# Supplementary material for: Perry Disease: Current Outlook and Advances in Drug Discovery Approach to Symptomatic Treatment
Source: Int J Mol Sci. 2024 Oct 3;25(19):10652. doi: 10.3390/ijms251910652 (PMC11476970; doi:10.3390/ijms251910652)
Supplement: Supplementary file 1 [file ijms-25-10652-s001.zip]

Archive with 5 entries (5 files):
- s1_mao-b_chembl.csv
- s1_screening_results&pharmacophores.mae
- s2_sert_chembl.csv
- s3_d2_chembl.csv
- s4_5ht-1a_chembl.csv
