# Supplementary material for: Perry Disease: Current Outlook and Advances in Drug Discovery Approach to Symptomatic Treatment
Source: Int J Mol Sci. 2024 Oct 3;25(19):10652. doi: 10.3390/ijms251910652 (PMC11476970; doi:10.3390/ijms251910652)
Supplement: Supplementary file 1 [file ijms-25-10652-s001.zip › s1_mao-b_chembl.csv]

Molecule ChEMBL ID	Molecule Name	Molecule Max Phase	Molecular Weight	#RO5 Violations	AlogP	Compound Key	Smiles	Standard Type	Standard Relation	Standard Value	Standard Units	pChEMBL Value	Data Validity Comment	Comment	Uo Units	Ligand Efficiency BEI	Ligand Efficiency LE	Ligand Efficiency LLE	Ligand Efficiency SEI	Potential Duplicate	Assay ChEMBL ID	Assay Description	Assay Type	BAO Format ID	BAO Label	Assay Organism	Assay Tissue ChEMBL ID	Assay Tissue Name	Assay Cell Type	Assay Subcellular Fraction	Assay Parameters	Assay Variant Accession	Assay Variant Mutation	Target ChEMBL ID	Target Name	Target Organism	Target Type	Document ChEMBL ID	Source ID	Source Description	Document Journal	Document Year	Cell ChEMBL ID	Properties	Action Type	Standard Text Value
CHEMBL3544912	RAXATRIGINE HYDROCHLORIDE	-1.0	350.82	0	lut.68	20	Cl.NC(=O)[C@@H]1CC[C@H](c2ccc(OCc3ccccc3F)cc2)N1	IC50	'='	3.981	nM	sie.40			UO_0000065	26.72	0.50	maj.72	13.maj	0	CHEMBL4627238	Inhibition of MAO-B (unknown origin)	B	BAO_0000357	single protein format	Homo sapiens	None	None	None	None				CHEMBL2039	Monoamine oxidase B	Homo sapiens	SINGLE PROTEIN	CHEMBL4622996	1	Scientific Literature	ACS Med Chem Lett	2020	None
CHEMBL3408913		None	426.48	0	lut.76	Cpd VIII	Cc1ccc(C(=O)NNC(=O)Cn2c(=O)c(Cc3ccccc3)nc3ccccc32)cc1	IC50	'='	28.64	nM	lip.54			UO_0000065	17.69	0.32	kwi.78	08.pa�	0	CHEMBL4826792	Inhibition of MAO-B (unknown origin) by fluorometric assay	B	BAO_0000357	single protein format	Homo sapiens	None	None	None	None				CHEMBL2039	Monoamine oxidase B	Homo sapiens	SINGLE PROTEIN	CHEMBL4825689	1	Scientific Literature	Eur J Med Chem	2021	None		INHIBITOR
CHEMBL396778	SAFINAMIDE	4.0	302.35	0	lut.37	Safinamide	C[C@H](NCc1ccc(OCc2cccc(F)c2)cc1)C(N)=O	IC50	'='	25.mar	nM	lip.60			UO_0000065	25.13	0.47	maj.23	lis.81	0	CHEMBL4810261	Inhibition of recombinant human MAO-B expressed in baculovirus infected BTI-TN- 5B1-4 insect cells using kynuramine as substrate preincubated for 10 mins in presence of substrate followed by enzyme addition and measured every minute for 30 mins by spectrophotometry analysis	B	BAO_0000219	cell-based format	Homo sapiens	None	None	BTI-TN-5B1-4	None				CHEMBL2039	Monoamine oxidase B	Homo sapiens	SINGLE PROTEIN	CHEMBL4808210	1	Scientific Literature	J Med Chem	2021	None	TIME = 0.6667 hr	INHIBITOR
CHEMBL4465204		None	295.35	0	mar.98	100	C#CCN1CCC(CCc2ccc(C(F)(F)F)cc2)CC1	IC50	'='	10.wrz	nM	lip.96			UO_0000065	26.96	0.52	mar.98	245.76	0	CHEMBL4325517	Inhibition of recombinant human microsomal MAOB expressed in baculovirus infected BTI insect cells using p-tyramine as substrate preincubated for 15 mins followed by substrate addition and measured over 20 mins by amplex red reagent-based horseradish peroxidase-coupled fluorometric assay	B	BAO_0000219	cell-based format	Homo sapiens	None	None	None	None				CHEMBL2039	Monoamine oxidase B	Homo sapiens	SINGLE PROTEIN	CHEMBL4321878	1	Scientific Literature	J Med Chem	2020	None
CHEMBL4851829		None	294.31	0	mar.68	21	COc1ccc2c(=O)c(/C=C/c3ccc(O)cc3)coc2c1	IC50	'='	47.0	nM	lip.33			UO_0000065	24.90	0.45	mar.65	gru.28	0	CHEMBL4813510	Inhibition of human recombinant MAO-B using kynuramine as substrate incubated for 20 mins measuring increase in emission signal at 400 nm multimode plate reader assay	B	BAO_0000357	single protein format	Homo sapiens	None	None	None	None				CHEMBL2039	Monoamine oxidase B	Homo sapiens	SINGLE PROTEIN	CHEMBL4811301	1	Scientific Literature	Bioorg Med Chem	2021	None	TIME = 0.3333 hr	INHIBITOR
CHEMBL972	SELEGILINE	4.0	187.29	0	lut.18	1	C#CCN(C)[C@H](C)Cc1ccccc1	IC50	'='	38.6	nM	lip.41			UO_0000065	39.58	0.72	maj.23	228.81	0	CHEMBL4316096	Inhibition of human microsomal MAO-B expressed in baculovirus infected BTI-TN-5B1-4 cells assessed as reduction in 4-hydroxyquinoline formation using kynuramine as substrate preincubated with substrate for 10 mins followed by enzyme addition by spectrophotometric analysis	B	BAO_0000219	cell-based format	Homo sapiens	None	None	BTI-TN-5B1-4	None				CHEMBL2039	Monoamine oxidase B	Homo sapiens	SINGLE PROTEIN	CHEMBL4312023	1	Scientific Literature	Eur J Med Chem	2020	CHEMBL3833782
CHEMBL887	RASAGILINE	4.0	171.24	0	sty.90	Rasagiline	C#CCN[C@@H]1CCc2ccccc21	IC50	'='	15.kwi	nM	lip.81			UO_0000065	45.62	0.82	maj.91	64.94	0	CHEMBL4711036	Inhibition of recombinant human MAO-B expressed in baculovirus infected BTI insect cells using p-tyramine as substrate preincubated for 30 mins followed by substrate addition and measured after 1 hr by fluorimetric analysis	B	BAO_0000219	cell-based format	Homo sapiens	None	None	BTI	None				CHEMBL2039	Monoamine oxidase B	Homo sapiens	SINGLE PROTEIN	CHEMBL4706587	1	Scientific Literature	Eur J Med Chem	2020	None	TIME = 1.5 hr	INHIBITOR
CHEMBL1201142	RASAGILINE MESYLATE	4.0	267.35	0	sty.90	Rasagiline mesylate	C#CCN[C@@H]1CCc2ccccc21.CS(=O)(=O)O	IC50	'='	36.0	nM	lip.44			UO_0000065	43.47	0.78	maj.54	61.88	0	CHEMBL4769581	Inhibition of human recombinant microsomal MAO-B expressed in baculovirus-infected BTI-TN-5B1-4 cells assessed as inhibition of H2O2 production using p-tyramine as substrate preincubated for 15 mins followed by substrate addition by Amplex Red reagent based fluorescence analysis	B	BAO_0000219	cell-based format	Homo sapiens	None	None	BTI-TN-5B1-4	None				CHEMBL2039	Monoamine oxidase B	Homo sapiens	SINGLE PROTEIN	CHEMBL4765308	1	Scientific Literature	Eur J Med Chem	2020	None	TIME = 0.25 hr	INHIBITOR
CHEMBL4852741		None	264.28	0	mar.67	5	O=c1c(/C=C/c2ccc(O)cc2)coc2ccccc12	IC50	'='	37.0	nM	lip.43			UO_0000065	28.gru	0.51	mar.76	14.73	0	CHEMBL4813510	Inhibition of human recombinant MAO-B using kynuramine as substrate incubated for 20 mins measuring increase in emission signal at 400 nm multimode plate reader assay	B	BAO_0000357	single protein format	Homo sapiens	None	None	None	None				CHEMBL2039	Monoamine oxidase B	Homo sapiens	SINGLE PROTEIN	CHEMBL4811301	1	Scientific Literature	Bioorg Med Chem	2021	None	TIME = 0.3333 hr	INHIBITOR
CHEMBL4585553		None	333.34	0	mar.62	15	N#C/C(=C\C=C\c1ccc2c(c1)OCO2)C(=O)OCc1ccccc1	IC50	'='	47.4	nM	lip.32			UO_0000065	21.97	0.40	mar.70	pa�.68	0	CHEMBL4316096	Inhibition of human microsomal MAO-B expressed in baculovirus infected BTI-TN-5B1-4 cells assessed as reduction in 4-hydroxyquinoline formation using kynuramine as substrate preincubated with substrate for 10 mins followed by enzyme addition by spectrophotometric analysis	B	BAO_0000219	cell-based format	Homo sapiens	None	None	BTI-TN-5B1-4	None				CHEMBL2039	Monoamine oxidase B	Homo sapiens	SINGLE PROTEIN	CHEMBL4312023	1	Scientific Literature	Eur J Med Chem	2020	CHEMBL3833782
CHEMBL887	RASAGILINE	4.0	171.24	0	sty.90	Rasagiline	C#CCN[C@@H]1CCc2ccccc21	IC50	'='	11.cze	nM	lip.94			UO_0000065	46.34	0.83	06.kwi	65.96	0	CHEMBL4628301	Inhibition of recombinant human MAOB expressed in baculovirus infected in BTI cells using kynuramine as substrate after 30 mins by fluorescence based assay	B	BAO_0000219	cell-based format	Homo sapiens	None	None	None	None				CHEMBL2039	Monoamine oxidase B	Homo sapiens	SINGLE PROTEIN	CHEMBL4627303	1	Scientific Literature	Bioorg Med Chem	2020	None
CHEMBL4847545		None	312.75	0	kwi.63	19	COc1ccc2c(=O)c(/C=C/c3ccc(Cl)cc3)coc2c1	IC50	'='	02.lut	nM	sie.66			UO_0000065	27.68	0.54	04.mar	21.95	0	CHEMBL4813510	Inhibition of human recombinant MAO-B using kynuramine as substrate incubated for 20 mins measuring increase in emission signal at 400 nm multimode plate reader assay	B	BAO_0000357	single protein format	Homo sapiens	None	None	None	None				CHEMBL2039	Monoamine oxidase B	Homo sapiens	SINGLE PROTEIN	CHEMBL4811301	1	Scientific Literature	Bioorg Med Chem	2021	None	TIME = 0.3333 hr	INHIBITOR
CHEMBL396778	SAFINAMIDE	4.0	302.35	0	lut.37	Safinamide	C[C@H](NCc1ccc(OCc2cccc(F)c2)cc1)C(N)=O	IC50	'='	29.0	nM	lip.54			UO_0000065	24.93	0.47	maj.17	lis.71	0	CHEMBL4711821	Inhibition of recombinant human MAO-B expressed in baculovirus infected BTI-TN-5B1-4 insect cells using p-tyramine as substrate preincubated for 15 mins followed by substrate addition and measured over 20 mins by horse-radish peroxidase/Amplex Red coupled fluorimetric analysis	B	BAO_0000219	cell-based format	Homo sapiens	None	None	BTI-TN-5B1-4	None				CHEMBL2039	Monoamine oxidase B	Homo sapiens	SINGLE PROTEIN	CHEMBL4706617	1	Scientific Literature	Eur J Med Chem	2021	None	TIME = 0.5833 hr	INHIBITOR
CHEMBL887	RASAGILINE	4.0	171.24	0	sty.90	Rasagiline	C#CCN[C@@H]1CCc2ccccc21	IC50	'='	43.7	nM	lip.36			UO_0000065	42.98	0.77	maj.46	61.18	0	CHEMBL4617677	Inhibition of recombinant human MAO-B expressed in baculovirus infected BTI insect cells using kynuramine as substrate measured after 30 mins by fluorescence based assay	B	BAO_0000219	cell-based format	Homo sapiens	None	None	None	None				CHEMBL2039	Monoamine oxidase B	Homo sapiens	SINGLE PROTEIN	CHEMBL4616631	1	Scientific Literature	Bioorg Med Chem	2020	None
CHEMBL4572478		None	267.42	0	kwi.17	78	C#CCN1CCC(/C=C/c2ccc(C(C)C)cc2)CC1	IC50	'='	44.4	nM	lip.35			UO_0000065	27.49	0.50	mar.18	226.93	0	CHEMBL4325517	Inhibition of recombinant human microsomal MAOB expressed in baculovirus infected BTI insect cells using p-tyramine as substrate preincubated for 15 mins followed by substrate addition and measured over 20 mins by amplex red reagent-based horseradish peroxidase-coupled fluorometric assay	B	BAO_0000219	cell-based format	Homo sapiens	None	None	None	None				CHEMBL2039	Monoamine oxidase B	Homo sapiens	SINGLE PROTEIN	CHEMBL4321878	1	Scientific Literature	J Med Chem	2020	None
CHEMBL5175763		None	403.91	1	05.gru	20	Clc1cccc(Cn2ccc3c(N4CCC5(COC5)C4)nc4ccccc4c32)c1	IC50	'='	42.0	nM	lip.38			UO_0000065	18.26	0.35	lut.26	24.35	0	CHEMBL5164095	Inhibition of human recombinant MAO-B using p-tyramine as substrate preincubated for 30 mins followed by substrate addition and measured after 1 hr by fluorometric analysis	B	BAO_0000357	single protein format	Homo sapiens	None	None	None	None				CHEMBL2039	Monoamine oxidase B	Homo sapiens	SINGLE PROTEIN	CHEMBL5154849	1	Scientific Literature	Eur J Med Chem	2022	None	TIME = 1.5 hr	INHIBITOR
CHEMBL4788141		None	285.39	0	lut.93	6e	C#CCN(C)CCCCOc1ccc2c(c1)CCCC2=O	IC50	'='	72.5	nM	lip.14			UO_0000065	25.lut	0.46	kwi.21	24.17	0	CHEMBL4771936	Inhibition of recombinant human MAOB expressed in baculovirus infected BTI insect cells using p-tyramine as substrate measured after 15 mins by Amplex red reagent based fluorescence assay	B	BAO_0000219	cell-based format	Homo sapiens	None	None	BTI	None				CHEMBL2039	Monoamine oxidase B	Homo sapiens	SINGLE PROTEIN	CHEMBL4765373	1	Scientific Literature	Eur J Med Chem	2020	None	TIME = 0.25 hr	INHIBITOR
CHEMBL4798057		None	299.41	0	mar.32	6f	C#CCN(C)CCCCCOc1ccc2c(c1)CCCC2=O	IC50	'='	46.3	nM	lip.33			UO_0000065	24.50	0.46	04.sty	24.83	0	CHEMBL4771936	Inhibition of recombinant human MAOB expressed in baculovirus infected BTI insect cells using p-tyramine as substrate measured after 15 mins by Amplex red reagent based fluorescence assay	B	BAO_0000219	cell-based format	Homo sapiens	None	None	BTI	None				CHEMBL2039	Monoamine oxidase B	Homo sapiens	SINGLE PROTEIN	CHEMBL4765373	1	Scientific Literature	Eur J Med Chem	2020	None	TIME = 0.25 hr	INHIBITOR
CHEMBL4776135		None	259.35	0	lut.61	6m	C#CCN(C)CCCCOc1ccc(C(C)=O)cc1	IC50	'='	56.51	nM	lip.25			UO_0000065	27.95	0.52	kwi.64	24.54	0	CHEMBL4771936	Inhibition of recombinant human MAOB expressed in baculovirus infected BTI insect cells using p-tyramine as substrate measured after 15 mins by Amplex red reagent based fluorescence assay	B	BAO_0000219	cell-based format	Homo sapiens	None	None	BTI	None				CHEMBL2039	Monoamine oxidase B	Homo sapiens	SINGLE PROTEIN	CHEMBL4765373	1	Scientific Literature	Eur J Med Chem	2020	None	TIME = 0.25 hr	INHIBITOR
CHEMBL4778143		None	287.40	0	mar.39	6n	C#CCN(C)CCCCCCOc1ccc(C(C)=O)cc1	IC50	'='	20.42	nM	lip.69			UO_0000065	26.76	0.50	kwi.30	26.mar	0	CHEMBL4771936	Inhibition of recombinant human MAOB expressed in baculovirus infected BTI insect cells using p-tyramine as substrate measured after 15 mins by Amplex red reagent based fluorescence assay	B	BAO_0000219	cell-based format	Homo sapiens	None	None	BTI	None				CHEMBL2039	Monoamine oxidase B	Homo sapiens	SINGLE PROTEIN	CHEMBL4765373	1	Scientific Literature	Eur J Med Chem	2020	None	TIME = 0.25 hr	INHIBITOR
CHEMBL5187034		None	391.90	1	maj.34	12	Clc1cccc(Cn2ccc3c(NCC4CCOC4)nc4ccccc4c32)c1	IC50	'='	04.cze	nM	sie.34			UO_0000065	21.27	0.41	3.00	21.33	0	CHEMBL5164095	Inhibition of human recombinant MAO-B using p-tyramine as substrate preincubated for 30 mins followed by substrate addition and measured after 1 hr by fluorometric analysis	B	BAO_0000357	single protein format	Homo sapiens	None	None	None	None				CHEMBL2039	Monoamine oxidase B	Homo sapiens	SINGLE PROTEIN	CHEMBL5154849	1	Scientific Literature	Eur J Med Chem	2022	None	TIME = 1.5 hr	INHIBITOR
CHEMBL5199814		None	387.48	0	kwi.84	10	COc1cccc(Cn2ccc3c(NC4CCOCC4)nc4ccccc4c32)c1	IC50	'='	5.0	nM	sie.30			UO_0000065	21.42	0.39	mar.46	17.18	0	CHEMBL5164095	Inhibition of human recombinant MAO-B using p-tyramine as substrate preincubated for 30 mins followed by substrate addition and measured after 1 hr by fluorometric analysis	B	BAO_0000357	single protein format	Homo sapiens	None	None	None	None				CHEMBL2039	Monoamine oxidase B	Homo sapiens	SINGLE PROTEIN	CHEMBL5154849	1	Scientific Literature	Eur J Med Chem	2022	None	TIME = 1.5 hr	INHIBITOR
CHEMBL4634695		None	370.36	0	sty.41	18d	COc1ccc2cc(C(=O)NCCn3ccc(=O)c(O)c3C)c(=O)oc2c1	IC50	'='	87.9	nM	07.cze			UO_0000065	19.maj	0.36	maj.65	cze.37	0	CHEMBL4624277	Inhibition of human recombinant MAO-B expressed in baculovirus infected BTI insect cells using kynuramine as substrate incubated for 10 mins followed by substrate addition by fluorimetric analysis	B	BAO_0000219	cell-based format	Homo sapiens	None	None	None	None				CHEMBL2039	Monoamine oxidase B	Homo sapiens	SINGLE PROTEIN	CHEMBL4622885	1	Scientific Literature	Bioorg Med Chem	2020	None
CHEMBL396778	SAFINAMIDE	4.0	302.35	0	lut.37	Safinamide	C[C@H](NCc1ccc(OCc2cccc(F)c2)cc1)C(N)=O	IC50	'='	98.0	nM	07.sty			UO_0000065	23.18	0.44	kwi.64	pa�.89	0	CHEMBL4812791	Inhibition of human MAO-B	B	BAO_0000357	single protein format	Homo sapiens	None	None	None	None				CHEMBL2039	Monoamine oxidase B	Homo sapiens	SINGLE PROTEIN	CHEMBL4811259	1	Scientific Literature	Bioorg Med Chem Lett	2021	None		INHIBITOR
CHEMBL4589551		None	261.80	0	mar.62	98	C#CCN1CCC(CCc2ccc(Cl)cc2)CC1	IC50	'='	38.1	nM	lip.42			UO_0000065	28.34	0.56	mar.80	228.98	0	CHEMBL4325517	Inhibition of recombinant human microsomal MAOB expressed in baculovirus infected BTI insect cells using p-tyramine as substrate preincubated for 15 mins followed by substrate addition and measured over 20 mins by amplex red reagent-based horseradish peroxidase-coupled fluorometric assay	B	BAO_0000219	cell-based format	Homo sapiens	None	None	None	None				CHEMBL2039	Monoamine oxidase B	Homo sapiens	SINGLE PROTEIN	CHEMBL4321878	1	Scientific Literature	J Med Chem	2020	None
CHEMBL4792241		None	314.36	0	lut.46	C2	NC(=O)C1CCN1Cc1ccc(OCc2cccc(F)c2)cc1	IC50	'='	46.0	nM	lip.34			UO_0000065	23.34	0.44	kwi.88	13.21	0	CHEMBL4705910	Inhibition of recombinant human MAO-B expressed in Sf9 cells using benzylamine as substrate preincubated for 15 mins followed by substrate addition for 60 mins by Luminex assay	B	BAO_0000219	cell-based format	Homo sapiens	None	None	Sf9	None				CHEMBL2039	Monoamine oxidase B	Homo sapiens	SINGLE PROTEIN	CHEMBL4699654	1	Scientific Literature	J Med Chem	2020	None	TIME = 1.25 hr	INHIBITOR
CHEMBL4516380		None	347.37	0	mar.66	16	N#C/C(=C\C=C\c1ccc2c(c1)OCO2)C(=O)OCCc1ccccc1	IC50	'='	99.2	nM	7.00			UO_0000065	20.16	0.37	mar.34	pa�.22	0	CHEMBL4316096	Inhibition of human microsomal MAO-B expressed in baculovirus infected BTI-TN-5B1-4 cells assessed as reduction in 4-hydroxyquinoline formation using kynuramine as substrate preincubated with substrate for 10 mins followed by enzyme addition by spectrophotometric analysis	B	BAO_0000219	cell-based format	Homo sapiens	None	None	BTI-TN-5B1-4	None				CHEMBL2039	Monoamine oxidase B	Homo sapiens	SINGLE PROTEIN	CHEMBL4312023	1	Scientific Literature	Eur J Med Chem	2020	CHEMBL3833782
CHEMBL5178423		None	319.19	0	kwi.91	64	O=C1/C(=C/c2ccc(Cl)c(Cl)c2)CCc2ccc(O)cc21	IC50	'='	06.kwi	nM	sie.19			UO_0000065	25.67	0.53	mar.28	21.97	1	CHEMBL5137914	Inhibition of MAO-B (unknown origin)	B	BAO_0000357	single protein format	Homo sapiens	None	None	None	None				CHEMBL2039	Monoamine oxidase B	Homo sapiens	SINGLE PROTEIN	CHEMBL5136978	1	Scientific Literature	Eur J Med Chem	2022	None		INHIBITOR
CHEMBL471221		None	293.32	0	mar.66	14	Cc1ccc(NC(=O)c2cc3ccccc3oc2=O)cc1C	IC50	'='	18.sie	nM	lip.73			UO_0000065	26.34	0.48	04.lip	13.mar	0	CHEMBL4810261	Inhibition of recombinant human MAO-B expressed in baculovirus infected BTI-TN- 5B1-4 insect cells using kynuramine as substrate preincubated for 10 mins in presence of substrate followed by enzyme addition and measured every minute for 30 mins by spectrophotometry analysis	B	BAO_0000219	cell-based format	Homo sapiens	None	None	BTI-TN-5B1-4	None				CHEMBL2039	Monoamine oxidase B	Homo sapiens	SINGLE PROTEIN	CHEMBL4808210	1	Scientific Literature	J Med Chem	2021	None	TIME = 0.6667 hr	INHIBITOR
CHEMBL4875706		None	291.35	0	04.mar	4	CN(C)c1ccc(/C=C/c2coc3ccccc3c2=O)cc1	IC50	'='	48.0	nM	lip.32			UO_0000065	25.gru	0.45	mar.29	21.88	0	CHEMBL4813510	Inhibition of human recombinant MAO-B using kynuramine as substrate incubated for 20 mins measuring increase in emission signal at 400 nm multimode plate reader assay	B	BAO_0000357	single protein format	Homo sapiens	None	None	None	None				CHEMBL2039	Monoamine oxidase B	Homo sapiens	SINGLE PROTEIN	CHEMBL4811301	1	Scientific Literature	Bioorg Med Chem	2021	None	TIME = 0.3333 hr	INHIBITOR
CHEMBL4852438		None	296.30	0	04.lis	10	COc1ccc2occ(/C=C/c3ccc(F)cc3)c(=O)c2c1	IC50	'='	34.0	nM	lip.47			UO_0000065	25.21	0.46	mar.36	18.94	0	CHEMBL4813510	Inhibition of human recombinant MAO-B using kynuramine as substrate incubated for 20 mins measuring increase in emission signal at 400 nm multimode plate reader assay	B	BAO_0000357	single protein format	Homo sapiens	None	None	None	None				CHEMBL2039	Monoamine oxidase B	Homo sapiens	SINGLE PROTEIN	CHEMBL4811301	1	Scientific Literature	Bioorg Med Chem	2021	None	TIME = 0.3333 hr	INHIBITOR
CHEMBL5218784		None	348.15	0	lut.82	1b	O=c1[nH]c2ccc(OCc3ccc(Br)cc3)cc2c(=O)o1	IC50	'='	06.wrz	nM	sie.16			UO_0000065	23.44	0.53	maj.34	lis.29	0	CHEMBL5217004	Inhibition of human recombinant MAO-B assessed as inhibition of 4-hydroxyquinoline formation using kynuramine as substrate incubated for 20 mins by fluorescence spectrophotometry	B	BAO_0000357	single protein format	Homo sapiens	None	None	None	None				CHEMBL2039	Monoamine oxidase B	Homo sapiens	SINGLE PROTEIN	CHEMBL5214951	1	Scientific Literature	Bioorg Med Chem	2022	None	TIME = 0.3333 hr	INHIBITOR
CHEMBL5284634		None	243.22	0	sty.38	10	COc1ccc2c(=O)cc(-n3cncn3)oc2c1	IC50	'='	19.0	nM	lip.72			UO_0000065	31.75	0.59	cze.34	11.sty	1	CHEMBL5224184	Inhibition of MAO-B (unknown origin)	B	BAO_0000357	single protein format	Homo sapiens	None	None	None	None				CHEMBL2039	Monoamine oxidase B	Homo sapiens	SINGLE PROTEIN	CHEMBL5223094	1	Scientific Literature	RSC Med Chem	2022	None		INHIBITOR
CHEMBL4862167		None	278.31	0	mar.97	6	COc1ccc(/C=C/c2coc3ccccc3c2=O)cc1	IC50	'='	29.0	nM	lip.54			UO_0000065	27.sie	0.49	mar.57	19.lis	0	CHEMBL4813510	Inhibition of human recombinant MAO-B using kynuramine as substrate incubated for 20 mins measuring increase in emission signal at 400 nm multimode plate reader assay	B	BAO_0000357	single protein format	Homo sapiens	None	None	None	None				CHEMBL2039	Monoamine oxidase B	Homo sapiens	SINGLE PROTEIN	CHEMBL4811301	1	Scientific Literature	Bioorg Med Chem	2021	None	TIME = 0.3333 hr	INHIBITOR
CHEMBL4875421		None	278.31	0	mar.97	9	COc1ccc2occ(/C=C/c3ccccc3)c(=O)c2c1	IC50	'='	75.0	nM	07.gru			UO_0000065	25.60	0.46	mar.15	18.lip	0	CHEMBL4813510	Inhibition of human recombinant MAO-B using kynuramine as substrate incubated for 20 mins measuring increase in emission signal at 400 nm multimode plate reader assay	B	BAO_0000357	single protein format	Homo sapiens	None	None	None	None				CHEMBL2039	Monoamine oxidase B	Homo sapiens	SINGLE PROTEIN	CHEMBL4811301	1	Scientific Literature	Bioorg Med Chem	2021	None	TIME = 0.3333 hr	INHIBITOR
CHEMBL887	RASAGILINE	4.0	171.24	0	sty.90	Rasagiline	C#CCN[C@@H]1CCc2ccccc21	IC50	'='	44.0	nM	lip.36			UO_0000065	42.96	0.77	maj.46	61.15	1	CHEMBL5128220	Inhibition of MAO-B (unknown origin) incubated for 30 mins	B	BAO_0000357	single protein format	Homo sapiens	None	None	None	None				CHEMBL2039	Monoamine oxidase B	Homo sapiens	SINGLE PROTEIN	CHEMBL5126540	1	Scientific Literature	Eur J Med Chem	2022	None	TIME = 0.5 hr	INHIBITOR
CHEMBL1190983		None	286.38	0	lut.69	89	C#CCN(C)C1CCc2c(OC(=O)N(C)CC)cccc21	IC50	'='	27.0	nM	lip.57			UO_0000065	26.43	0.49	kwi.88	23.wrz	0	CHEMBL5216407	Inhibition of MAO-B (unknown origin)	B	BAO_0000357	single protein format	Homo sapiens	None	None	None	None				CHEMBL2039	Monoamine oxidase B	Homo sapiens	SINGLE PROTEIN	CHEMBL5214927	1	Scientific Literature	Eur J Med Chem	2022	None		INHIBITOR
CHEMBL4858788		None	279.34	0	mar.72	7	Cc1ccc(NC(=O)C2=Cc3ccccc3OC2)cc1C	IC50	'='	45.7	nM	lip.34			UO_0000065	26.28	0.48	mar.62	19.15	0	CHEMBL4810261	Inhibition of recombinant human MAO-B expressed in baculovirus infected BTI-TN- 5B1-4 insect cells using kynuramine as substrate preincubated for 10 mins in presence of substrate followed by enzyme addition and measured every minute for 30 mins by spectrophotometry analysis	B	BAO_0000219	cell-based format	Homo sapiens	None	None	BTI-TN-5B1-4	None				CHEMBL2039	Monoamine oxidase B	Homo sapiens	SINGLE PROTEIN	CHEMBL4808210	1	Scientific Literature	J Med Chem	2021	None	TIME = 0.6667 hr	INHIBITOR
CHEMBL4876665		None	266.27	0	04.pa�	2	O=c1c(/C=C/c2ccc(F)cc2)coc2ccccc12	IC50	'='	08.cze	nM	08.lip			UO_0000065	30.29	0.55	mar.97	26.70	0	CHEMBL4813510	Inhibition of human recombinant MAO-B using kynuramine as substrate incubated for 20 mins measuring increase in emission signal at 400 nm multimode plate reader assay	B	BAO_0000357	single protein format	Homo sapiens	None	None	None	None				CHEMBL2039	Monoamine oxidase B	Homo sapiens	SINGLE PROTEIN	CHEMBL4811301	1	Scientific Literature	Bioorg Med Chem	2021	None	TIME = 0.3333 hr	INHIBITOR
CHEMBL1241257		None	282.73	0	kwi.62	3	O=c1c(/C=C/c2ccc(Cl)cc2)coc2ccccc12	IC50	'='	05.wrz	nM	sie.23			UO_0000065	29.lis	0.56	mar.61	27.24	0	CHEMBL4813510	Inhibition of human recombinant MAO-B using kynuramine as substrate incubated for 20 mins measuring increase in emission signal at 400 nm multimode plate reader assay	B	BAO_0000357	single protein format	Homo sapiens	None	None	None	None				CHEMBL2039	Monoamine oxidase B	Homo sapiens	SINGLE PROTEIN	CHEMBL4811301	1	Scientific Literature	Bioorg Med Chem	2021	None	TIME = 0.3333 hr	INHIBITOR
CHEMBL5194743		None	320.34	0	3.00	[11C]58 ;[11C]MD230254	N#CCCn1nc(-c2ccc(OCc3ccccc3)cc2)o[11c]1=O	IC50	'='	4.0	nM	sie.40			UO_0000065	26.13	0.48	maj.40	pa�.36	0	CHEMBL5152292	Inhibition of MAO-B (unknown origin)	B	BAO_0000357	single protein format	Homo sapiens	None	None	None	None				CHEMBL2039	Monoamine oxidase B	Homo sapiens	SINGLE PROTEIN	CHEMBL5150013	1	Scientific Literature	J Med Chem	2021	None		INHIBITOR
CHEMBL4786719		None	358.39	0	lut.85	A7	C#CCN(Cc1ccc(OCc2cccc(F)c2)cc1F)[C@@H](C)C(N)=O	IC50	'='	93.0	nM	07.mar			UO_0000065	19.62	0.37	kwi.18	gru.66	0	CHEMBL4705910	Inhibition of recombinant human MAO-B expressed in Sf9 cells using benzylamine as substrate preincubated for 15 mins followed by substrate addition for 60 mins by Luminex assay	B	BAO_0000219	cell-based format	Homo sapiens	None	None	Sf9	None				CHEMBL2039	Monoamine oxidase B	Homo sapiens	SINGLE PROTEIN	CHEMBL4699654	1	Scientific Literature	J Med Chem	2020	None	TIME = 1.25 hr	INHIBITOR
CHEMBL1241163		None	248.28	0	mar.96	1	O=c1c(/C=C/c2ccccc2)coc2ccccc12	IC50	'='	27.0	nM	lip.57			UO_0000065	30.48	0.54	mar.61	25.maj	0	CHEMBL4813510	Inhibition of human recombinant MAO-B using kynuramine as substrate incubated for 20 mins measuring increase in emission signal at 400 nm multimode plate reader assay	B	BAO_0000357	single protein format	Homo sapiens	None	None	None	None				CHEMBL2039	Monoamine oxidase B	Homo sapiens	SINGLE PROTEIN	CHEMBL4811301	1	Scientific Literature	Bioorg Med Chem	2021	None	TIME = 0.3333 hr	INHIBITOR
CHEMBL4865050		None	296.30	0	04.lis	18	COc1ccc2c(=O)c(/C=C/c3ccc(F)cc3)coc2c1	IC50	'='	03.sty	nM	sie.51			UO_0000065	28.72	0.53	kwi.40	21.57	0	CHEMBL4813510	Inhibition of human recombinant MAO-B using kynuramine as substrate incubated for 20 mins measuring increase in emission signal at 400 nm multimode plate reader assay	B	BAO_0000357	single protein format	Homo sapiens	None	None	None	None				CHEMBL2039	Monoamine oxidase B	Homo sapiens	SINGLE PROTEIN	CHEMBL4811301	1	Scientific Literature	Bioorg Med Chem	2021	None	TIME = 0.3333 hr	INHIBITOR
CHEMBL4778708		None	569.19	2	cze.78	45	C#CCN(C)Cc1ccc(OCCCCCN2CCN(c3cccc4c3ccn4Cc3cccc(Cl)c3)CC2)cc1	IC50	'='	30.0	nM	lip.52			UO_0000065	13.22	0.25	0.74	31.50	0	CHEMBL4711036	Inhibition of recombinant human MAO-B expressed in baculovirus infected BTI insect cells using p-tyramine as substrate preincubated for 30 mins followed by substrate addition and measured after 1 hr by fluorimetric analysis	B	BAO_0000219	cell-based format	Homo sapiens	None	None	BTI	None				CHEMBL2039	Monoamine oxidase B	Homo sapiens	SINGLE PROTEIN	CHEMBL4706587	1	Scientific Literature	Eur J Med Chem	2020	None	TIME = 1.5 hr	INHIBITOR
CHEMBL5170163		None	201.31	0	lut.57	(-)-deprenyl	C#CC(C)N(C)[C@H](C)Cc1ccccc1	IC50	'='	cze.66	nM	sie.18			UO_0000065	40.62	0.74	maj.61	252.36	0	CHEMBL5098866	Inhibition of human full length recombinant MAO-B expressed in insect cells using kynuramine as substrate	B	BAO_0000219	cell-based format	Homo sapiens	None	None	None	None				CHEMBL2039	Monoamine oxidase B	Homo sapiens	SINGLE PROTEIN	CHEMBL5096208	1	Scientific Literature	J Med Chem	2021	None		INHIBITOR
CHEMBL4540242		None	252.36	0	lut.84	102	C#CCN1CCC(CCc2ccc(C#N)cc2)CC1	IC50	'='	56.6	nM	lip.25			UO_0000065	28.72	0.52	kwi.41	26.81	0	CHEMBL4325517	Inhibition of recombinant human microsomal MAOB expressed in baculovirus infected BTI insect cells using p-tyramine as substrate preincubated for 15 mins followed by substrate addition and measured over 20 mins by amplex red reagent-based horseradish peroxidase-coupled fluorometric assay	B	BAO_0000219	cell-based format	Homo sapiens	None	None	None	None				CHEMBL2039	Monoamine oxidase B	Homo sapiens	SINGLE PROTEIN	CHEMBL4321878	1	Scientific Literature	J Med Chem	2020	None
CHEMBL4862110		None	380.40	0	sty.76	19	CCOC(=O)NNC(=O)Cn1c(=O)c(Cc2ccccc2)nc2ccccc21	IC50	'='	lis.21	nM	lip.95			UO_0000065	20.90	0.39	cze.19	lip.77	0	CHEMBL4826792	Inhibition of MAO-B (unknown origin) by fluorometric assay	B	BAO_0000357	single protein format	Homo sapiens	None	None	None	None				CHEMBL2039	Monoamine oxidase B	Homo sapiens	SINGLE PROTEIN	CHEMBL4825689	1	Scientific Literature	Eur J Med Chem	2021	None		INHIBITOR
CHEMBL4878125		None	310.35	0	sty.34	28	O=c1c(Cc2ccccc2)nc2ccccc2n1CC(O)CO	IC50	'='	11.sty	nM	lip.96			UO_0000065	25.64	0.47	cze.62	pa�.56	0	CHEMBL4826792	Inhibition of MAO-B (unknown origin) by fluorometric assay	B	BAO_0000357	single protein format	Homo sapiens	None	None	None	None				CHEMBL2039	Monoamine oxidase B	Homo sapiens	SINGLE PROTEIN	CHEMBL4825689	1	Scientific Literature	Eur J Med Chem	2021	None		INHIBITOR
CHEMBL5191709		None	391.90	1	05.gru	17	COC1CCN(c2nc3ccccc3c3c2ccn3Cc2cccc(Cl)c2)C1	IC50	'='	02.maj	nM	sie.60			UO_0000065	21.95	0.42	mar.48	28.40	0	CHEMBL5164095	Inhibition of human recombinant MAO-B using p-tyramine as substrate preincubated for 30 mins followed by substrate addition and measured after 1 hr by fluorometric analysis	B	BAO_0000357	single protein format	Homo sapiens	None	None	None	None				CHEMBL2039	Monoamine oxidase B	Homo sapiens	SINGLE PROTEIN	CHEMBL5154849	1	Scientific Literature	Eur J Med Chem	2022	None	TIME = 1.5 hr	INHIBITOR
CHEMBL5201892		None	391.90	0	kwi.85	23	OC1CCCN(c2nc3ccccc3c3c2ccn3Cc2cccc(Cl)c2)C1	IC50	'='	11.0	nM	lip.96			UO_0000065	20.31	0.39	03.lis	19.27	0	CHEMBL5164095	Inhibition of human recombinant MAO-B using p-tyramine as substrate preincubated for 30 mins followed by substrate addition and measured after 1 hr by fluorometric analysis	B	BAO_0000357	single protein format	Homo sapiens	None	None	None	None				CHEMBL2039	Monoamine oxidase B	Homo sapiens	SINGLE PROTEIN	CHEMBL5154849	1	Scientific Literature	Eur J Med Chem	2022	None	TIME = 1.5 hr	INHIBITOR
CHEMBL3586771		None	415.49	0	kwi.50	17; Fig1, cpd 3	CN(Cc1ccccc1)Cc1ccc(COc2ccc3c(CO)cc(=O)oc3c2)cc1	IC50	'='	10.0	nM	8.00			UO_0000065	19.25	0.35	mar.50	gru.72	0	CHEMBL5049166	Inhibition of human recombinant MAO-B expressed in supersomes assessed as inhibition of 4-hydroxyquinoline formation using kynuramine as substrate by spectrofluorimetric analysis	B	BAO_0000019	assay format	Homo sapiens	None	None	None	None				CHEMBL2039	Monoamine oxidase B	Homo sapiens	SINGLE PROTEIN	CHEMBL5046285	1	Scientific Literature	J Med Chem	2022	None		INHIBITOR
CHEMBL4870887		None	309.39	0	kwi.13	30	Cc1ccc(NC(=O)c2csc3ccccc3c2=O)cc1C	IC50	'='	mar.35	nM	sie.47			UO_0000065	27.39	0.53	kwi.34	18.36	0	CHEMBL4810261	Inhibition of recombinant human MAO-B expressed in baculovirus infected BTI-TN- 5B1-4 insect cells using kynuramine as substrate preincubated for 10 mins in presence of substrate followed by enzyme addition and measured every minute for 30 mins by spectrophotometry analysis	B	BAO_0000219	cell-based format	Homo sapiens	None	None	BTI-TN-5B1-4	None				CHEMBL2039	Monoamine oxidase B	Homo sapiens	SINGLE PROTEIN	CHEMBL4808210	1	Scientific Literature	J Med Chem	2021	None	TIME = 0.6667 hr	INHIBITOR
CHEMBL4861804		None	321.49	0	kwi.54	K24	C#CCNC1CCc2c(SCCc3cccc(C)c3)cccc21	IC50	'='	0.35	nM	wrz.46			UO_0000065	29.41	0.56	kwi.92	78.60	0	CHEMBL4812791	Inhibition of human MAO-B	B	BAO_0000357	single protein format	Homo sapiens	None	None	None	None				CHEMBL2039	Monoamine oxidase B	Homo sapiens	SINGLE PROTEIN	CHEMBL4811259	1	Scientific Literature	Bioorg Med Chem Lett	2021	None		INHIBITOR
CHEMBL4564672		None	255.36	0	03.maj	82	C#CCN1CCC(/C=C/c2ccc(OC)cc2)CC1	IC50	'='	68.1	nM	lip.17			UO_0000065	28.lip	0.52	04.gru	57.47	0	CHEMBL4325517	Inhibition of recombinant human microsomal MAOB expressed in baculovirus infected BTI insect cells using p-tyramine as substrate preincubated for 15 mins followed by substrate addition and measured over 20 mins by amplex red reagent-based horseradish peroxidase-coupled fluorometric assay	B	BAO_0000219	cell-based format	Homo sapiens	None	None	None	None				CHEMBL2039	Monoamine oxidase B	Homo sapiens	SINGLE PROTEIN	CHEMBL4321878	1	Scientific Literature	J Med Chem	2020	None
CHEMBL4209203		None	293.32	0	mar.66	Crom-1	Cc1ccc(NC(=O)c2coc3ccccc3c2=O)cc1C	IC50	'='	lut.82	nM	sie.55			UO_0000065	29.15	0.53	kwi.89	14.42	0	CHEMBL4810261	Inhibition of recombinant human MAO-B expressed in baculovirus infected BTI-TN- 5B1-4 insect cells using kynuramine as substrate preincubated for 10 mins in presence of substrate followed by enzyme addition and measured every minute for 30 mins by spectrophotometry analysis	B	BAO_0000219	cell-based format	Homo sapiens	None	None	BTI-TN-5B1-4	None				CHEMBL2039	Monoamine oxidase B	Homo sapiens	SINGLE PROTEIN	CHEMBL4808210	1	Scientific Literature	J Med Chem	2021	None	TIME = 0.6667 hr	INHIBITOR
CHEMBL4558431		None	269.43	0	04.wrz	97	C#CCN1CCC(CCc2ccc(C(C)C)cc2)CC1	IC50	'='	7.0	nM	sie.15			UO_0000065	30.27	0.56	04.cze	251.69	0	CHEMBL4325517	Inhibition of recombinant human microsomal MAOB expressed in baculovirus infected BTI insect cells using p-tyramine as substrate preincubated for 15 mins followed by substrate addition and measured over 20 mins by amplex red reagent-based horseradish peroxidase-coupled fluorometric assay	B	BAO_0000219	cell-based format	Homo sapiens	None	None	None	None				CHEMBL2039	Monoamine oxidase B	Homo sapiens	SINGLE PROTEIN	CHEMBL4321878	1	Scientific Literature	J Med Chem	2020	None
CHEMBL4571763		None	377.48	0	kwi.70	(+/-)-21	Cc1c(C)c2ccc(OCC3CCCN(Cc4ccccc4)C3)cc2oc1=O	IC50	'='	30.0	nM	lip.52			UO_0000065	19.93	0.37	lut.82	17.63	0	CHEMBL5049166	Inhibition of human recombinant MAO-B expressed in supersomes assessed as inhibition of 4-hydroxyquinoline formation using kynuramine as substrate by spectrofluorimetric analysis	B	BAO_0000019	assay format	Homo sapiens	None	None	None	None				CHEMBL2039	Monoamine oxidase B	Homo sapiens	SINGLE PROTEIN	CHEMBL5046285	1	Scientific Literature	J Med Chem	2022	None		INHIBITOR
CHEMBL1940390		None	268.31	0	mar.19	93	O=C(/C=C/c1ccc(O)cc1)OCCc1ccccc1	IC50	'='	13.0	nM	lip.89			UO_0000065	29.39	0.54	kwi.70	16.95	0	CHEMBL5097139	Inhibition of recombinant human MAO-B using kynuramine as substrate preincubated for 15 mins followed by enzyme addition and further incubated for 20 mins by fluorescence microplate reader analysis	B	BAO_0000357	single protein format	Homo sapiens	None	None	None	None				CHEMBL2039	Monoamine oxidase B	Homo sapiens	SINGLE PROTEIN	CHEMBL5096162	1	Scientific Literature	Eur J Med Chem	2021	None	TIME = 0.5833 hr	INHIBITOR
CHEMBL5194056		None	181.21	0	sty.88	6	NC/C(=C\F)COc1ccccc1	IC50	'='	13.0	nM	lip.89			UO_0000065	43.52	0.83	06.sty	22.37	0	CHEMBL5106513	Inhibition of human recombinant MAO-B	B	BAO_0000357	single protein format	Homo sapiens	None	None	None	None				CHEMBL2039	Monoamine oxidase B	Homo sapiens	SINGLE PROTEIN	CHEMBL5104173	1	Scientific Literature	Bioorg Med Chem Lett	2022	None		INHIBITOR
CHEMBL5281646		None	319.15	0	mar.87	60	COc1ccc2c(c1)C/C(=C\c1ccc(Br)o1)C2=O	IC50	'='	40.0	nM	lip.40			UO_0000065	23.18	0.53	mar.53	18.76	0	CHEMBL5237826	Inhibition of recombinant human MAO-B assessed as inhibition of 4-hydroxyquinoline formation using kynuramine as substrate incubated for 20 mins by fluorescence assay	B	BAO_0000357	single protein format	Homo sapiens	None	None	None	None				CHEMBL2039	Monoamine oxidase B	Homo sapiens	SINGLE PROTEIN	CHEMBL5236572	1	Scientific Literature	J Med Chem	2022	None	TIME = 0.3333 hr	INHIBITOR
CHEMBL4743831		None	320.34	0	lut.51	A2	C[C@H](NCc1ccc(OCc2cccc(F)c2)cc1F)C(N)=O	IC50	'='	61.0	nM	lip.21			UO_0000065	22.52	0.43	kwi.70	lis.21	0	CHEMBL4705910	Inhibition of recombinant human MAO-B expressed in Sf9 cells using benzylamine as substrate preincubated for 15 mins followed by substrate addition for 60 mins by Luminex assay	B	BAO_0000219	cell-based format	Homo sapiens	None	None	Sf9	None				CHEMBL2039	Monoamine oxidase B	Homo sapiens	SINGLE PROTEIN	CHEMBL4699654	1	Scientific Literature	J Med Chem	2020	None	TIME = 1.25 hr	INHIBITOR
CHEMBL5285369		None	383.45	1	maj.32	Fig 21 I, Cpd 6	COc1ccc(C(=O)/C=C/c2ccc(O/N=C3\CCc4ccccc43)cc2)cc1	IC50	'<'	100.0	nM				UO_0000065					0	CHEMBL5231491	Inhibition of human MAO-B using benzylamine as substrate	B	BAO_0000357	single protein format	Homo sapiens	None	None	None	None				CHEMBL2039	Monoamine oxidase B	Homo sapiens	SINGLE PROTEIN	CHEMBL5230117	1	Scientific Literature	Eur J Med Chem	2020	None		INHIBITOR
CHEMBL16857		None	187.29	0	lut.18	(R)-Deprenyl	C#CCN(C)[C@@H](C)Cc1ccccc1	IC50	'='	17.0	nM	lip.77			UO_0000065	41.48	0.76	maj.59	239.80	1	CHEMBL4767838	Inhibition of human MAO-B using p-tyramine as substrate by Amplex Red reagent based fluorescence analysis	B	BAO_0000357	single protein format	Homo sapiens	None	None	None	None				CHEMBL2039	Monoamine oxidase B	Homo sapiens	SINGLE PROTEIN	CHEMBL4765258	1	Scientific Literature	Eur J Med Chem	2020	None		INHIBITOR
CHEMBL4444081		None	259.78	0	mar.70	80	C#CCN1CCC(/C=C/c2ccc(Cl)cc2)CC1	IC50	'='	50.4	nM	lip.30			UO_0000065	28.wrz	0.55	mar.60	225.23	0	CHEMBL4325517	Inhibition of recombinant human microsomal MAOB expressed in baculovirus infected BTI insect cells using p-tyramine as substrate preincubated for 15 mins followed by substrate addition and measured over 20 mins by amplex red reagent-based horseradish peroxidase-coupled fluorometric assay	B	BAO_0000219	cell-based format	Homo sapiens	None	None	None	None				CHEMBL2039	Monoamine oxidase B	Homo sapiens	SINGLE PROTEIN	CHEMBL4321878	1	Scientific Literature	J Med Chem	2020	None
CHEMBL4533162		None	257.38	0	lut.97	99	C#CCN1CCC(CCc2ccc(OC)cc2)CC1	IC50	'='	67.0	nM	lip.17			UO_0000065	27.87	0.52	kwi.20	57.53	0	CHEMBL4325517	Inhibition of recombinant human microsomal MAOB expressed in baculovirus infected BTI insect cells using p-tyramine as substrate preincubated for 15 mins followed by substrate addition and measured over 20 mins by amplex red reagent-based horseradish peroxidase-coupled fluorometric assay	B	BAO_0000219	cell-based format	Homo sapiens	None	None	None	None				CHEMBL2039	Monoamine oxidase B	Homo sapiens	SINGLE PROTEIN	CHEMBL4321878	1	Scientific Literature	J Med Chem	2020	None
CHEMBL4458212		None	293.33	0	04.cze	84	C#CCN1CCC(/C=C/c2ccc(C(F)(F)F)cc2)CC1	IC50	'='	18.cze	nM	lip.73			UO_0000065	26.35	0.50	mar.67	238.60	0	CHEMBL4325517	Inhibition of recombinant human microsomal MAOB expressed in baculovirus infected BTI insect cells using p-tyramine as substrate preincubated for 15 mins followed by substrate addition and measured over 20 mins by amplex red reagent-based horseradish peroxidase-coupled fluorometric assay	B	BAO_0000219	cell-based format	Homo sapiens	None	None	None	None				CHEMBL2039	Monoamine oxidase B	Homo sapiens	SINGLE PROTEIN	CHEMBL4321878	1	Scientific Literature	J Med Chem	2020	None
CHEMBL5267508		None	413.47	1	maj.55	39	Cc1ccc(NC(=O)c2c(OCc3ccccc3)ccc3c(=O)c(C)c(C)oc23)cc1	IC50	'='	100.0	nM	7.00			UO_0000065	16.93	0.31	sty.45	pa�.21	0	CHEMBL5224228	Inhibition of human MAO-B using tyramine as substrate preincubated for 10 mins followed by substrate addition and measured after 30 mins by fluorometric method	B	BAO_0000357	single protein format	Homo sapiens	None	None	None	None				CHEMBL2039	Monoamine oxidase B	Homo sapiens	SINGLE PROTEIN	CHEMBL5223094	1	Scientific Literature	RSC Med Chem	2022	None	TIME = 0.6667 hr	INHIBITOR
CHEMBL4752402		None	316.38	0	lut.68	A1	Cc1cc(OCc2cccc(F)c2)ccc1CN[C@@H](C)C(N)=O	IC50	'='	69.0	nM	lip.16			UO_0000065	22.63	0.43	kwi.48	lis.13	0	CHEMBL4705910	Inhibition of recombinant human MAO-B expressed in Sf9 cells using benzylamine as substrate preincubated for 15 mins followed by substrate addition for 60 mins by Luminex assay	B	BAO_0000219	cell-based format	Homo sapiens	None	None	Sf9	None				CHEMBL2039	Monoamine oxidase B	Homo sapiens	SINGLE PROTEIN	CHEMBL4699654	1	Scientific Literature	J Med Chem	2020	None	TIME = 1.25 hr	INHIBITOR
CHEMBL4852188		None	285.73	0	mar.75	8	O=C(Nc1cccc(Cl)c1)C1=Cc2ccccc2OC1	IC50	'='	26.kwi	nM	lip.58			UO_0000065	26.52	0.52	mar.83	19.77	0	CHEMBL4810261	Inhibition of recombinant human MAO-B expressed in baculovirus infected BTI-TN- 5B1-4 insect cells using kynuramine as substrate preincubated for 10 mins in presence of substrate followed by enzyme addition and measured every minute for 30 mins by spectrophotometry analysis	B	BAO_0000219	cell-based format	Homo sapiens	None	None	BTI-TN-5B1-4	None				CHEMBL2039	Monoamine oxidase B	Homo sapiens	SINGLE PROTEIN	CHEMBL4808210	1	Scientific Literature	J Med Chem	2021	None	TIME = 0.6667 hr	INHIBITOR
CHEMBL4855359		None	315.78	0	kwi.17	31	O=C(Nc1cccc(Cl)c1)c1csc2ccccc2c1=O	IC50	'='	sty.52	nM	sie.82			UO_0000065	27.92	0.57	kwi.65	19.pa�	0	CHEMBL4810261	Inhibition of recombinant human MAO-B expressed in baculovirus infected BTI-TN- 5B1-4 insect cells using kynuramine as substrate preincubated for 10 mins in presence of substrate followed by enzyme addition and measured every minute for 30 mins by spectrophotometry analysis	B	BAO_0000219	cell-based format	Homo sapiens	None	None	BTI-TN-5B1-4	None				CHEMBL2039	Monoamine oxidase B	Homo sapiens	SINGLE PROTEIN	CHEMBL4808210	1	Scientific Literature	J Med Chem	2021	None	TIME = 0.6667 hr	INHIBITOR
CHEMBL887	RASAGILINE	4.0	171.24	0	sty.90	Rasagiline	C#CCN[C@@H]1CCc2ccccc21	IC50	'='	6.0	nM	sie.22			UO_0000065	48.01	0.86	cze.32	68.34	0	CHEMBL4812791	Inhibition of human MAO-B	B	BAO_0000357	single protein format	Homo sapiens	None	None	None	None				CHEMBL2039	Monoamine oxidase B	Homo sapiens	SINGLE PROTEIN	CHEMBL4811259	1	Scientific Literature	Bioorg Med Chem Lett	2021	None		INHIBITOR
CHEMBL396778	SAFINAMIDE	4.0	302.35	0	lut.37	Safinamide	C[C@H](NCc1ccc(OCc2cccc(F)c2)cc1)C(N)=O	IC50	'='	63.0	nM	lip.20			UO_0000065	23.82	0.45	kwi.83	lis.19	0	CHEMBL4813510	Inhibition of human recombinant MAO-B using kynuramine as substrate incubated for 20 mins measuring increase in emission signal at 400 nm multimode plate reader assay	B	BAO_0000357	single protein format	Homo sapiens	None	None	None	None				CHEMBL2039	Monoamine oxidase B	Homo sapiens	SINGLE PROTEIN	CHEMBL4811301	1	Scientific Literature	Bioorg Med Chem	2021	None	TIME = 0.3333 hr	INHIBITOR
CHEMBL4449776		None	265.40	0	mar.92	92	C#CCN1CCC(/C=C/c2ccc(C3CC3)cc2)CC1	IC50	'='	43.7	nM	lip.36			UO_0000065	27.73	0.50	mar.44	227.15	0	CHEMBL4325517	Inhibition of recombinant human microsomal MAOB expressed in baculovirus infected BTI insect cells using p-tyramine as substrate preincubated for 15 mins followed by substrate addition and measured over 20 mins by amplex red reagent-based horseradish peroxidase-coupled fluorometric assay	B	BAO_0000219	cell-based format	Homo sapiens	None	None	None	None				CHEMBL2039	Monoamine oxidase B	Homo sapiens	SINGLE PROTEIN	CHEMBL4321878	1	Scientific Literature	J Med Chem	2020	None
CHEMBL4878916		None	322.19	0	kwi.18	5	O=C(Nc1ccc(Cl)c(Cl)c1)C1COc2ccccc2C1	IC50	'='	78.8	nM	07.pa�			UO_0000065	22.maj	0.46	lut.92	18.53	0	CHEMBL4810261	Inhibition of recombinant human MAO-B expressed in baculovirus infected BTI-TN- 5B1-4 insect cells using kynuramine as substrate preincubated for 10 mins in presence of substrate followed by enzyme addition and measured every minute for 30 mins by spectrophotometry analysis	B	BAO_0000219	cell-based format	Homo sapiens	None	None	BTI-TN-5B1-4	None				CHEMBL2039	Monoamine oxidase B	Homo sapiens	SINGLE PROTEIN	CHEMBL4808210	1	Scientific Literature	J Med Chem	2021	None	TIME = 0.6667 hr	INHIBITOR
CHEMBL5081663		None	383.46	0	kwi.84	10	CCN(CCCOc1ccc2c(C)c(C)c(=O)oc2c1)Cc1cccc(F)c1	IC50	'='	73.0	nM	lip.14			UO_0000065	18.61	0.35	lut.30	16.72	0	CHEMBL5049166	Inhibition of human recombinant MAO-B expressed in supersomes assessed as inhibition of 4-hydroxyquinoline formation using kynuramine as substrate by spectrofluorimetric analysis	B	BAO_0000019	assay format	Homo sapiens	None	None	None	None				CHEMBL2039	Monoamine oxidase B	Homo sapiens	SINGLE PROTEIN	CHEMBL5046285	1	Scientific Literature	J Med Chem	2022	None		INHIBITOR
CHEMBL5082824		None	417.45	0	kwi.34	15	CN(CCCC(F)F)Cc1ccc(COc2ccc3c(CO)cc(=O)oc3c2)cc1	IC50	'='	08.lut	nM	08.wrz			UO_0000065	19.37	0.37	mar.75	gru.85	0	CHEMBL5049166	Inhibition of human recombinant MAO-B expressed in supersomes assessed as inhibition of 4-hydroxyquinoline formation using kynuramine as substrate by spectrofluorimetric analysis	B	BAO_0000019	assay format	Homo sapiens	None	None	None	None				CHEMBL2039	Monoamine oxidase B	Homo sapiens	SINGLE PROTEIN	CHEMBL5046285	1	Scientific Literature	J Med Chem	2022	None		INHIBITOR
CHEMBL5083414		None	346.38	0	lut.80	D5	NC(=O)[C@@H]1C[C@H](F)CN1Cc1ccc(OCc2cccc(F)c2)cc1	IC50	'='	19.0	nM	lip.72			UO_0000065	22.29	0.42	kwi.92	13.90	0	CHEMBL5043540	Inhibition of recombinant human MAO-B expressed in Sf9 cells preincubated for 15 min followed by addition of benzylamine and measured after 60 min by Luminex assay	B	BAO_0000219	cell-based format	Homo sapiens	None	None	Sf9	None				CHEMBL2039	Monoamine oxidase B	Homo sapiens	SINGLE PROTEIN	CHEMBL5042493	1	Scientific Literature	Eur J Med Chem	2022	None	TIME = 1.25 hr	INHIBITOR
CHEMBL4877743		None	312.75	0	kwi.63	11	COc1ccc2occ(/C=C/c3ccc(Cl)cc3)c(=O)c2c1	IC50	'='	28.0	nM	lip.55			UO_0000065	24.15	0.47	lut.92	19.15	0	CHEMBL4813510	Inhibition of human recombinant MAO-B using kynuramine as substrate incubated for 20 mins measuring increase in emission signal at 400 nm multimode plate reader assay	B	BAO_0000357	single protein format	Homo sapiens	None	None	None	None				CHEMBL2039	Monoamine oxidase B	Homo sapiens	SINGLE PROTEIN	CHEMBL4811301	1	Scientific Literature	Bioorg Med Chem	2021	None	TIME = 0.3333 hr	INHIBITOR
CHEMBL887	RASAGILINE	4.0	171.24	0	sty.90	Rasagiline	C#CCN[C@@H]1CCc2ccccc21	IC50	'='	45.7	nM	lip.34			UO_0000065	42.86	0.77	maj.44	61.01	0	CHEMBL4810261	Inhibition of recombinant human MAO-B expressed in baculovirus infected BTI-TN- 5B1-4 insect cells using kynuramine as substrate preincubated for 10 mins in presence of substrate followed by enzyme addition and measured every minute for 30 mins by spectrophotometry analysis	B	BAO_0000219	cell-based format	Homo sapiens	None	None	BTI-TN-5B1-4	None				CHEMBL2039	Monoamine oxidase B	Homo sapiens	SINGLE PROTEIN	CHEMBL4808210	1	Scientific Literature	J Med Chem	2021	None	TIME = 0.6667 hr	INHIBITOR
CHEMBL4581765		None	250.35	0	lut.92	88	C#CCN1CCC(/C=C/c2ccc(C#N)cc2)CC1	IC50	'='	57.0	nM	lip.24			UO_0000065	28.94	0.52	kwi.32	26.80	0	CHEMBL4325517	Inhibition of recombinant human microsomal MAOB expressed in baculovirus infected BTI insect cells using p-tyramine as substrate preincubated for 15 mins followed by substrate addition and measured over 20 mins by amplex red reagent-based horseradish peroxidase-coupled fluorometric assay	B	BAO_0000219	cell-based format	Homo sapiens	None	None	None	None				CHEMBL2039	Monoamine oxidase B	Homo sapiens	SINGLE PROTEIN	CHEMBL4321878	1	Scientific Literature	J Med Chem	2020	None
CHEMBL396778	SAFINAMIDE	4.0	302.35	0	lut.37	Safinamide	C[C@H](NCc1ccc(OCc2cccc(F)c2)cc1)C(N)=O	IC50	'='	7.0	nM	sie.15			UO_0000065	26.97	0.51	maj.78	gru.67	0	CHEMBL4711036	Inhibition of recombinant human MAO-B expressed in baculovirus infected BTI insect cells using p-tyramine as substrate preincubated for 30 mins followed by substrate addition and measured after 1 hr by fluorimetric analysis	B	BAO_0000219	cell-based format	Homo sapiens	None	None	BTI	None				CHEMBL2039	Monoamine oxidase B	Homo sapiens	SINGLE PROTEIN	CHEMBL4706587	1	Scientific Literature	Eur J Med Chem	2020	None	TIME = 1.5 hr	INHIBITOR
CHEMBL4440827		None	303.43	0	lut.45	90	C#CCN1CCC(/C=C/c2ccc(S(C)(=O)=O)cc2)CC1	IC50	'='	32.7	nM	lip.49			UO_0000065	24.67	0.49	05.kwi	20.mar	0	CHEMBL4325517	Inhibition of recombinant human microsomal MAOB expressed in baculovirus infected BTI insect cells using p-tyramine as substrate preincubated for 15 mins followed by substrate addition and measured over 20 mins by amplex red reagent-based horseradish peroxidase-coupled fluorometric assay	B	BAO_0000219	cell-based format	Homo sapiens	None	None	None	None				CHEMBL2039	Monoamine oxidase B	Homo sapiens	SINGLE PROTEIN	CHEMBL4321878	1	Scientific Literature	J Med Chem	2020	None
CHEMBL4860050		None	361.43	1	maj.21	K8	C#CCNC1CCc2c(SCc3cccc(C(F)(F)F)c3)cccc21	IC50	'='	04.lip	nM	sie.33			UO_0000065	23.kwi	0.45	03.gru	69.23	0	CHEMBL4812791	Inhibition of human MAO-B	B	BAO_0000357	single protein format	Homo sapiens	None	None	None	None				CHEMBL2039	Monoamine oxidase B	Homo sapiens	SINGLE PROTEIN	CHEMBL4811259	1	Scientific Literature	Bioorg Med Chem Lett	2021	None		INHIBITOR
CHEMBL887	RASAGILINE	4.0	171.24	0	sty.90	Rasagiline	C#CCN[C@@H]1CCc2ccccc21	IC50	'='	23.0	nM	lip.64			UO_0000065	44.61	0.80	maj.74	63.49	0	CHEMBL4714385	Inhibition of recombinant human MAOB using kynuramine as substrate preincubated for 30 mins followed by substrate addition and measured after 30 mins by fluorescence assay	B	BAO_0000357	single protein format	Homo sapiens	None	None	None	None				CHEMBL2039	Monoamine oxidase B	Homo sapiens	SINGLE PROTEIN	CHEMBL4706703	1	Scientific Literature	Bioorg Med Chem	2021	None	TIME = 1.0 hr	INHIBITOR
CHEMBL673	PARGYLINE	4.0	159.23	0	sty.75	Pargyline	C#CCN(C)Cc1ccccc1	IC50	'='	80.0	nM	07.pa�			UO_0000065	44.57	0.81	maj.35	219.04	0	CHEMBL4820227	Inhibition of human MAO-B preincubated for 5 mins followed by addition of Kynuramine substrate and measured after 30 mins by plate reader method	B	BAO_0000357	single protein format	Homo sapiens	None	None	None	None				CHEMBL2039	Monoamine oxidase B	Homo sapiens	SINGLE PROTEIN	CHEMBL4819016	1	Scientific Literature	Eur J Med Chem	2021	None	TIME = 0.5833 hr	INHIBITOR
CHEMBL4869187		None	321.38	0	04.kwi	20	COc1ccc2c(=O)c(/C=C/c3ccc(N(C)C)cc3)coc2c1	IC50	'='	06.sty	nM	sie.21			UO_0000065	25.56	0.47	kwi.17	19.25	0	CHEMBL4813510	Inhibition of human recombinant MAO-B using kynuramine as substrate incubated for 20 mins measuring increase in emission signal at 400 nm multimode plate reader assay	B	BAO_0000357	single protein format	Homo sapiens	None	None	None	None				CHEMBL2039	Monoamine oxidase B	Homo sapiens	SINGLE PROTEIN	CHEMBL4811301	1	Scientific Literature	Bioorg Med Chem	2021	None	TIME = 0.3333 hr	INHIBITOR
CHEMBL4865494		None	308.33	0	mar.98	22	COc1ccc(/C=C/c2coc3cc(OC)ccc3c2=O)cc1	IC50	'='	06.sie	nM	sie.17			UO_0000065	26.49	0.48	kwi.19	16.78	0	CHEMBL4813510	Inhibition of human recombinant MAO-B using kynuramine as substrate incubated for 20 mins measuring increase in emission signal at 400 nm multimode plate reader assay	B	BAO_0000357	single protein format	Homo sapiens	None	None	None	None				CHEMBL2039	Monoamine oxidase B	Homo sapiens	SINGLE PROTEIN	CHEMBL4811301	1	Scientific Literature	Bioorg Med Chem	2021	None	TIME = 0.3333 hr	INHIBITOR
CHEMBL4206812		None	299.71	0	mar.70	Crom-2	O=C(Nc1cccc(Cl)c1)c1coc2ccccc2c1=O	IC50	'='	02.maj	nM	sie.60			UO_0000065	28.70	0.56	kwi.90	14.50	0	CHEMBL4810261	Inhibition of recombinant human MAO-B expressed in baculovirus infected BTI-TN- 5B1-4 insect cells using kynuramine as substrate preincubated for 10 mins in presence of substrate followed by enzyme addition and measured every minute for 30 mins by spectrophotometry analysis	B	BAO_0000219	cell-based format	Homo sapiens	None	None	BTI-TN-5B1-4	None				CHEMBL2039	Monoamine oxidase B	Homo sapiens	SINGLE PROTEIN	CHEMBL4808210	1	Scientific Literature	J Med Chem	2021	None	TIME = 0.6667 hr	INHIBITOR
CHEMBL4871376		None	367.43	0	0.85	16	NC(=S)NNC(=O)Cn1c(=O)c(Cc2ccccc2)nc2ccccc21	IC50	'='	7.087	nM	sie.15			UO_0000065	22.18	0.43	lip.30	lip.99	0	CHEMBL4826792	Inhibition of MAO-B (unknown origin) by fluorometric assay	B	BAO_0000357	single protein format	Homo sapiens	None	None	None	None
CHEMBL972	SELEGILINE	4.0	187.29	0	lut.18	Selegiline	C#CCN(C)[C@H](C)Cc1ccccc1	IC50	'='	42.84	nM	lip.37			UO_0000065	39.34	0.72	maj.19	227.41	0	CHEMBL4826792	Inhibition of MAO-B (unknown origin) by fluorometric assay	B	BAO_0000357	single protein format	Homo sapiens	None	None	None	None				CHEMBL2039	Monoamine oxidase B	Homo sapiens	SINGLE PROTEIN	CHEMBL4825689	1	Scientific Literature	Eur J Med Chem	2021	None		INHIBITOR
CHEMBL5220277		None	283.28	0	lut.37	1c	Cc1ccc(COc2ccc3[nH]c(=O)oc(=O)c3c2)cc1	IC50	'='	06.kwi	nM	sie.19			UO_0000065	28.92	0.53	maj.82	lis.33	0	CHEMBL5217004	Inhibition of human recombinant MAO-B assessed as inhibition of 4-hydroxyquinoline formation using kynuramine as substrate incubated for 20 mins by fluorescence spectrophotometry	B	BAO_0000357	single protein format	Homo sapiens	None	None	None	None				CHEMBL2039	Monoamine oxidase B	Homo sapiens	SINGLE PROTEIN	CHEMBL4825689	1	Scientific Literature	Eur J Med Chem	2021	None		INHIBITOR
CHEMBL887	RASAGILINE	4.0	171.24	0	sty.90	Rasagiline	C#CCN[C@@H]1CCc2ccccc21	IC50	'='	04.kwi	nM	sie.36			UO_0000065	48.80	0.88	cze.46	69.46	1	CHEMBL5231493	Inhibition of human MAO-B	B	BAO_0000357	single protein format	Homo sapiens	None	None	None	None				CHEMBL2039	Monoamine oxidase B	Homo sapiens	SINGLE PROTEIN	CHEMBL5214951	1	Scientific Literature	Bioorg Med Chem	2022	None	TIME = 0.3333 hr	INHIBITOR
CHEMBL5280274		None	254.28	0	mar.42	Page no 10, R4C2	COc1ccc2c(c1)C/C(=C\c1ccc(C)o1)C2=O	IC50	'='	26.0	nM	lip.58			UO_0000065	29.83	0.55	kwi.17	19.23	0	CHEMBL5231492	Inhibition of human MAO-B using kynuramine as substrate incubated for 20 mins by fluorescence based assay	B	BAO_0000357	single protein format	Homo sapiens	None	None	None	None				CHEMBL2039	Monoamine oxidase B	Homo sapiens	SINGLE PROTEIN	CHEMBL5230117	1	Scientific Literature	Eur J Med Chem	2020	None		INHIBITOR
CHEMBL5201033		None	181.21	0	sty.88	5, (E:Z)-Mixture (1:4)	NCC(=CF)COc1ccccc1	IC50	'='	9.0	nM	08.maj			UO_0000065	44.40	0.85	cze.17	22.82	0	CHEMBL5106513	Inhibition of human recombinant MAO-B	B	BAO_0000357	single protein format	Homo sapiens	None	None	None	None				CHEMBL2039	Monoamine oxidase B	Homo sapiens	SINGLE PROTEIN	CHEMBL5230117	1	Scientific Literature	Eur J Med Chem	2020	None	TIME = 0.3333 hr	INHIBITOR
CHEMBL5204901		None	229.68	0	sty.80	9	Cl.NC/C(=C/F)[C@@H]1Cc2ccccc2O1	IC50	'='	2.0	nM	sie.70			UO_0000065	45.02	0.85	cze.90	24.68	0	CHEMBL5106513	Inhibition of human recombinant MAO-B	B	BAO_0000357	single protein format	Homo sapiens	None	None	None	None				CHEMBL2039	Monoamine oxidase B	Homo sapiens	SINGLE PROTEIN	CHEMBL5104173	1	Scientific Literature	Bioorg Med Chem Lett	2022	None		INHIBITOR
CHEMBL5281335		None	336.39	0	mar.13	Fig 2, Cpd 22; Scheme 14, Cpd 33	COc1ccc2c(=O)c(N3CCN(c4ccccc4)CC3)coc2c1	IC50	'='	15.0	nM	lip.82			UO_0000065	23.26	0.43	kwi.69	17.kwi	0	CHEMBL5224184	Inhibition of MAO-B (unknown origin)	B	BAO_0000357	single protein format	Homo sapiens	None	None	None	None				CHEMBL2039	Monoamine oxidase B	Homo sapiens	SINGLE PROTEIN	CHEMBL5104173	1	Scientific Literature	Bioorg Med Chem Lett	2022	None		INHIBITOR
CHEMBL972	SELEGILINE	4.0	187.29	0	lut.18	Selegiline	C#CCN(C)[C@H](C)Cc1ccccc1	IC50	'='	20.0	nM	lip.70			UO_0000065	41.11	0.75	maj.52	237.62	1	CHEMBL5106134	Inhibition of human MAO-B assessed as inhibition of H2O2 production using p-tyramine as substrate	B	BAO_0000357	single protein format	Homo sapiens	None	None	None	None				CHEMBL2039	Monoamine oxidase B	Homo sapiens	SINGLE PROTEIN	CHEMBL5223094	1	Scientific Literature	RSC Med Chem	2022	None		INHIBITOR
CHEMBL4456665		None	413.95	0	kwi.70	rac-2	Cc1c(C)c2ccc(OCC3CCCN(Cc4ccccc4)C3)cc2oc1=O.Cl	IC50	'='	30.0	nM	lip.52			UO_0000065	19.93	0.37	lut.82	17.63	1	CHEMBL5135568	Inhibition of recombinant human MAO-B expressed in Pichia pastoris using kynuramine as substrate by fluorescence analysis	B	BAO_0000019	assay format	Homo sapiens	None	None	None	None				CHEMBL2039	Monoamine oxidase B	Homo sapiens	SINGLE PROTEIN	CHEMBL5104158	1	Scientific Literature	Bioorg Med Chem Lett	2022	None		INHIBITOR
CHEMBL4792756		None	287.36	0	lut.38	6i	C#CCN(C)CCCCOc1ccc2c(c1)OCCC2=O	IC50	'='	58.9	nM	lip.23			UO_0000065	25.16	0.47	kwi.85	18.65	0	CHEMBL4771936	Inhibition of recombinant human MAOB expressed in baculovirus infected BTI insect cells using p-tyramine as substrate measured after 15 mins by Amplex red reagent based fluorescence assay	B	BAO_0000219	cell-based format	Homo sapiens	None	None	BTI	None				CHEMBL2039	Monoamine oxidase B	Homo sapiens	SINGLE PROTEIN	CHEMBL5131505	1	Scientific Literature	ACS Med Chem Lett	2022	None		INHIBITOR
CHEMBL4866391		None	245.66	0	sty.74	15	C#CCNC1=C(Cl)C(=O)c2ccccc2C1=O	IC50	'='	50.0	nM	lip.30			UO_0000065	29.72	0.59	maj.56	15.81	0	CHEMBL4820227	Inhibition of human MAO-B preincubated for 5 mins followed by addition of Kynuramine substrate and measured after 30 mins by plate reader method	B	BAO_0000357	single protein format	Homo sapiens	None	None	None	None				CHEMBL2039	Monoamine oxidase B	Homo sapiens	SINGLE PROTEIN	CHEMBL4765373	1	Scientific Literature	Eur J Med Chem	2020	None	TIME = 0.25 hr	INHIBITOR
CHEMBL887	RASAGILINE	4.0	171.24	0	sty.90	Rasagiline	C#CCN[C@@H]1CCc2ccccc21	IC50	'='	25.0	nM	lip.60			UO_0000065	44.39	0.80	maj.70	63.19	1	CHEMBL4709937	Inhibition of recombinant human MAO-B expressed in baculovirus infected BTI cells using p-tyramine as substrate by fluorometric assay	B	BAO_0000219	cell-based format	Homo sapiens	None	None	BTI	None				CHEMBL2039	Monoamine oxidase B	Homo sapiens	SINGLE PROTEIN	CHEMBL4819016	1	Scientific Literature	Eur J Med Chem	2021	None	TIME = 0.5833 hr	INHIBITOR
CHEMBL8706	CLORGILINE	2.0	272.18	0	mar.33	Clorgyline	C#CCN(C)CCCOc1ccc(Cl)cc1Cl	IC50	'='	02.lut	nM	sie.66			UO_0000065	31.81	0.70	maj.33	69.43	0	CHEMBL4686672	Inhibition of recombinant human MAO-B	B	BAO_0000357	single protein format	Homo sapiens	None	None	None	None				CHEMBL2039	Monoamine oxidase B	Homo sapiens	SINGLE PROTEIN	CHEMBL4706551	1	Scientific Literature	Eur J Med Chem	2020	None		INHIBITOR
CHEMBL887	RASAGILINE	4.0	171.24	0	sty.90	Rasagiline	C#CCN[C@@H]1CCc2ccccc21	IC50	'='	36.0	nM	lip.44			UO_0000065	43.47	0.78	maj.54	61.88	1	CHEMBL4711821	Inhibition of recombinant human MAO-B expressed in baculovirus infected BTI-TN-5B1-4 insect cells using p-tyramine as substrate preincubated for 15 mins followed by substrate addition and measured over 20 mins by horse-radish peroxidase/Amplex Red coupled fluorimetric analysis	B	BAO_0000219	cell-based format	Homo sapiens	None	None	BTI-TN-5B1-4	None				CHEMBL2039	Monoamine oxidase B	Homo sapiens	SINGLE PROTEIN	CHEMBL4680246	1	Scientific Literature	Eur J Med Chem	2020	None		INHIBITOR
CHEMBL4787352		None	404.42	0	0.26	1a; pOBz	O=C(Oc1ccc(CCO[C@@H]2O[C@H](CO)[C@@H](O)[C@H](O)[C@H]2O)cc1)c1ccccc1	IC50	'='	80.0	nM	07.pa�			UO_0000065	17.55	0.33	cze.84	maj.65	0	CHEMBL4711860	Inhibition of human recombinant MAO-B expressed in baculovirus infected BTI cells assessed as inhibition of 4-hydroxyquinoline formation using kynuramine as substrate preincubated with enzyme for 10 mins followed by addition of substrate and measured after 15 mins by fluorescence spectrophotometry	B	BAO_0000219	cell-based format	Homo sapiens	None	None	BTI	None				CHEMBL2039	Monoamine oxidase B	Homo sapiens	SINGLE PROTEIN	CHEMBL4706617	1	Scientific Literature	Eur J Med Chem	2021	None	TIME = 0.5833 hr	INHIBITOR
CHEMBL4876842		None	278.31	0	mar.97	17	COc1ccc2c(=O)c(/C=C/c3ccccc3)coc2c1	IC50	'='	16.0	nM	lip.80			UO_0000065	28.sty	0.51	mar.83	19.77	0	CHEMBL4813510	Inhibition of human recombinant MAO-B using kynuramine as substrate incubated for 20 mins measuring increase in emission signal at 400 nm multimode plate reader assay	B	BAO_0000357	single protein format	Homo sapiens	None	None	None	None				CHEMBL2039	Monoamine oxidase B	Homo sapiens	SINGLE PROTEIN	CHEMBL4706619	1	Scientific Literature	Eur J Med Chem	2021	None	TIME = 0.4167 hr	INHIBITOR
CHEMBL4846272		None	338.36	0	mar.99	23	COc1ccc2c(=O)c(/C=C/c3ccc(OC)c(OC)c3)coc2c1	IC50	'='	33.0	nM	lip.48			UO_0000065	22.lis	0.41	mar.49	gru.92	0	CHEMBL4813510	Inhibition of human recombinant MAO-B using kynuramine as substrate incubated for 20 mins measuring increase in emission signal at 400 nm multimode plate reader assay	B	BAO_0000357	single protein format	Homo sapiens	None	None	None	None				CHEMBL2039	Monoamine oxidase B	Homo sapiens	SINGLE PROTEIN	CHEMBL4811301	1	Scientific Literature	Bioorg Med Chem	2021	None	TIME = 0.3333 hr	INHIBITOR
CHEMBL1470839		None	320.18	0	kwi.41	10	O=C(Nc1ccc(Cl)c(Cl)c1)C1=Cc2ccccc2OC1	IC50	'='	mar.16	nM	sie.50			UO_0000065	26.55	0.55	04.wrz	22.18	0	CHEMBL4810261	Inhibition of recombinant human MAO-B expressed in baculovirus infected BTI-TN- 5B1-4 insect cells using kynuramine as substrate preincubated for 10 mins in presence of substrate followed by enzyme addition and measured every minute for 30 mins by spectrophotometry analysis	B	BAO_0000219	cell-based format	Homo sapiens	None	None	BTI-TN-5B1-4	None				CHEMBL2039	Monoamine oxidase B	Homo sapiens	SINGLE PROTEIN	CHEMBL4811301	1	Scientific Literature	Bioorg Med Chem	2021	None	TIME = 0.3333 hr	INHIBITOR
CHEMBL4544548		None	304.23	0	mar.81	81	C#CCN1CCC(/C=C/c2ccc(Br)cc2)CC1	IC50	'='	21.lut	nM	lip.67			UO_0000065	25.22	0.58	mar.86	236.84	0	CHEMBL4325517	Inhibition of recombinant human microsomal MAOB expressed in baculovirus infected BTI insect cells using p-tyramine as substrate preincubated for 15 mins followed by substrate addition and measured over 20 mins by amplex red reagent-based horseradish peroxidase-coupled fluorometric assay	B	BAO_0000219	cell-based format	Homo sapiens	None	None	None	None				CHEMBL2039	Monoamine oxidase B	Homo sapiens	SINGLE PROTEIN	CHEMBL4808210	1	Scientific Literature	J Med Chem	2021	None	TIME = 0.6667 hr	INHIBITOR
CHEMBL887	RASAGILINE	4.0	171.24	0	sty.90	Rasagiline	C#CCN[C@@H]1CCc2ccccc21	IC50	'='	28.sty	nM	lip.55			UO_0000065	44.10	0.79	maj.65	62.77	1	CHEMBL4816020	Inhibition of human recombinant MAO-B by multimode plate reader assay	B	BAO_0000357	single protein format	Homo sapiens	None	None	None	None				CHEMBL2039	Monoamine oxidase B	Homo sapiens	SINGLE PROTEIN	CHEMBL4321878	1	Scientific Literature	J Med Chem	2020	None
CHEMBL396778	SAFINAMIDE	4.0	302.35	0	lut.37	Safinamide	C[C@H](NCc1ccc(OCc2cccc(F)c2)cc1)C(N)=O	IC50	'='	23.sty	nM	lip.64			UO_0000065	25.26	0.47	maj.27	lis.87	1	CHEMBL4316096	Inhibition of human microsomal MAO-B expressed in baculovirus infected BTI-TN-5B1-4 cells assessed as reduction in 4-hydroxyquinoline formation using kynuramine as substrate preincubated with substrate for 10 mins followed by enzyme addition by spectrophotometric analysis	B	BAO_0000219	cell-based format	Homo sapiens	None	None	BTI-TN-5B1-4	None				CHEMBL2039	Monoamine oxidase B	Homo sapiens	SINGLE PROTEIN	CHEMBL4813970	1	Scientific Literature	Eur J Med Chem	2021	None		INHIBITOR
CHEMBL4632495		None	491.46	0	lut.89	20w	Cc1c(O)c(=O)ccn1CCNC(=O)c1cc2ccc(OCc3ccccc3[N+](=O)[O-])cc2oc1=O	IC50	'='	98.6	nM	07.sty			UO_0000065	14.26	0.27	04.gru	kwi.55	0	CHEMBL4624277	Inhibition of human recombinant MAO-B expressed in baculovirus infected BTI insect cells using kynuramine as substrate incubated for 10 mins followed by substrate addition by fluorimetric analysis	B	BAO_0000219	cell-based format	Homo sapiens	None	None	None	None				CHEMBL2039	Monoamine oxidase B	Homo sapiens	SINGLE PROTEIN	CHEMBL4312023	1	Scientific Literature	Eur J Med Chem	2020	CHEMBL3833782
CHEMBL4759301		None	291.38	0	kwi.27	4a	CSc1ccc(-c2cnc3c4ccccc4nn3c2)cc1	IC50	'='	65.0	nM	lip.19			UO_0000065	24.67	0.47	lut.92	23.81	0	CHEMBL4711821	Inhibition of recombinant human MAO-B expressed in baculovirus infected BTI-TN-5B1-4 insect cells using p-tyramine as substrate preincubated for 15 mins followed by substrate addition and measured over 20 mins by horse-radish peroxidase/Amplex Red coupled fluorimetric analysis	B	BAO_0000219	cell-based format	Homo sapiens	None	None	BTI-TN-5B1-4	None				CHEMBL2039	Monoamine oxidase B	Homo sapiens	SINGLE PROTEIN	CHEMBL4622885	1	Scientific Literature	Bioorg Med Chem	2020	None
CHEMBL4877717		None	368.39	0	4.00	24	COc1ccc2c(=O)c(/C=C/c3cc(OC)c(OC)c(OC)c3)coc2c1	IC50	'='	21.0	nM	lip.68			UO_0000065	20.84	0.39	mar.68	lis.44	0	CHEMBL4813510	Inhibition of human recombinant MAO-B using kynuramine as substrate incubated for 20 mins measuring increase in emission signal at 400 nm multimode plate reader assay	B	BAO_0000357	single protein format	Homo sapiens	None	None	None	None				CHEMBL2039	Monoamine oxidase B	Homo sapiens	SINGLE PROTEIN	CHEMBL4706617	1	Scientific Literature	Eur J Med Chem	2021	None	TIME = 0.5833 hr	INHIBITOR
CHEMBL4535439		None	269.43	0	mar.92	103	C#CCN1CCC(CCc2ccc(CCC)cc2)CC1	IC50	'='	36.1	nM	lip.44			UO_0000065	27.62	0.51	mar.52	229.71	0	CHEMBL4325517	Inhibition of recombinant human microsomal MAOB expressed in baculovirus infected BTI insect cells using p-tyramine as substrate preincubated for 15 mins followed by substrate addition and measured over 20 mins by amplex red reagent-based horseradish peroxidase-coupled fluorometric assay	B	BAO_0000219	cell-based format	Homo sapiens	None	None	None	None				CHEMBL2039	Monoamine oxidase B	Homo sapiens	SINGLE PROTEIN	CHEMBL4811301	1	Scientific Literature	Bioorg Med Chem	2021	None	TIME = 0.3333 hr	INHIBITOR
CHEMBL887	RASAGILINE	4.0	171.24	0	sty.90	Rasagiline	C#CCN[C@@H]1CCc2ccccc21	IC50	'='	36.0	nM	lip.44			UO_0000065	43.47	0.78	maj.54	61.88	1	CHEMBL4325517	Inhibition of recombinant human microsomal MAOB expressed in baculovirus infected BTI insect cells using p-tyramine as substrate preincubated for 15 mins followed by substrate addition and measured over 20 mins by amplex red reagent-based horseradish peroxidase-coupled fluorometric assay	B	BAO_0000219	cell-based format	Homo sapiens	None	None	None	None				CHEMBL2039	Monoamine oxidase B	Homo sapiens	SINGLE PROTEIN	CHEMBL4321878	1	Scientific Literature	J Med Chem	2020	None
CHEMBL1360330		None	311.36	0	mar.56	Fig 23, Cpd 1	O=C(/C=C/c1cccc(F)c1)c1ccc(N2CCOCC2)cc1	IC50	'='	87.0	nM	07.cze			UO_0000065	22.68	0.42	mar.50	23.90	0	CHEMBL5231670	Inhibition of MAO-B (unknown origin) using benzylamine as substrate by spectrophotometric assay	B	BAO_0000357	single protein format	Homo sapiens	None	None	None	None				CHEMBL2039	Monoamine oxidase B	Homo sapiens	SINGLE PROTEIN	CHEMBL4321878	1	Scientific Literature	J Med Chem	2020	None
CHEMBL4790537		None	301.39	0	lut.77	6j	C#CCN(C)CCCCCOc1ccc2c(c1)OCCC2=O	IC50	'='	4.0	nM	sie.40			UO_0000065	27.86	0.52	maj.63	21.66	0	CHEMBL4771936	Inhibition of recombinant human MAOB expressed in baculovirus infected BTI insect cells using p-tyramine as substrate measured after 15 mins by Amplex red reagent based fluorescence assay	B	BAO_0000219	cell-based format	Homo sapiens	None	None	BTI	None				CHEMBL2039	Monoamine oxidase B	Homo sapiens	SINGLE PROTEIN	CHEMBL5230123	1	Scientific Literature	Eur J Med Chem	2020	None		INHIBITOR
CHEMBL4782894		None	301.39	0	lut.77	6d	C#CCN(C)CCCCCCOc1ccc2c(c1)OCC2=O	IC50	'='	51.9	nM	lip.29			UO_0000065	24.17	0.45	kwi.51	18.79	0	CHEMBL4771936	Inhibition of recombinant human MAOB expressed in baculovirus infected BTI insect cells using p-tyramine as substrate measured after 15 mins by Amplex red reagent based fluorescence assay	B	BAO_0000219	cell-based format	Homo sapiens	None	None	BTI	None				CHEMBL2039	Monoamine oxidase B	Homo sapiens	SINGLE PROTEIN	CHEMBL4765373	1	Scientific Literature	Eur J Med Chem	2020	None	TIME = 0.25 hr	INHIBITOR
CHEMBL363555		None	292.36	0	02.sie	3	CCOc1ccc(/C=C2\SC(=O)N(CCN)C2=O)cc1	IC50	'='	82.0	nM	07.wrz			UO_0000065	24.24	0.48	05.sty	wrz.76	1	CHEMBL5216902	Inhibition of recombinant human MAO-B	B	BAO_0000357	single protein format	Homo sapiens	None	None	None	None				CHEMBL2039	Monoamine oxidase B	Homo sapiens	SINGLE PROTEIN	CHEMBL4765373	1	Scientific Literature	Eur J Med Chem	2020	None	TIME = 0.25 hr	INHIBITOR
CHEMBL5276754		None	421.50	1	cze.55	Fig 21 I, Cpd 1	COc1cccc(C(=O)/C=C/c2ccc(O/N=C(\C)c3cccc4ccccc34)cc2)c1	IC50	'='	42.0	nM	lip.38			UO_0000065	17.50	0.31	0.83	15.40	0	CHEMBL5231491	Inhibition of human MAO-B using benzylamine as substrate	B	BAO_0000357	single protein format	Homo sapiens	None	None	None	None				CHEMBL2039	Monoamine oxidase B	Homo sapiens	SINGLE PROTEIN	CHEMBL5214946	1	Scientific Literature	Bioorg Med Chem Lett	2022	None		INHIBITOR
CHEMBL5269769		None	507.56	2	lip.24	Fig 21 III, Cpd 5	COc1ccc(/C=C/C(=N/Oc2ccc(/C=C/C(=O)c3ccc(F)cc3)cc2)c2ccc(OC)cc2)cc1	IC50	'='	28.0	nM	lip.55			UO_0000065	14.88	0.27	0.31	13.22	0	CHEMBL5231491	Inhibition of human MAO-B using benzylamine as substrate	B	BAO_0000357	single protein format	Homo sapiens	None	None	None	None				CHEMBL2039	Monoamine oxidase B	Homo sapiens	SINGLE PROTEIN	CHEMBL5230117	1	Scientific Literature	Eur J Med Chem	2020	None		INHIBITOR
CHEMBL5265848		None	291.31	0	mar.79	Fig 14 I, Cpd 1	COc1ccc2c(c1)O/C(=C\c1cc3ccccc3[nH]1)C2=O	IC50	'='	02.cze	nM	sie.59			UO_0000065	29.47	0.53	kwi.80	16.73	0	CHEMBL5231492	Inhibition of human MAO-B using kynuramine as substrate incubated for 20 mins by fluorescence based assay	B	BAO_0000357	single protein format	Homo sapiens	None	None	None	None				CHEMBL2039	Monoamine oxidase B	Homo sapiens	SINGLE PROTEIN	CHEMBL5230117	1	Scientific Literature	Eur J Med Chem	2020	None		INHIBITOR
CHEMBL4781289		None	374.84	0	mar.37	A8	C#CCN(Cc1ccc(OCc2cccc(F)c2)cc1Cl)[C@@H](C)C(N)=O	IC50	'='	68.0	nM	lip.17			UO_0000065	19.gru	0.38	mar.80	gru.90	0	CHEMBL4705910	Inhibition of recombinant human MAO-B expressed in Sf9 cells using benzylamine as substrate preincubated for 15 mins followed by substrate addition for 60 mins by Luminex assay	B	BAO_0000219	cell-based format	Homo sapiens	None	None	Sf9	None				CHEMBL2039	Monoamine oxidase B	Homo sapiens	SINGLE PROTEIN	CHEMBL5230117	1	Scientific Literature	Eur J Med Chem	2020	None	TIME = 0.3333 hr	INHIBITOR
CHEMBL5083014		None	395.47	0	kwi.84	(+/-)-3	Cc1c(C)c2ccc(OCC3CCCN(Cc4cccc(F)c4)C3)cc2oc1=O	IC50	'='	12.0	nM	lip.92			UO_0000065	20.mar	0.37	03.sie	18.56	0	CHEMBL5049166	Inhibition of human recombinant MAO-B expressed in supersomes assessed as inhibition of 4-hydroxyquinoline formation using kynuramine as substrate by spectrofluorimetric analysis	B	BAO_0000019	assay format	Homo sapiens	None	None	None	None				CHEMBL2039	Monoamine oxidase B	Homo sapiens	SINGLE PROTEIN	CHEMBL4699654	1	Scientific Literature	J Med Chem	2020	None	TIME = 1.25 hr	INHIBITOR
CHEMBL396778	SAFINAMIDE	4.0	302.35	0	lut.37	Safinamide	C[C@H](NCc1ccc(OCc2cccc(F)c2)cc1)C(N)=O	IC50	'='	8.0	nM	08.pa�			UO_0000065	26.78	0.50	maj.73	gru.58	1	CHEMBL4709937	Inhibition of recombinant human MAO-B expressed in baculovirus infected BTI cells using p-tyramine as substrate by fluorometric assay	B	BAO_0000219	cell-based format	Homo sapiens	None	None	BTI	None				CHEMBL2039	Monoamine oxidase B	Homo sapiens	SINGLE PROTEIN	CHEMBL5046285	1	Scientific Literature	J Med Chem	2022	None		INHIBITOR
CHEMBL5198317		None	199.20	0	02.lut	4, (E:Z)-Mixture (3:7)	NCC(=CF)COc1ccc(F)cc1	IC50	'='	4.0	nM	sie.40			UO_0000065	42.16	0.82	cze.38	23.82	0	CHEMBL5106513	Inhibition of human recombinant MAO-B	B	BAO_0000357	single protein format	Homo sapiens	None	None	None	None				CHEMBL2039	Monoamine oxidase B	Homo sapiens	SINGLE PROTEIN	CHEMBL4706551	1	Scientific Literature	Eur J Med Chem	2020	None		INHIBITOR
CHEMBL4760340		None	468.55	0	kwi.77	4c	O=C(NC1CCN(Cc2ccccc2)CC1)c1coc2ccc(OCc3ccccc3)cc2c1=O	IC50	'='	35.0	nM	lip.46			UO_0000065	15.91	0.29	lut.69	pa�.39	0	CHEMBL4699697	Inhibition of recombinant human MAO-B using p-tyramine as substrate preincubated with enzyme for 15 mins followed incubation with substrate for 20 mins by Amplex red reagent based fluorescence based analysis	B	BAO_0000357	single protein format	Homo sapiens	None	None	None	None				CHEMBL2039	Monoamine oxidase B	Homo sapiens	SINGLE PROTEIN	CHEMBL5104173	1	Scientific Literature	Bioorg Med Chem Lett	2022	None		INHIBITOR
CHEMBL4749026		None	332.35	0	lut.60	C5	NC(=O)[C@@H]1CCN1Cc1ccc(OCc2cccc(F)c2)cc1F	IC50	'='	26.0	nM	lip.58			UO_0000065	22.82	0.43	kwi.99	13.65	0	CHEMBL4705910	Inhibition of recombinant human MAO-B expressed in Sf9 cells using benzylamine as substrate preincubated for 15 mins followed by substrate addition for 60 mins by Luminex assay	B	BAO_0000219	cell-based format	Homo sapiens	None	None	Sf9	None				CHEMBL2039	Monoamine oxidase B	Homo sapiens	SINGLE PROTEIN	CHEMBL4699390	1	Scientific Literature	RSC Med Chem	2020	None	TIME = 0.5833 hr	INHIBITOR
CHEMBL1835228		None	250.30	0	04.sie	26a	Cc1ccc(-c2cc3cc(C)ccc3oc2=O)cc1	IC50	'='	0.308	nM	wrz.51			UO_0000065	38.00	0.68	maj.43	31.48	1	CHEMBL5126868	Inhibition of MAO-B (unknown origin)	B	BAO_0000357	single protein format	Homo sapiens	None	None	None	None				CHEMBL2039	Monoamine oxidase B	Homo sapiens	SINGLE PROTEIN	CHEMBL4699654	1	Scientific Literature	J Med Chem	2020	None	TIME = 1.25 hr	INHIBITOR
CHEMBL5186190		None	229.68	0	sty.80	11	Cl.NC/C(=C\F)[C@@H]1Cc2ccccc2O1	IC50	'='	2.0	nM	sie.70			UO_0000065	45.02	0.85	cze.90	24.68	0	CHEMBL5106513	Inhibition of human recombinant MAO-B	B	BAO_0000357	single protein format	Homo sapiens	None	None	None	None				CHEMBL2039	Monoamine oxidase B	Homo sapiens	SINGLE PROTEIN	CHEMBL5126505	1	Scientific Literature	Eur J Med Chem	2022	None		INHIBITOR
CHEMBL972	SELEGILINE	4.0	187.29	0	lut.18	L-deprenyl	C#CCN(C)[C@H](C)Cc1ccccc1	IC50	'='	12.sty	nM	lip.92			UO_0000065	42.27	0.77	maj.74	244.36	0	CHEMBL4325517	Inhibition of recombinant human microsomal MAOB expressed in baculovirus infected BTI insect cells using p-tyramine as substrate preincubated for 15 mins followed by substrate addition and measured over 20 mins by amplex red reagent-based horseradish peroxidase-coupled fluorometric assay	B	BAO_0000219	cell-based format	Homo sapiens	None	None	None	None				CHEMBL2039	Monoamine oxidase B	Homo sapiens	SINGLE PROTEIN	CHEMBL5104173	1	Scientific Literature	Bioorg Med Chem Lett	2022	None		INHIBITOR
CHEMBL4750661		None	336.79	0	03.lut	A3	C[C@H](NCc1ccc(OCc2cccc(F)c2)cc1Cl)C(N)=O	IC50	'='	28.0	nM	lip.55			UO_0000065	22.43	0.45	kwi.53	lis.74	0	CHEMBL4705910	Inhibition of recombinant human MAO-B expressed in Sf9 cells using benzylamine as substrate preincubated for 15 mins followed by substrate addition for 60 mins by Luminex assay	B	BAO_0000219	cell-based format	Homo sapiens	None	None	Sf9	None				CHEMBL2039	Monoamine oxidase B	Homo sapiens	SINGLE PROTEIN	CHEMBL4321878	1	Scientific Literature	J Med Chem	2020	None
CHEMBL4763805		None	348.81	0	03.gru	C6	NC(=O)[C@@H]1CCN1Cc1ccc(OCc2cccc(F)c2)cc1Cl	IC50	'='	35.0	nM	lip.46			UO_0000065	21.38	0.42	kwi.34	13.42	0	CHEMBL4705910	Inhibition of recombinant human MAO-B expressed in Sf9 cells using benzylamine as substrate preincubated for 15 mins followed by substrate addition for 60 mins by Luminex assay	B	BAO_0000219	cell-based format	Homo sapiens	None	None	Sf9	None				CHEMBL2039	Monoamine oxidase B	Homo sapiens	SINGLE PROTEIN	CHEMBL4699654	1	Scientific Literature	J Med Chem	2020	None	TIME = 1.25 hr	INHIBITOR
CHEMBL4799796		None	285.39	0	lut.93	6b	C#CCN(C)CCCCCOc1ccc2c(c1)CCC2=O	IC50	'='	94.8	nM	07.lut			UO_0000065	24.61	0.46	04.wrz	23.78	0	CHEMBL4771936	Inhibition of recombinant human MAOB expressed in baculovirus infected BTI insect cells using p-tyramine as substrate measured after 15 mins by Amplex red reagent based fluorescence assay	B	BAO_0000219	cell-based format	Homo sapiens	None	None	BTI	None				CHEMBL2039	Monoamine oxidase B	Homo sapiens	SINGLE PROTEIN	CHEMBL4699654	1	Scientific Literature	J Med Chem	2020	None	TIME = 1.25 hr	INHIBITOR
CHEMBL5178375		None	404.45	1	maj.33	2j	COc1ccc2cc(/C=N/Nc3nc(-c4cccc([N+](=O)[O-])c4)cs3)ccc2c1	IC50	'='	46.0	nM	lip.34			UO_0000065	18.14	0.35	02.sty	sie.18	0	CHEMBL5157476	Inhibition of MAO-B (unknown origin)	B	BAO_0000357	single protein format	Homo sapiens	None	None	None	None				CHEMBL2039	Monoamine oxidase B	Homo sapiens	SINGLE PROTEIN	CHEMBL4765373	1	Scientific Literature	Eur J Med Chem	2020	None	TIME = 0.25 hr	INHIBITOR
CHEMBL5218579		None	269.26	0	02.cze	1a	O=c1[nH]c2ccc(OCc3ccccc3)cc2c(=O)o1	IC50	'='	73.0	nM	lip.14			UO_0000065	26.50	0.49	05.sie	wrz.87	0	CHEMBL5217004	Inhibition of human recombinant MAO-B assessed as inhibition of 4-hydroxyquinoline formation using kynuramine as substrate incubated for 20 mins by fluorescence spectrophotometry	B	BAO_0000357	single protein format	Homo sapiens	None	None	None	None				CHEMBL2039	Monoamine oxidase B	Homo sapiens	SINGLE PROTEIN	CHEMBL5154692	1	Scientific Literature	Eur J Med Chem	2022	None		INHIBITOR
CHEMBL5219594		None	287.25	0	lut.20	1d	O=c1[nH]c2ccc(OCc3ccc(F)cc3)cc2c(=O)o1	IC50	'='	15.0	nM	lip.82			UO_0000065	27.24	0.51	maj.62	pa�.82	0	CHEMBL5217004	Inhibition of human recombinant MAO-B assessed as inhibition of 4-hydroxyquinoline formation using kynuramine as substrate incubated for 20 mins by fluorescence spectrophotometry	B	BAO_0000357	single protein format	Homo sapiens	None	None	None	None				CHEMBL2039	Monoamine oxidase B	Homo sapiens	SINGLE PROTEIN	CHEMBL5214951	1	Scientific Literature	Bioorg Med Chem	2022	None	TIME = 0.3333 hr	INHIBITOR
CHEMBL5220349		None	395.15	0	lut.66	1i	O=c1[nH]c2ccc(OCc3cccc(I)c3)cc2c(=O)o1	IC50	'='	14.0	nM	lip.85			UO_0000065	19.88	0.51	maj.19	pa�.86	0	CHEMBL5217004	Inhibition of human recombinant MAO-B assessed as inhibition of 4-hydroxyquinoline formation using kynuramine as substrate incubated for 20 mins by fluorescence spectrophotometry	B	BAO_0000357	single protein format	Homo sapiens	None	None	None	None				CHEMBL2039	Monoamine oxidase B	Homo sapiens	SINGLE PROTEIN	CHEMBL5214951	1	Scientific Literature	Bioorg Med Chem	2022	None	TIME = 0.3333 hr	INHIBITOR
CHEMBL5220869		None	337.25	0	03.sie	1j	O=c1[nH]c2ccc(OCc3cccc(C(F)(F)F)c3)cc2c(=O)o1	IC50	'='	04.lip	nM	sie.33			UO_0000065	24.69	0.47	maj.25	lis.52	0	CHEMBL5217004	Inhibition of human recombinant MAO-B assessed as inhibition of 4-hydroxyquinoline formation using kynuramine as substrate incubated for 20 mins by fluorescence spectrophotometry	B	BAO_0000357	single protein format	Homo sapiens	None	None	None	None				CHEMBL2039	Monoamine oxidase B	Homo sapiens	SINGLE PROTEIN	CHEMBL5214951	1	Scientific Literature	Bioorg Med Chem	2022	None	TIME = 0.3333 hr	INHIBITOR
CHEMBL5191498		None	286.76	0	kwi.44	67	O=C1CCCc2ccc(OCc3ccc(Cl)cc3)cc21	IC50	'='	01.sty	nM	sie.96			UO_0000065	31.24	0.61	kwi.52	34.06	0	CHEMBL5137917	Inhibition of recombinant human MAO-B assessed as measuring amount of 4-hydroxyquinoline using kynuramine as substrate incubated for 20 mins by fluorescence spectrophotometry	B	BAO_0000357	single protein format	Homo sapiens	None	None	None	None				CHEMBL2039	Monoamine oxidase B	Homo sapiens	SINGLE PROTEIN	CHEMBL5214951	1	Scientific Literature	Bioorg Med Chem	2022	None	TIME = 0.3333 hr	INHIBITOR
CHEMBL5281335		None	336.39	0	mar.13	Fig 2, Cpd 22; Scheme 14, Cpd 33	COc1ccc2c(=O)c(N3CCN(c4ccccc4)CC3)coc2c1	IC50	'='	15.0	nM	lip.82			UO_0000065	23.26	0.43	kwi.69	17.kwi	0	CHEMBL5224213	Inhibition of recombinant human MAO-B using kynuramine as substrate preincubated for 10 mins followed by enzyme addition and measured after 20 mins by fluorescent microplate reader analysis	B	BAO_0000357	single protein format	Homo sapiens	None	None	None	None				CHEMBL2039	Monoamine oxidase B	Homo sapiens	SINGLE PROTEIN	CHEMBL5136978	1	Scientific Literature	Eur J Med Chem	2022	None	TIME = 0.3333 hr	INHIBITOR
CHEMBL5219522		None	440.03	1	maj.81	Fig 48; Cmpd 1	Cc1c(Cl)c(=O)oc2cc(OCCCCSC(=S)N3CCCCC3C)ccc12	IC50	'='	08.wrz	nM	08.maj			UO_0000065	18.30	0.39	lut.24	18.86	0	CHEMBL5231661	Inhibition of recombinant human MAO-B using p-tyramine as substrate incubated for 15 mins followed by substrate addition and measured upto 20 mins by Amplex Red assay	B	BAO_0000357	single protein format	Homo sapiens	None	None	None	None				CHEMBL2039	Monoamine oxidase B	Homo sapiens	SINGLE PROTEIN	CHEMBL5223094	1	Scientific Literature	RSC Med Chem	2022	None	TIME = 0.5 hr	INHIBITOR
CHEMBL5181534		None	389.89	0	kwi.73	18	Clc1cccc(Cn2ccc3c(N4CC5(COC5)C4)nc4ccccc4c32)c1	IC50	'='	9.0	nM	08.maj			UO_0000065	20.64	0.39	mar.32	26.56	0	CHEMBL5164095	Inhibition of human recombinant MAO-B using p-tyramine as substrate preincubated for 30 mins followed by substrate addition and measured after 1 hr by fluorometric analysis	B	BAO_0000357	single protein format	Homo sapiens	None	None	None	None				CHEMBL2039	Monoamine oxidase B	Homo sapiens	SINGLE PROTEIN	CHEMBL5230123	1	Scientific Literature	Eur J Med Chem	2020	None	TIME <= 0.5833 hr	INHIBITOR
CHEMBL5289518		None	429.47	1	maj.25	40	COc1ccc(NC(=O)c2c(OCc3ccccc3)ccc3c(=O)c(C)c(C)oc23)cc1	IC50	'='	100.0	nM	7.00			UO_0000065	16.30	0.30	sty.75	9.00	0	CHEMBL5224228	Inhibition of human MAO-B using tyramine as substrate preincubated for 10 mins followed by substrate addition and measured after 30 mins by fluorometric method	B	BAO_0000357	single protein format	Homo sapiens	None	None	None	None				CHEMBL2039	Monoamine oxidase B	Homo sapiens	SINGLE PROTEIN	CHEMBL5154849	1	Scientific Literature	Eur J Med Chem	2022	None	TIME = 1.5 hr	INHIBITOR
CHEMBL5185721		None	252.31	0	mar.78	59	O=C1CCCc2ccc(OCc3ccccc3)cc21	IC50	'='	01.lut	nM	sie.92			UO_0000065	35.36	0.64	maj.14	33.92	0	CHEMBL5137908	Inhibition of recombinant human MAO-B using kynuramine as substrate by fluorescence spectrophotometry	B	BAO_0000357	single protein format	Homo sapiens	None	None	None	None				CHEMBL2039	Monoamine oxidase B	Homo sapiens	SINGLE PROTEIN	CHEMBL5223094	1	Scientific Literature	RSC Med Chem	2022	None	TIME = 0.6667 hr	INHIBITOR
CHEMBL396778	SAFINAMIDE	4.0	302.35	0	lut.37	SalinamIde	C[C@H](NCc1ccc(OCc2cccc(F)c2)cc1)C(N)=O	IC50	'='	18.0	nM	lip.75			UO_0000065	25.62	0.48	maj.37	12.kwi	1	CHEMBL5049166	Inhibition of human recombinant MAO-B expressed in supersomes assessed as inhibition of 4-hydroxyquinoline formation using kynuramine as substrate by spectrofluorimetric analysis	B	BAO_0000019	assay format	Homo sapiens	None	None	None	None				CHEMBL2039	Monoamine oxidase B	Homo sapiens	SINGLE PROTEIN	CHEMBL5136978	1	Scientific Literature	Eur J Med Chem	2022	None		INHIBITOR
CHEMBL5090153		None	433.48	0	kwi.64	16	CN(Cc1ccc(COc2ccc3c(CO)cc(=O)oc3c2)cc1)Cc1cccc(F)c1	IC50	'='	10.0	nM	8.00			UO_0000065	18.46	0.34	mar.36	gru.72	0	CHEMBL5049166	Inhibition of human recombinant MAO-B expressed in supersomes assessed as inhibition of 4-hydroxyquinoline formation using kynuramine as substrate by spectrofluorimetric analysis	B	BAO_0000019	assay format	Homo sapiens	None	None	None	None				CHEMBL2039	Monoamine oxidase B	Homo sapiens	SINGLE PROTEIN	CHEMBL5046285	1	Scientific Literature	J Med Chem	2022	None		INHIBITOR
CHEMBL227391		None	287.70	0	kwi.14	Fig 25; cmpd 1	O=C(/C=C/c1ccc([N+](=O)[O-])cc1)c1ccc(Cl)cc1	IC50	'='	34.0	nM	lip.47			UO_0000065	25.96	0.51	mar.33	gru.40	0	CHEMBL5231674	Inhibition of recombinant human MAO-B using kynuramine as substrate incubated for 20 min by spectrophotometric assay	B	BAO_0000357	single protein format	Homo sapiens	None	None	None	None				CHEMBL2039	Monoamine oxidase B	Homo sapiens	SINGLE PROTEIN	CHEMBL5046285	1	Scientific Literature	J Med Chem	2022	None		INHIBITOR
CHEMBL5278526		None	322.32	0	lut.83	13	Cn1cc(/N=C/c2ccc([N+](=O)[O-])cc2)c(=O)n1-c1ccccc1	IC50	'='	49.0	nM	lip.31			UO_0000065	22.68	0.42	kwi.48	sie.87	0	CHEMBL5231677	Inhibition of MAO-B (unknown origin) using as tyramine as substrate by Ampliflu red reagent based fluorometric method	B	BAO_0000357	single protein format	Homo sapiens	None	None	None	None				CHEMBL2039	Monoamine oxidase B	Homo sapiens	SINGLE PROTEIN	CHEMBL5230123	1	Scientific Literature	Eur J Med Chem	2020	None	TIME = 0.3333 hr	INHIBITOR
CHEMBL5282218		None	306.19	1	maj.17	Fig 45; Cmpd 1-(R)	Cc1ccc(C2=NO[C@@H](c3ccc(Cl)c(Cl)c3)C2)cc1	IC50	'='	sty.89	nM	sie.72			UO_0000065	28.49	0.60	mar.55	40.41	0	CHEMBL5231695	Inhibition of human MAO-B using tyramine as substrate by amplex red assay	B	BAO_0000357	single protein format	Homo sapiens	None	None	None	None				CHEMBL2039	Monoamine oxidase B	Homo sapiens	SINGLE PROTEIN	CHEMBL5230123	1	Scientific Literature	Eur J Med Chem	2020	None		INHIBITOR
CHEMBL5193046		None	377.88	1	05.wrz	Cpd II	Clc1cccc(Cn2ccc3c(N[C@H]4CCOC4)nc4ccccc4c32)c1	IC50	'='	55.0	nM	lip.26			UO_0000065	19.21	0.37	lut.17	18.58	0	CHEMBL5164095	Inhibition of human recombinant MAO-B using p-tyramine as substrate preincubated for 30 mins followed by substrate addition and measured after 1 hr by fluorometric analysis	B	BAO_0000357	single protein format	Homo sapiens	None	None	None	None				CHEMBL2039	Monoamine oxidase B	Homo sapiens	SINGLE PROTEIN	CHEMBL5230123	1	Scientific Literature	Eur J Med Chem	2020	None		INHIBITOR
CHEMBL5190792		None	377.44	1	maj.47	27	FC1(F)CCN(c2nc3ccccc3c3c2ccn3Cc2ccccc2)CC1	IC50	'='	89.0	nM	07.maj			UO_0000065	18.68	0.34	sty.58	33.48	0	CHEMBL5164095	Inhibition of human recombinant MAO-B using p-tyramine as substrate preincubated for 30 mins followed by substrate addition and measured after 1 hr by fluorometric analysis	B	BAO_0000357	single protein format	Homo sapiens	None	None	None	None				CHEMBL2039	Monoamine oxidase B	Homo sapiens	SINGLE PROTEIN	CHEMBL5154849	1	Scientific Literature	Eur J Med Chem	2022	None	TIME = 1.5 hr	INHIBITOR
CHEMBL106771		None	253.26	0	mar.49	Fig 20 II, Cpd 2	O=C(/C=C/c1ccc([N+](=O)[O-])cc1)c1ccccc1	IC50	'='	29.0	nM	lip.54			UO_0000065	29.76	0.54	04.maj	gru.52	0	CHEMBL5231491	Inhibition of human MAO-B using benzylamine as substrate	B	BAO_0000357	single protein format	Homo sapiens	None	None	None	None				CHEMBL2039	Monoamine oxidase B	Homo sapiens	SINGLE PROTEIN	CHEMBL5154849	1	Scientific Literature	Eur J Med Chem	2022	None	TIME = 1.5 hr	INHIBITOR
CHEMBL972	SELEGILINE	4.0	187.29	0	lut.18	R-(-)-Deprenyl	C#CCN(C)[C@H](C)Cc1ccccc1	IC50	'='	70.0	nM	lip.16			UO_0000065	38.20	0.70	kwi.97	220.83	0	CHEMBL4818117	Inhibition of MAO-B (unknown origin)	B	BAO_0000357	single protein format	Homo sapiens	None	None	None	None				CHEMBL2039	Monoamine oxidase B	Homo sapiens	SINGLE PROTEIN	CHEMBL5230117	1	Scientific Literature	Eur J Med Chem	2020	None		INHIBITOR
CHEMBL5272726		None	293.37	0	kwi.75	Fig 20 IV, Cpd 1	CC/C(C)=N/Oc1ccc(C(=O)/C=C/c2ccccc2)cc1	IC50	'='	86.0	nM	07.lip			UO_0000065	24.sie	0.44	lut.32	18.28	0	CHEMBL5231491	Inhibition of human MAO-B using benzylamine as substrate	B	BAO_0000357	single protein format	Homo sapiens	None	None	None	None				CHEMBL2039	Monoamine oxidase B	Homo sapiens	SINGLE PROTEIN	CHEMBL4814040	1	Scientific Literature	Bioorg Med Chem Lett	2021	None		INHIBITOR
CHEMBL343277		None	270.30	0	04.gru	Fig 20 I, Cpd 2	CCOc1ccc(C(=O)/C=C/c2ccc(F)cc2)cc1	IC50	'='	53.0	nM	lip.28			UO_0000065	26.92	0.50	mar.16	27.66	0	CHEMBL5231491	Inhibition of human MAO-B using benzylamine as substrate	B	BAO_0000357	single protein format	Homo sapiens	None	None	None	None				CHEMBL2039	Monoamine oxidase B	Homo sapiens	SINGLE PROTEIN	CHEMBL5230117	1	Scientific Literature	Eur J Med Chem	2020	None		INHIBITOR
CHEMBL5285237		None	337.39	1	maj.42	Fig 21 I, Cpd 7	O=C(/C=C/c1ccc(ON=C2CCCCC2)cc1)c1ccc(F)cc1	IC50	'<'	50.0	nM				UO_0000065					0	CHEMBL5231491	Inhibition of human MAO-B using benzylamine as substrate	B	BAO_0000357	single protein format	Homo sapiens	None	None	None	None				CHEMBL2039	Monoamine oxidase B	Homo sapiens	SINGLE PROTEIN	CHEMBL5230117	1	Scientific Literature	Eur J Med Chem	2020	None		INHIBITOR
CHEMBL396778	SAFINAMIDE	4.0	302.35	0	lut.37	Safinamide	C[C@H](NCc1ccc(OCc2cccc(F)c2)cc1)C(N)=O	IC50	'='	60.0	nM	lip.22			UO_0000065	23.89	0.45	kwi.85	lis.22	0	CHEMBL5231493	Inhibition of human MAO-B	B	BAO_0000357	single protein format	Homo sapiens	None	None	None	None				CHEMBL2039	Monoamine oxidase B	Homo sapiens	SINGLE PROTEIN	CHEMBL5230117	1	Scientific Literature	Eur J Med Chem	2020	None		INHIBITOR
CHEMBL489079	MOFEGILINE	-1.0	197.23	0	lut.57	1	NC/C(=C/F)CCc1ccc(F)cc1	IC50	'='	2.0	nM	sie.70			UO_0000065	44.11	0.85	cze.13	33.43	0	CHEMBL5106513	Inhibition of human recombinant MAO-B	B	BAO_0000357	single protein format	Homo sapiens	None	None	None	None				CHEMBL2039	Monoamine oxidase B	Homo sapiens	SINGLE PROTEIN	CHEMBL5230117	1	Scientific Literature	Eur J Med Chem	2020	None		INHIBITOR
CHEMBL5186898		None	229.68	0	sty.80	10	Cl.NC/C(=C/F)[C@H]1Cc2ccccc2O1	IC50	'='	26.0	nM	lip.58			UO_0000065	39.26	0.74	maj.79	21.52	0	CHEMBL5106513	Inhibition of human recombinant MAO-B	B	BAO_0000357	single protein format	Homo sapiens	None	None	None	None				CHEMBL2039	Monoamine oxidase B	Homo sapiens	SINGLE PROTEIN	CHEMBL5104173	1	Scientific Literature	Bioorg Med Chem Lett	2022	None		INHIBITOR
CHEMBL5206513		None	391.90	1	maj.48	9	Clc1cccc(Cn2ccc3c(NC4CCOCC4)nc4ccccc4c32)c1	IC50	'='	03.kwi	nM	sie.47			UO_0000065	21.61	0.41	lut.99	21.67	0	CHEMBL5164095	Inhibition of human recombinant MAO-B using p-tyramine as substrate preincubated for 30 mins followed by substrate addition and measured after 1 hr by fluorometric analysis	B	BAO_0000357	single protein format	Homo sapiens	None	None	None	None				CHEMBL2039	Monoamine oxidase B	Homo sapiens	SINGLE PROTEIN	CHEMBL5104173	1	Scientific Literature	Bioorg Med Chem Lett	2022	None		INHIBITOR
CHEMBL5188859		None	405.93	1	maj.51	16	COC1CCCN(c2nc3ccccc3c3c2ccn3Cc2cccc(Cl)c2)C1	IC50	'='	16.0	nM	lip.80			UO_0000065	19.20	0.37	lut.29	25.74	0	CHEMBL5164095	Inhibition of human recombinant MAO-B using p-tyramine as substrate preincubated for 30 mins followed by substrate addition and measured after 1 hr by fluorometric analysis	B	BAO_0000357	single protein format	Homo sapiens	None	None	None	None				CHEMBL2039	Monoamine oxidase B	Homo sapiens	SINGLE PROTEIN	CHEMBL5154849	1	Scientific Literature	Eur J Med Chem	2022	None	TIME = 1.5 hr	INHIBITOR
CHEMBL5171059		None	319.36	0	mar.80	107	C/C(=N\NC(=O)c1cc(-c2ccccc2)on1)c1ccc(C)cc1	IC50	'='	05.sty	nM	sie.29			UO_0000065	25.97	0.47	kwi.49	gru.29	0	CHEMBL5128629	Inhibition of human MAO-B	B	BAO_0000357	single protein format	Homo sapiens	None	None	None	None				CHEMBL2039	Monoamine oxidase B	Homo sapiens	SINGLE PROTEIN	CHEMBL5154849	1	Scientific Literature	Eur J Med Chem	2022	None	TIME = 1.5 hr	INHIBITOR
CHEMBL279390	LAZABEMIDE	2.0	199.64	0	0.42	Ro-19-6327	NCCNC(=O)c1ccc(Cl)cn1	IC50	'='	20.0	nM	lip.70			UO_0000065	38.56	0.81	lip.28	lis.32	0	CHEMBL5152292	Inhibition of MAO-B (unknown origin)	B	BAO_0000357	single protein format	Homo sapiens	None	None	None	None				CHEMBL2039	Monoamine oxidase B	Homo sapiens	SINGLE PROTEIN	CHEMBL5126552	1	Scientific Literature	Eur J Med Chem	2022	None		INHIBITOR
CHEMBL4870855		None	299.71	0	mar.70	15	O=C(Nc1cccc(Cl)c1)c1cc2ccccc2oc1=O	IC50	'='	10.lut	nM	lip.99			UO_0000065	26.66	0.52	kwi.29	13.47	0	CHEMBL4810261	Inhibition of recombinant human MAO-B expressed in baculovirus infected BTI-TN- 5B1-4 insect cells using kynuramine as substrate preincubated for 10 mins in presence of substrate followed by enzyme addition and measured every minute for 30 mins by spectrophotometry analysis	B	BAO_0000219	cell-based format	Homo sapiens	None	None	BTI-TN-5B1-4	None				CHEMBL2039	Monoamine oxidase B	Homo sapiens	SINGLE PROTEIN	CHEMBL5150013	1	Scientific Literature	J Med Chem	2021	None		INHIBITOR
CHEMBL4747396		None	314.36	0	lut.46	C3	NC(=O)[C@@H]1CCN1Cc1ccc(OCc2cccc(F)c2)cc1	IC50	'='	21.0	nM	lip.68			UO_0000065	24.42	0.46	maj.22	13.82	0	CHEMBL4705910	Inhibition of recombinant human MAO-B expressed in Sf9 cells using benzylamine as substrate preincubated for 15 mins followed by substrate addition for 60 mins by Luminex assay	B	BAO_0000219	cell-based format	Homo sapiens	None	None	Sf9	None				CHEMBL2039	Monoamine oxidase B	Homo sapiens	SINGLE PROTEIN	CHEMBL4808210	1	Scientific Literature	J Med Chem	2021	None	TIME = 0.6667 hr	INHIBITOR
CHEMBL5183930		None	335.45	0	kwi.36	E-1d	CCN(CC)Cc1ccc(/C=C2\Cc3ccc(OC)cc3C2=O)cc1	IC50	'='	91.0	nM	07.kwi			UO_0000065	20.99	0.38	lut.68	23.84	0	CHEMBL5106131	Inhibition of human recombinant MAO-B assessed as reduction in 4-hydroxyquinoline level using kynuramine as a substrate preincubated for 5 mins followed by substrate addition by spectrofluorimetric analysis	B	BAO_0000357	single protein format	Homo sapiens	None	None	None	None				CHEMBL2039	Monoamine oxidase B	Homo sapiens	SINGLE PROTEIN	CHEMBL4699654	1	Scientific Literature	J Med Chem	2020	None	TIME = 1.25 hr	INHIBITOR
CHEMBL396778	SAFINAMIDE	4.0	302.35	0	lut.37	Safinamide	C[C@H](NCc1ccc(OCc2cccc(F)c2)cc1)C(N)=O	IC50	'='	7.0	nM	sie.15			UO_0000065	26.97	0.51	maj.78	gru.67	1	CHEMBL5164095	Inhibition of human recombinant MAO-B using p-tyramine as substrate preincubated for 30 mins followed by substrate addition and measured after 1 hr by fluorometric analysis	B	BAO_0000357	single protein format	Homo sapiens	None	None	None	None				CHEMBL2039	Monoamine oxidase B	Homo sapiens	SINGLE PROTEIN	CHEMBL5104157	1	Scientific Literature	RSC Med Chem	2022	None	TIME = 0.08333 hr	INHIBITOR
CHEMBL5173511		None	369.47	0	kwi.46	19	c1ccc(Cn2ccc3c(N4CCC5(COC5)C4)nc4ccccc4c32)cc1	IC50	'='	16.0	nM	lip.80			UO_0000065	21.pa�	0.38	mar.34	25.74	0	CHEMBL5164095	Inhibition of human recombinant MAO-B using p-tyramine as substrate preincubated for 30 mins followed by substrate addition and measured after 1 hr by fluorometric analysis	B	BAO_0000357	single protein format	Homo sapiens	None	None	None	None				CHEMBL2039	Monoamine oxidase B	Homo sapiens	SINGLE PROTEIN	CHEMBL5154849	1	Scientific Literature	Eur J Med Chem	2022	None	TIME = 1.5 hr	INHIBITOR
CHEMBL5192912		None	375.90	1	maj.88	25	Clc1cccc(Cn2ccc3c(N4CCCCC4)nc4ccccc4c32)c1	IC50	'='	13.0	nM	lip.89			UO_0000065	20.98	0.40	02.sty	37.45	0	CHEMBL5164095	Inhibition of human recombinant MAO-B using p-tyramine as substrate preincubated for 30 mins followed by substrate addition and measured after 1 hr by fluorometric analysis	B	BAO_0000357	single protein format	Homo sapiens	None	None	None	None				CHEMBL2039	Monoamine oxidase B	Homo sapiens	SINGLE PROTEIN	CHEMBL5154849	1	Scientific Literature	Eur J Med Chem	2022	None	TIME = 1.5 hr	INHIBITOR
CHEMBL5193874		None	407.46	1	maj.48	31	COc1cccc(Cn2ccc3c(N4CCC(F)(F)CC4)nc4ccccc4c32)c1	IC50	'='	45.0	nM	lip.35			UO_0000065	18.mar	0.33	sty.87	24.25	0	CHEMBL5164095	Inhibition of human recombinant MAO-B using p-tyramine as substrate preincubated for 30 mins followed by substrate addition and measured after 1 hr by fluorometric analysis	B	BAO_0000357	single protein format	Homo sapiens	None	None	None	None				CHEMBL2039	Monoamine oxidase B	Homo sapiens	SINGLE PROTEIN	CHEMBL5154849	1	Scientific Literature	Eur J Med Chem	2022	None	TIME = 1.5 hr	INHIBITOR
CHEMBL5288345		None	286.71	0	mar.96	Fig 9 I, Cpd 1	O=C(/C=C/c1cccc2c1OCO2)c1cccc(Cl)c1	IC50	'<'	100.0	nM				UO_0000065					0	CHEMBL5231493	Inhibition of human MAO-B	B	BAO_0000357	single protein format	Homo sapiens	None	None	None	None				CHEMBL2039	Monoamine oxidase B	Homo sapiens	SINGLE PROTEIN	CHEMBL5154849	1	Scientific Literature	Eur J Med Chem	2022	None	TIME = 1.5 hr	INHIBITOR
CHEMBL5178423		None	319.19	0	kwi.91	fig15-II; m,p-diCl	O=C1/C(=C/c2ccc(Cl)c(Cl)c2)CCc2ccc(O)cc21	IC50	'='	06.kwi	nM	sie.19			UO_0000065	25.67	0.53	mar.28	21.97	0	CHEMBL5231496	Inhibition of human MAO-B using kynuramine as substrate incubated for 20 mins by fluorescence spectrophotometry assay	B	BAO_0000357	single protein format	Homo sapiens	None	None	None	None				CHEMBL2039	Monoamine oxidase B	Homo sapiens	SINGLE PROTEIN	CHEMBL5230117	1	Scientific Literature	Eur J Med Chem	2020	None		INHIBITOR
CHEMBL972	SELEGILINE	4.0	187.29	0	lut.18	Selegiline	C#CCN(C)[C@H](C)Cc1ccccc1	IC50	'='	95.0	nM	07.lut			UO_0000065	37.49	0.69	kwi.84	216.74	0	CHEMBL5147823	Inhibition of human recombinant MAOB using kynuramine substrate incubated for 20 mins by fluorescence spectrophotometry	B	BAO_0000357	single protein format	Homo sapiens	None	None	None	None				CHEMBL2039	Monoamine oxidase B	Homo sapiens	SINGLE PROTEIN	CHEMBL5230117	1	Scientific Literature	Eur J Med Chem	2020	None	TIME = 0.3333 hr	INHIBITOR
CHEMBL5209131		None	405.93	1	maj.51	14	COC1CCN(c2nc3ccccc3c3c2ccn3Cc2cccc(Cl)c2)CC1	IC50	'='	0.8	nM	09.pa�			UO_0000065	22.41	0.43	mar.59	30.mar	0	CHEMBL5164095	Inhibition of human recombinant MAO-B using p-tyramine as substrate preincubated for 30 mins followed by substrate addition and measured after 1 hr by fluorometric analysis	B	BAO_0000357	single protein format	Homo sapiens	None	None	None	None				CHEMBL2039	Monoamine oxidase B	Homo sapiens	SINGLE PROTEIN	CHEMBL5143673	1	Scientific Literature	Bioorg Med Chem Lett	2022	None	TIME = 0.3333 hr	INHIBITOR
CHEMBL396778	SAFINAMIDE	4.0	302.35	0	lut.37	Safinamide	C[C@H](NCc1ccc(OCc2cccc(F)c2)cc1)C(N)=O	IC50	'='	29.0	nM	lip.54			UO_0000065	24.93	0.47	maj.17	lis.71	1	CHEMBL5106131	Inhibition of human recombinant MAO-B assessed as reduction in 4-hydroxyquinoline level using kynuramine as a substrate preincubated for 5 mins followed by substrate addition by spectrofluorimetric analysis	B	BAO_0000357	single protein format	Homo sapiens	None	None	None	None				CHEMBL2039	Monoamine oxidase B	Homo sapiens	SINGLE PROTEIN	CHEMBL5154849	1	Scientific Literature	Eur J Med Chem	2022	None	TIME = 1.5 hr	INHIBITOR
CHEMBL5289053		None	433.51	1	cze.42	Fig 21 I, Cpd 5	COc1ccc(C(=O)/C=C/c2ccc(ON=C(c3ccccc3)c3ccccc3)cc2)cc1	IC50	'<'	100.0	nM				UO_0000065					0	CHEMBL5231491	Inhibition of human MAO-B using benzylamine as substrate	B	BAO_0000357	single protein format	Homo sapiens	None	None	None	None				CHEMBL2039	Monoamine oxidase B	Homo sapiens	SINGLE PROTEIN	CHEMBL5104157	1	Scientific Literature	RSC Med Chem	2022	None	TIME = 0.08333 hr	INHIBITOR
CHEMBL5275768		None	280.32	0	mar.66	Page no 9, R2C1	Cc1ccc(/C=C/C(=O)c2ccc3c(c2)OCCO3)cc1	IC50	'='	03.kwi	nM	sie.47			UO_0000065	30.21	0.55	kwi.81	23.83	0	CHEMBL5231493	Inhibition of human MAO-B	B	BAO_0000357	single protein format	Homo sapiens	None	None	None	None				CHEMBL2039	Monoamine oxidase B	Homo sapiens	SINGLE PROTEIN	CHEMBL5230117	1	Scientific Literature	Eur J Med Chem	2020	None		INHIBITOR
CHEMBL2238112		None	336.35	0	mar.14	Fig 28; Cmpd 3	Cc1c(/N=C/c2cccc([N+](=O)[O-])c2)c(=O)n(-c2ccccc2)n1C	IC50	'='	54.0	nM	lip.27			UO_0000065	21.61	0.40	kwi.13	sie.82	0	CHEMBL5231677	Inhibition of MAO-B (unknown origin) using as tyramine as substrate by Ampliflu red reagent based fluorometric method	B	BAO_0000357	single protein format	Homo sapiens	None	None	None	None				CHEMBL2039	Monoamine oxidase B	Homo sapiens	SINGLE PROTEIN	CHEMBL5230117	1	Scientific Literature	Eur J Med Chem	2020	None		INHIBITOR
CHEMBL5278614		None	291.31	0	mar.72	65	COc1ccc2c(c1)O/C(=C\n1ccc3ccccc31)C2=O	IC50	'='	02.cze	nM	sie.59			UO_0000065	29.47	0.53	kwi.87	21.22	0	CHEMBL5237826	Inhibition of recombinant human MAO-B assessed as inhibition of 4-hydroxyquinoline formation using kynuramine as substrate incubated for 20 mins by fluorescence assay	B	BAO_0000357	single protein format	Homo sapiens	None	None	None	None				CHEMBL2039	Monoamine oxidase B	Homo sapiens	SINGLE PROTEIN	CHEMBL5230123	1	Scientific Literature	Eur J Med Chem	2020	None		INHIBITOR
CHEMBL5283208		None	325.32	0	mar.43	78	COc1cc2c(cc1OC)C(=O)/C(=C/c1ccc([N+](=O)[O-])cc1)C2	IC50	'='	30.0	nM	lip.52			UO_0000065	23.gru	0.43	04.wrz	wrz.56	0	CHEMBL5237828	Inhibition of recombinant human MAO-B	B	BAO_0000357	single protein format	Homo sapiens	None	None	None	None				CHEMBL2039	Monoamine oxidase B	Homo sapiens	SINGLE PROTEIN	CHEMBL5236572	1	Scientific Literature	J Med Chem	2022	None	TIME = 0.3333 hr	INHIBITOR
CHEMBL5281314		None	421.47	1	cze.55	Fig 21 I, Cpd 8	O=C(/C=C/c1ccc(ON=C(c2ccccc2)c2ccccc2)cc1)c1ccc(F)cc1	IC50	'<'	50.0	nM				UO_0000065					0	CHEMBL5231491	Inhibition of human MAO-B using benzylamine as substrate	B	BAO_0000357	single protein format	Homo sapiens	None	None	None	None				CHEMBL2039	Monoamine oxidase B	Homo sapiens	SINGLE PROTEIN	CHEMBL5236572	1	Scientific Literature	J Med Chem	2022	None		INHIBITOR
CHEMBL1945547		None	270.26	0	mar.45	Page no 8, R29C2	O=C(/C=C/c1ccc(F)cc1)c1ccc2c(c1)OCO2	IC50	'<'	100.0	nM				UO_0000065					0	CHEMBL5231492	Inhibition of human MAO-B using kynuramine as substrate incubated for 20 mins by fluorescence based assay	B	BAO_0000357	single protein format	Homo sapiens	None	None	None	None				CHEMBL2039	Monoamine oxidase B	Homo sapiens	SINGLE PROTEIN	CHEMBL5230117	1	Scientific Literature	Eur J Med Chem	2020	None		INHIBITOR
CHEMBL5273404		None	284.29	0	mar.49	Page no 8, R30C2	O=C(/C=C/c1ccc(F)cc1)c1ccc2c(c1)OCCO2	IC50	'<'	100.0	nM				UO_0000065					0	CHEMBL5231492	Inhibition of human MAO-B using kynuramine as substrate incubated for 20 mins by fluorescence based assay	B	BAO_0000357	single protein format	Homo sapiens	None	None	None	None				CHEMBL2039	Monoamine oxidase B	Homo sapiens	SINGLE PROTEIN	CHEMBL5230117	1	Scientific Literature	Eur J Med Chem	2020	None	TIME = 0.3333 hr	INHIBITOR
CHEMBL5182438		None	329.19	0	kwi.37	63	O=C1/C(=C/c2cccc(Br)c2)CCc2ccc(O)cc21	IC50	'='	13.0	nM	lip.89			UO_0000065	23.96	0.54	mar.52	21.14	0	CHEMBL5137914	Inhibition of MAO-B (unknown origin)	B	BAO_0000357	single protein format	Homo sapiens	None	None	None	None				CHEMBL2039	Monoamine oxidase B	Homo sapiens	SINGLE PROTEIN	CHEMBL5230117	1	Scientific Literature	Eur J Med Chem	2020	None	TIME = 0.3333 hr	INHIBITOR
CHEMBL5275637		None	331.17	0	04.lip	Fig 9 I, Cpd 3	O=C(/C=C/c1cccc2c1OCO2)c1ccc(Br)cc1	IC50	'<'	100.0	nM				UO_0000065					0	CHEMBL5231493	Inhibition of human MAO-B	B	BAO_0000357	single protein format	Homo sapiens	None	None	None	None				CHEMBL2039	Monoamine oxidase B	Homo sapiens	SINGLE PROTEIN	CHEMBL5136978	1	Scientific Literature	Eur J Med Chem	2022	None		INHIBITOR
CHEMBL673	PARGYLINE	4.0	159.23	0	sty.75	pargyline	C#CCN(C)Cc1ccccc1	IC50	'='	48.0	nM	lip.32			UO_0000065	45.96	0.83	maj.57	225.89	0	CHEMBL5123817	Inhibition of human MAO-B using p-tyramine as substrate by fluorimetric analysis	B	BAO_0000357	single protein format	Homo sapiens	None	None	None	None				CHEMBL2039	Monoamine oxidase B	Homo sapiens	SINGLE PROTEIN	CHEMBL5230117	1	Scientific Literature	Eur J Med Chem	2020	None		INHIBITOR
CHEMBL4852596		None	443.53	0	03.sty	17	O=C(Cn1c(=O)c(Cc2ccccc2)nc2ccccc21)NNC(=S)Nc1ccccc1	IC50	'='	6.808	nM	sie.17			UO_0000065	18.41	0.35	maj.16	wrz.28	0	CHEMBL4826792	Inhibition of MAO-B (unknown origin) by fluorometric assay	B	BAO_0000357	single protein format	Homo sapiens	None	None	None	None				CHEMBL2039	Monoamine oxidase B	Homo sapiens	SINGLE PROTEIN	CHEMBL5120862	1	Scientific Literature	Eur J Med Chem	2022	None		INHIBITOR
CHEMBL5176809		None	271.34	0	mar.31	1a	O=C1CSc2cc(OCc3ccccc3)ccc2N1	IC50	'='	71.0	nM	lip.15			UO_0000065	26.35	0.51	mar.84	18.65	0	CHEMBL5152644	Inhibition of recombinant human MAO-B using using kynuramine as substrate assessed as inhibition of 4-hydroxyquinoline formation incubated for 20 mins by fluorescence spectrophotometric analysis	B	BAO_0000357	single protein format	Homo sapiens	None	None	None	None				CHEMBL2039	Monoamine oxidase B	Homo sapiens	SINGLE PROTEIN	CHEMBL4825689	1	Scientific Literature	Eur J Med Chem	2021	None		INHIBITOR
CHEMBL5289766		None	397.50	1	cze.60	Fig 21 I, Cpd 2	C/C(=N\Oc1ccc(/C=C/C(=O)c2cccc3ccccc23)cc1)c1cccs1	IC50	'='	37.0	nM	lip.43			UO_0000065	18.70	0.35	0.83	19.22	0	CHEMBL5231491	Inhibition of human MAO-B using benzylamine as substrate	B	BAO_0000357	single protein format	Homo sapiens	None	None	None	None				CHEMBL2039	Monoamine oxidase B	Homo sapiens	SINGLE PROTEIN	CHEMBL5150027	1	Scientific Literature	Bioorg Med Chem Lett	2022	None	TIME = 0.3333 hr	INHIBITOR
CHEMBL5270573		None	286.71	0	mar.96	Fig 9 I, Cpd 4	O=C(/C=C/c1cccc2c1OCO2)c1ccc(Cl)cc1	IC50	'<'	100.0	nM				UO_0000065					0	CHEMBL5231493	Inhibition of human MAO-B	B	BAO_0000357	single protein format	Homo sapiens	None	None	None	None				CHEMBL2039	Monoamine oxidase B	Homo sapiens	SINGLE PROTEIN	CHEMBL5230117	1	Scientific Literature	Eur J Med Chem	2020	None		INHIBITOR
CHEMBL972	SELEGILINE	4.0	187.29	0	lut.18	selegiline	C#CCN(C)[C@H](C)Cc1ccccc1	IC50	'='	7.0	nM	sie.15			UO_0000065	43.54	0.80	maj.97	251.69	1	CHEMBL5231493	Inhibition of human MAO-B	B	BAO_0000357	single protein format	Homo sapiens	None	None	None	None				CHEMBL2039	Monoamine oxidase B	Homo sapiens	SINGLE PROTEIN	CHEMBL5230117	1	Scientific Literature	Eur J Med Chem	2020	None		INHIBITOR
CHEMBL5196906		None	229.68	0	sty.80	12; PXS-5131	Cl.NC/C(=C\F)[C@H]1Cc2ccccc2O1	IC50	'='	5.0	nM	sie.30			UO_0000065	42.96	0.81	cze.50	23.55	0	CHEMBL5106513	Inhibition of human recombinant MAO-B	B	BAO_0000357	single protein format	Homo sapiens	None	None	None	None				CHEMBL2039	Monoamine oxidase B	Homo sapiens	SINGLE PROTEIN	CHEMBL5230117	1	Scientific Literature	Eur J Med Chem	2020	None		INHIBITOR
CHEMBL887	RASAGILINE	4.0	171.24	0	sty.90	rasagiline	C#CCN[C@@H]1CCc2ccccc21	IC50	'='	15.kwi	nM	lip.81			UO_0000065	45.62	0.82	maj.91	64.94	1	CHEMBL5164095	Inhibition of human recombinant MAO-B using p-tyramine as substrate preincubated for 30 mins followed by substrate addition and measured after 1 hr by fluorometric analysis	B	BAO_0000357	single protein format	Homo sapiens	None	None	None	None				CHEMBL2039	Monoamine oxidase B	Homo sapiens	SINGLE PROTEIN	CHEMBL5104173	1	Scientific Literature	Bioorg Med Chem Lett	2022	None		INHIBITOR
CHEMBL1360330		None	311.36	0	mar.56	Page no 7, R6C2	O=C(/C=C/c1cccc(F)c1)c1ccc(N2CCOCC2)cc1	IC50	'>'	87.0	nM				UO_0000065					0	CHEMBL5231491	Inhibition of human MAO-B using benzylamine as substrate	B	BAO_0000357	single protein format	Homo sapiens	None	None	None	None				CHEMBL2039	Monoamine oxidase B	Homo sapiens	SINGLE PROTEIN	CHEMBL5154849	1	Scientific Literature	Eur J Med Chem	2022	None	TIME = 1.5 hr	INHIBITOR
CHEMBL5281072		None	331.17	0	04.lip	Fig 9 I, Cpd 2	O=C(/C=C/c1cccc2c1OCO2)c1cccc(Br)c1	IC50	'<'	100.0	nM				UO_0000065					0	CHEMBL5231493	Inhibition of human MAO-B	B	BAO_0000357	single protein format	Homo sapiens	None	None	None	None				CHEMBL2039	Monoamine oxidase B	Homo sapiens	SINGLE PROTEIN	CHEMBL5230117	1	Scientific Literature	Eur J Med Chem	2020	None
CHEMBL5199917		None	195.24	0	lut.19	7	Cc1ccccc1OC/C(=C/F)CN	IC50	'='	3.0	nM	sie.52			UO_0000065	43.65	0.83	cze.33	24.18	0	CHEMBL5106513	Inhibition of human recombinant MAO-B	B	BAO_0000357	single protein format	Homo sapiens	None	None	None	None				CHEMBL2039	Monoamine oxidase B	Homo sapiens	SINGLE PROTEIN	CHEMBL5230117	1	Scientific Literature	Eur J Med Chem	2020	None		INHIBITOR
CHEMBL5191838		None	411.88	1	cze.13	29	FC1(F)CCN(c2nc3ccccc3c3c2ccn3Cc2ccccc2Cl)CC1	IC50	'='	37.0	nM	lip.43			UO_0000065	18.kwi	0.35	sty.30	35.29	0	CHEMBL5164095	Inhibition of human recombinant MAO-B using p-tyramine as substrate preincubated for 30 mins followed by substrate addition and measured after 1 hr by fluorometric analysis	B	BAO_0000357	single protein format	Homo sapiens	None	None	None	None				CHEMBL2039	Monoamine oxidase B	Homo sapiens	SINGLE PROTEIN	CHEMBL5104173	1	Scientific Literature	Bioorg Med Chem Lett	2022	None		INHIBITOR
CHEMBL147527		None	288.39	0	lut.63	147	C#CCN(C)C(C)Cc1cccc(OC(=O)N(C)CC)c1	IC50	'='	100.0	nM	7.00			UO_0000065	24.27	0.46	kwi.37	21.35	0	CHEMBL5216439	Displacement of 14C-phenylethylamine from MAO-B (unknown origin) preincubated for 60 mins followed by substrate addition measured after 20 mins in presence of clorgyline by liquid scintillation counting method	B	BAO_0000357	single protein format	Homo sapiens	None	None	None	None				CHEMBL2039	Monoamine oxidase B	Homo sapiens	SINGLE PROTEIN	CHEMBL5154849	1	Scientific Literature	Eur J Med Chem	2022	None	TIME = 1.5 hr	INHIBITOR
CHEMBL5174789		None	401.51	0	kwi.86	15	COc1cccc(Cn2ccc3c(N4CCC(OC)CC4)nc4ccccc4c32)c1	IC50	'='	0.7	nM	wrz.15			UO_0000065	22.80	0.42	kwi.29	23.17	0	CHEMBL5164095	Inhibition of human recombinant MAO-B using p-tyramine as substrate preincubated for 30 mins followed by substrate addition and measured after 1 hr by fluorometric analysis	B	BAO_0000357	single protein format	Homo sapiens	None	None	None	None				CHEMBL2039	Monoamine oxidase B	Homo sapiens	SINGLE PROTEIN	CHEMBL5214927	1	Scientific Literature	Eur J Med Chem	2022	None	TIME = 1.333 hr	INHIBITOR
CHEMBL5199383		None	305.79	0	mar.96	1b	O=C1CSc2cc(OCc3ccc(Cl)cc3)ccc2N1	IC50	'='	02.lip	nM	sie.57			UO_0000065	28.lut	0.59	kwi.61	22.35	0	CHEMBL5152644	Inhibition of recombinant human MAO-B using using kynuramine as substrate assessed as inhibition of 4-hydroxyquinoline formation incubated for 20 mins by fluorescence spectrophotometric analysis	B	BAO_0000357	single protein format	Homo sapiens	None	None	None	None				CHEMBL2039	Monoamine oxidase B	Homo sapiens	SINGLE PROTEIN	CHEMBL5154849	1	Scientific Literature	Eur J Med Chem	2022	None	TIME = 1.5 hr	INHIBITOR
CHEMBL5174014		None	296.35	0	mar.18	1d	N#Cc1ccc(COc2ccc3c(c2)SCC(=O)N3)cc1	IC50	'='	09.cze	nM	08.lut			UO_0000065	27.maj	0.52	kwi.84	gru.91	0	CHEMBL5152644	Inhibition of recombinant human MAO-B using using kynuramine as substrate assessed as inhibition of 4-hydroxyquinoline formation incubated for 20 mins by fluorescence spectrophotometric analysis	B	BAO_0000357	single protein format	Homo sapiens	None	None	None	None				CHEMBL2039	Monoamine oxidase B	Homo sapiens	SINGLE PROTEIN	CHEMBL5150027	1	Scientific Literature	Bioorg Med Chem Lett	2022	None	TIME = 0.3333 hr	INHIBITOR
CHEMBL5175823		None	277.39	0	mar.69	1e	O=C1CSc2cc(OCC3CCCCC3)ccc2N1	IC50	'='	24.0	nM	lip.62			UO_0000065	27.47	0.55	mar.93	19.88	0	CHEMBL5152644	Inhibition of recombinant human MAO-B using using kynuramine as substrate assessed as inhibition of 4-hydroxyquinoline formation incubated for 20 mins by fluorescence spectrophotometric analysis	B	BAO_0000357	single protein format	Homo sapiens	None	None	None	None				CHEMBL2039	Monoamine oxidase B	Homo sapiens	SINGLE PROTEIN	CHEMBL5150027	1	Scientific Literature	Bioorg Med Chem Lett	2022	None	TIME = 0.3333 hr	INHIBITOR
CHEMBL5197407		None	391.90	1	maj.48	11	Clc1cccc(Cn2ccc3c(NCC4CCCO4)nc4ccccc4c32)c1	IC50	'='	96.0	nM	07.lut			UO_0000065	17.91	0.34	sty.54	17.96	0	CHEMBL5164095	Inhibition of human recombinant MAO-B using p-tyramine as substrate preincubated for 30 mins followed by substrate addition and measured after 1 hr by fluorometric analysis	B	BAO_0000357	single protein format	Homo sapiens	None	None	None	None				CHEMBL2039	Monoamine oxidase B	Homo sapiens	SINGLE PROTEIN	CHEMBL5150027	1	Scientific Literature	Bioorg Med Chem Lett	2022	None	TIME = 0.3333 hr	INHIBITOR
CHEMBL5076491		None	342.41	0	03.pa�	D1	C[C@H]1C[C@@H](C(N)=O)N(Cc2ccc(OCc3cccc(F)c3)cc2)C1	IC50	'='	82.0	nM	07.wrz			UO_0000065	20.70	0.39	mar.99	gru.75	0	CHEMBL5043540	Inhibition of recombinant human MAO-B expressed in Sf9 cells preincubated for 15 min followed by addition of benzylamine and measured after 60 min by Luminex assay	B	BAO_0000219	cell-based format	Homo sapiens	None	None	Sf9	None				CHEMBL2039	Monoamine oxidase B	Homo sapiens	SINGLE PROTEIN	CHEMBL5154849	1	Scientific Literature	Eur J Med Chem	2022	None	TIME = 1.5 hr	INHIBITOR
CHEMBL5286562		None	284.36	0	04.lis	Fig 37; Cmpd 1	Cn1ccc2cc(C(=S)Nc3ccc(F)cc3)ccc21	IC50	'='	28.0	nM	lip.55			UO_0000065	26.56	0.52	mar.44	44.53	0	CHEMBL5231684	Inhibition of recombinant human MAO-B expressed in baculovirus-infected BTI insect cells using p-tyramine as substrate incubated for 45 mins by fluorescence assay	B	BAO_0000219	cell-based format	Homo sapiens	None	None	BTI	None				CHEMBL2039	Monoamine oxidase B	Homo sapiens	SINGLE PROTEIN	CHEMBL5042493	1	Scientific Literature	Eur J Med Chem	2022	None	TIME = 1.25 hr	INHIBITOR
CHEMBL5271027		None	311.36	0	kwi.89	Fig 20 III, Cpd 1	CC/C(C)=N/Oc1ccc(/C=C/C(=O)c2ccc(F)cc2)cc1	IC50	'='	28.0	nM	lip.55			UO_0000065	24.26	0.45	lut.66	19.54	0	CHEMBL5231491	Inhibition of human MAO-B using benzylamine as substrate	B	BAO_0000357	single protein format	Homo sapiens	None	None	None	None				CHEMBL2039	Monoamine oxidase B	Homo sapiens	SINGLE PROTEIN	CHEMBL5230123	1	Scientific Literature	Eur J Med Chem	2020	None	TIME = 0.75 hr	INHIBITOR
CHEMBL4571763		None	377.48	0	kwi.70	(-)-2	Cc1c(C)c2ccc(OCC3CCCN(Cc4ccccc4)C3)cc2oc1=O	IC50	'='	23.0	nM	lip.64			UO_0000065	20.23	0.37	lut.94	17.90	1	CHEMBL5135568	Inhibition of recombinant human MAO-B expressed in Pichia pastoris using kynuramine as substrate by fluorescence analysis	B	BAO_0000019	assay format	Homo sapiens	None	None	None	None				CHEMBL2039	Monoamine oxidase B	Homo sapiens	SINGLE PROTEIN	CHEMBL5230117	1	Scientific Literature	Eur J Med Chem	2020	None		INHIBITOR
CHEMBL5219958		None	311.34	0	mar.18	1h	CC(C)c1ccc(COc2ccc3[nH]c(=O)oc(=O)c3c2)cc1	IC50	'='	76.0	nM	07.gru			UO_0000065	22.87	0.42	mar.94	wrz.85	0	CHEMBL5217004	Inhibition of human recombinant MAO-B assessed as inhibition of 4-hydroxyquinoline formation using kynuramine as substrate incubated for 20 mins by fluorescence spectrophotometry	B	BAO_0000357	single protein format	Homo sapiens	None	None	None	None				CHEMBL2039	Monoamine oxidase B	Homo sapiens	SINGLE PROTEIN	CHEMBL5131505	1	Scientific Literature	ACS Med Chem Lett	2022	None		INHIBITOR
CHEMBL5077617		None	364.37	0	lut.94	D11	NC(=O)[C@@H]1C[C@H](F)CN1Cc1ccc(OCc2cccc(F)c2)cc1F	IC50	'='	30.0	nM	lip.52			UO_0000065	20.65	0.40	kwi.58	13.54	0	CHEMBL5043540	Inhibition of recombinant human MAO-B expressed in Sf9 cells preincubated for 15 min followed by addition of benzylamine and measured after 60 min by Luminex assay	B	BAO_0000219	cell-based format	Homo sapiens	None	None	Sf9	None				CHEMBL2039	Monoamine oxidase B	Homo sapiens	SINGLE PROTEIN	CHEMBL5214951	1	Scientific Literature	Bioorg Med Chem	2022	None	TIME = 0.3333 hr	INHIBITOR
CHEMBL5176279		None	369.45	0	mar.86	2q	CCOC(=O)Cc1csc(N/N=C/c2ccc3cc(OC)ccc3c2)n1	IC50	'='	39.0	nM	lip.41			UO_0000065	20.maj	0.39	mar.55	pa�.18	0	CHEMBL5157476	Inhibition of MAO-B (unknown origin)	B	BAO_0000357	single protein format	Homo sapiens	None	None	None	None				CHEMBL2039	Monoamine oxidase B	Homo sapiens	SINGLE PROTEIN	CHEMBL5042493	1	Scientific Literature	Eur J Med Chem	2022	None	TIME = 1.25 hr	INHIBITOR
CHEMBL972	SELEGILINE	4.0	187.29	0	lut.18	Selegiline	C#CCN(C)[C@H](C)Cc1ccccc1	IC50	'='	36.0	nM	lip.44			UO_0000065	39.74	0.73	maj.26	229.74	1	CHEMBL5157476	Inhibition of MAO-B (unknown origin)	B	BAO_0000357	single protein format	Homo sapiens	None	None	None	None				CHEMBL2039	Monoamine oxidase B	Homo sapiens	SINGLE PROTEIN	CHEMBL5154692	1	Scientific Literature	Eur J Med Chem	2022	None		INHIBITOR
CHEMBL5219611		None	299.28	0	02.lip	1g	COc1cccc(COc2ccc3[nH]c(=O)oc(=O)c3c2)c1	IC50	'='	18.0	nM	lip.75			UO_0000065	25.88	0.48	maj.67	wrz.50	0	CHEMBL5217004	Inhibition of human recombinant MAO-B assessed as inhibition of 4-hydroxyquinoline formation using kynuramine as substrate incubated for 20 mins by fluorescence spectrophotometry	B	BAO_0000357	single protein format	Homo sapiens	None	None	None	None				CHEMBL2039	Monoamine oxidase B	Homo sapiens	SINGLE PROTEIN	CHEMBL5154692	1	Scientific Literature	Eur J Med Chem	2022	None		INHIBITOR
CHEMBL5267475		None	294.40	0	lut.88	19	CN1CCN(c2ccc(/C=N/Nc3ccccc3)cc2)CC1	IC50	'='	28.0	nM	lip.55			UO_0000065	25.66	0.47	kwi.67	24.47	0	CHEMBL5231665	Inhibition of MAO-B (unknown origin) using tyramine hydrochloride as substrate incubated for 30 mins followed by substrate addition and measured after 5 mins by spectrophotometric assay	B	BAO_0000357	single protein format	Homo sapiens	None	None	None	None				CHEMBL2039	Monoamine oxidase B	Homo sapiens	SINGLE PROTEIN	CHEMBL5214951	1	Scientific Literature	Bioorg Med Chem	2022	None	TIME = 0.3333 hr	INHIBITOR
CHEMBL5286673		None	326.25	1	05.lut	Fig 24; cmpd 1	CN(C)c1ccc(/C=C/C(=O)c2cc(Cl)sc2Cl)cc1	IC50	'='	40.0	nM	lip.40			UO_0000065	22.68	0.51	lut.38	36.43	0	CHEMBL5231672	Inhibition of recombinant human MAO-B using p-tyramine as substrate incubated for 10 mins followed by substrate addition and measured 20 mins by fluorescence assay	B	BAO_0000357	single protein format	Homo sapiens	None	None	None	None				CHEMBL2039	Monoamine oxidase B	Homo sapiens	SINGLE PROTEIN	CHEMBL5230123	1	Scientific Literature	Eur J Med Chem	2020	None	TIME = 0.5833 hr	INHIBITOR
CHEMBL5266061		None	320.27	0	kwi.49	Fig 17; Cmpd 1	COc1ccc2oc(=O)c(-c3ccc(C(F)(F)F)cc3)cc2c1	IC50	'='	56.0	nM	lip.25			UO_0000065	22.64	0.43	lut.76	18.39	0	CHEMBL5231654	Inhibition of MAO-B (unknown origin) using tyramine hydrochloride as substrate incubated for 30 mins by spectrophotometric assay	B	BAO_0000357	single protein format	Homo sapiens	None	None	None	None				CHEMBL2039	Monoamine oxidase B	Homo sapiens	SINGLE PROTEIN	CHEMBL5230123	1	Scientific Literature	Eur J Med Chem	2020	None	TIME = 0.5 hr	INHIBITOR
CHEMBL3586608		None	451.95	0	kwi.50	1	CN(Cc1ccccc1)Cc1ccc(COc2ccc3c(CO)cc(=O)oc3c2)cc1.Cl	IC50	'='	10.0	nM	8.00			UO_0000065	19.25	0.35	mar.50	gru.72	1	CHEMBL5135568	Inhibition of recombinant human MAO-B expressed in Pichia pastoris using kynuramine as substrate by fluorescence analysis	B	BAO_0000019	assay format	Homo sapiens	None	None	None	None				CHEMBL2039	Monoamine oxidase B	Homo sapiens	SINGLE PROTEIN	CHEMBL5230123	1	Scientific Literature	Eur J Med Chem	2020	None	TIME = 0.5 hr	INHIBITOR
CHEMBL5187539		None	365.86	0	kwi.32	24	CN(CCO)c1nc2ccccc2c2c1ccn2Cc1cccc(Cl)c1	IC50	'='	05.lut	nM	sie.28			UO_0000065	22.64	0.44	mar.96	20.cze	0	CHEMBL5164095	Inhibition of human recombinant MAO-B using p-tyramine as substrate preincubated for 30 mins followed by substrate addition and measured after 1 hr by fluorometric analysis	B	BAO_0000357	single protein format	Homo sapiens	None	None	None	None				CHEMBL2039	Monoamine oxidase B	Homo sapiens	SINGLE PROTEIN	CHEMBL5131505	1	Scientific Literature	ACS Med Chem Lett	2022	None		INHIBITOR
CHEMBL5200705		None	411.88	1	cze.13	26	FC1(F)CCN(c2nc3ccccc3c3c2ccn3Cc2cccc(Cl)c2)CC1	IC50	'='	9.0	nM	08.maj			UO_0000065	19.53	0.38	sty.92	38.20	0	CHEMBL5164095	Inhibition of human recombinant MAO-B using p-tyramine as substrate preincubated for 30 mins followed by substrate addition and measured after 1 hr by fluorometric analysis	B	BAO_0000357	single protein format	Homo sapiens	None	None	None	None				CHEMBL2039	Monoamine oxidase B	Homo sapiens	SINGLE PROTEIN	CHEMBL5154849	1	Scientific Literature	Eur J Med Chem	2022	None	TIME = 1.5 hr	INHIBITOR
CHEMBL5200705		None	411.88	1	cze.13	26	FC1(F)CCN(c2nc3ccccc3c3c2ccn3Cc2cccc(Cl)c2)CC1	IC50	'='	17.0	nM	lip.77			UO_0000065	18.86	0.37	sty.64	36.89	0	CHEMBL5164101	Reversible inhibition of human recombinant MAO-B using p-tyramine as substrate preincubated for 30 mins followed by substrate addition and measured every 5 mins by fluorescence based assay	B	BAO_0000357	single protein format	Homo sapiens	None	None	None	None				CHEMBL2039	Monoamine oxidase B	Homo sapiens	SINGLE PROTEIN	CHEMBL5154849	1	Scientific Literature	Eur J Med Chem	2022	None	TIME = 1.5 hr	INHIBITOR
CHEMBL5290814		None	261.28	0	mar.78	Fig 14 I, Cpd 2	O=C1/C(=C/c2cc3ccccc3[nH]2)Oc2ccccc21	IC50	'='	39.0	nM	lip.41			UO_0000065	28.36	0.51	mar.63	17.60	0	CHEMBL5231492	Inhibition of human MAO-B using kynuramine as substrate incubated for 20 mins by fluorescence based assay	B	BAO_0000357	single protein format	Homo sapiens	None	None	None	None				CHEMBL2039	Monoamine oxidase B	Homo sapiens	SINGLE PROTEIN	CHEMBL5154849	1	Scientific Literature	Eur J Med Chem	2022	None	TIME = 0.5 hr	INHIBITOR
CHEMBL5175916		None	282.34	0	kwi.59	111	Cn1ccc2cc(-c3nc4ccc(F)cc4s3)ccc21	IC50	'='	28.0	nM	lip.55			UO_0000065	26.75	0.52	lut.96	42.38	0	CHEMBL5128629	Inhibition of human MAO-B	B	BAO_0000357	single protein format	Homo sapiens	None	None	None	None				CHEMBL2039	Monoamine oxidase B	Homo sapiens	SINGLE PROTEIN	CHEMBL5230117	1	Scientific Literature	Eur J Med Chem	2020	None	TIME = 0.3333 hr	INHIBITOR
CHEMBL5195301		None	404.45	1	maj.33	2k	COc1ccc2cc(/C=N/Nc3nc(-c4ccc([N+](=O)[O-])cc4)cs3)ccc2c1	IC50	'='	82.0	nM	07.wrz			UO_0000065	17.52	0.33	sty.76	lip.90	0	CHEMBL5157476	Inhibition of MAO-B (unknown origin)	B	BAO_0000357	single protein format	Homo sapiens	None	None	None	None				CHEMBL2039	Monoamine oxidase B	Homo sapiens	SINGLE PROTEIN	CHEMBL5126552	1	Scientific Literature	Eur J Med Chem	2022	None		INHIBITOR
CHEMBL5284634		None	243.22	0	sty.38	Fig 16, Cpd 2	COc1ccc2c(=O)cc(-n3cncn3)oc2c1	IC50	'='	19.0	nM	lip.72			UO_0000065	31.75	0.59	cze.34	11.sty	0	CHEMBL5231492	Inhibition of human MAO-B using kynuramine as substrate incubated for 20 mins by fluorescence based assay	B	BAO_0000357	single protein format	Homo sapiens	None	None	None	None				CHEMBL2039	Monoamine oxidase B	Homo sapiens	SINGLE PROTEIN	CHEMBL5154692	1	Scientific Literature	Eur J Med Chem	2022	None		INHIBITOR
CHEMBL5178689		None	266.34	0	04.wrz	58	Cc1ccc(COc2ccc3c(c2)C(=O)CCC3)cc1	IC50	'='	03.sie	nM	sie.42			UO_0000065	31.61	0.57	kwi.33	32.02	0	CHEMBL5137908	Inhibition of recombinant human MAO-B using kynuramine as substrate by fluorescence spectrophotometry	B	BAO_0000357	single protein format	Homo sapiens	None	None	None	None				CHEMBL2039	Monoamine oxidase B	Homo sapiens	SINGLE PROTEIN	CHEMBL5230117	1	Scientific Literature	Eur J Med Chem	2020	None	TIME = 0.3333 hr	INHIBITOR
CHEMBL5177521		None	277.32	0	mar.66	60	N#Cc1ccc(COc2ccc3c(c2)C(=O)CCC3)cc1	IC50	'='	47.0	nM	lip.33			UO_0000065	26.42	0.48	mar.67	14.63	0	CHEMBL5137908	Inhibition of recombinant human MAO-B using kynuramine as substrate by fluorescence spectrophotometry	B	BAO_0000357	single protein format	Homo sapiens	None	None	None	None				CHEMBL2039	Monoamine oxidase B	Homo sapiens	SINGLE PROTEIN	CHEMBL5136978	1	Scientific Literature	Eur J Med Chem	2022	None		INHIBITOR
CHEMBL5281646		None	319.15	0	mar.87	Page no 10, R5C2	COc1ccc2c(c1)C/C(=C\c1ccc(Br)o1)C2=O	IC50	'='	04.kwi	nM	sie.36			UO_0000065	26.18	0.60	kwi.49	21.19	0	CHEMBL5231492	Inhibition of human MAO-B using kynuramine as substrate incubated for 20 mins by fluorescence based assay	B	BAO_0000357	single protein format	Homo sapiens	None	None	None	None				CHEMBL2039	Monoamine oxidase B	Homo sapiens	SINGLE PROTEIN	CHEMBL5136978	1	Scientific Literature	Eur J Med Chem	2022	None		INHIBITOR
CHEMBL5189255		None	371.48	0	kwi.85	13	COC1CCN(c2nc3ccccc3c3c2ccn3Cc2ccccc2)CC1	IC50	'='	11.0	nM	lip.96			UO_0000065	21.42	0.39	03.lis	26.27	0	CHEMBL5164095	Inhibition of human recombinant MAO-B using p-tyramine as substrate preincubated for 30 mins followed by substrate addition and measured after 1 hr by fluorometric analysis	B	BAO_0000357	single protein format	Homo sapiens	None	None	None	None				CHEMBL2039	Monoamine oxidase B	Homo sapiens	SINGLE PROTEIN	CHEMBL5230117	1	Scientific Literature	Eur J Med Chem	2020	None	TIME = 0.3333 hr	INHIBITOR
CHEMBL5178803		None	391.90	0	kwi.85	21	OC1CCN(c2nc3ccccc3c3c2ccn3Cc2cccc(Cl)c2)CC1	IC50	'='	01.sie	nM	sie.74			UO_0000065	22.31	0.43	mar.89	21.18	0	CHEMBL5164095	Inhibition of human recombinant MAO-B using p-tyramine as substrate preincubated for 30 mins followed by substrate addition and measured after 1 hr by fluorometric analysis	B	BAO_0000357	single protein format	Homo sapiens	None	None	None	None				CHEMBL2039	Monoamine oxidase B	Homo sapiens	SINGLE PROTEIN	CHEMBL5154849	1	Scientific Literature	Eur J Med Chem	2022	None	TIME = 1.5 hr	INHIBITOR
CHEMBL5218762		None	319.32	0	mar.21	1e	O=c1[nH]c2ccc(OCc3ccc4ccccc4c3)cc2c(=O)o1	IC50	'='	20.0	nM	lip.70			UO_0000065	24.lis	0.44	kwi.49	pa�.65	0	CHEMBL5217004	Inhibition of human recombinant MAO-B assessed as inhibition of 4-hydroxyquinoline formation using kynuramine as substrate incubated for 20 mins by fluorescence spectrophotometry	B	BAO_0000357	single protein format	Homo sapiens	None	None	None	None				CHEMBL2039	Monoamine oxidase B	Homo sapiens	SINGLE PROTEIN	CHEMBL5154849	1	Scientific Literature	Eur J Med Chem	2022	None	TIME = 1.5 hr	INHIBITOR
CHEMBL972	SELEGILINE	4.0	187.29	0	lut.18	selegiline	C#CCN(C)[C@H](C)Cc1ccccc1	IC50	'='	40.0	nM	lip.40			UO_0000065	39.50	0.72	maj.22	228.33	1	CHEMBL5231697	Inhibition of human MAO-B using tyramine hydrochloride as substrate preincubated for 30 mins followed by substrate addition and measured after 30 mins by fluorescence assay	B	BAO_0000357	single protein format	Homo sapiens	None	None	None	None				CHEMBL2039	Monoamine oxidase B	Homo sapiens	SINGLE PROTEIN	CHEMBL5214951	1	Scientific Literature	Bioorg Med Chem	2022	None	TIME = 0.3333 hr	INHIBITOR
CHEMBL5198727		None	365.39	0	mar.51	108	COc1ccc(/C(C)=N/NC(=O)c2cc(-c3ccccc3)on2)cc1OC	IC50	'='	05.wrz	nM	sie.23			UO_0000065	22.52	0.42	kwi.72	wrz.57	0	CHEMBL5128629	Inhibition of human MAO-B	B	BAO_0000357	single protein format	Homo sapiens	None	None	None	None				CHEMBL2039	Monoamine oxidase B	Homo sapiens	SINGLE PROTEIN	CHEMBL5230123	1	Scientific Literature	Eur J Med Chem	2020	None	TIME = 1.0 hr	INHIBITOR
CHEMBL887	RASAGILINE	4.0	171.24	0	sty.90	Rasagiline	C#CCN[C@@H]1CCc2ccccc21	IC50	'='	70.0	nM	lip.16			UO_0000065	41.78	0.75	maj.25	59.48	0	CHEMBL5106134	Inhibition of human MAO-B assessed as inhibition of H2O2 production using p-tyramine as substrate	B	BAO_0000357	single protein format	Homo sapiens	None	None	None	None				CHEMBL2039	Monoamine oxidase B	Homo sapiens	SINGLE PROTEIN	CHEMBL5126552	1	Scientific Literature	Eur J Med Chem	2022	None		INHIBITOR
CHEMBL5269376		None	306.19	1	maj.17	Fig 45; Cmpd 1	Cc1ccc(C2=NOC(c3ccc(Cl)c(Cl)c3)C2)cc1	IC50	'='	lis.97	nM	lip.92			UO_0000065	25.87	0.54	lut.75	36.69	0	CHEMBL5231695	Inhibition of human MAO-B using tyramine as substrate by amplex red assay	B	BAO_0000357	single protein format	Homo sapiens	None	None	None	None				CHEMBL2039	Monoamine oxidase B	Homo sapiens	SINGLE PROTEIN	CHEMBL5104158	1	Scientific Literature	Bioorg Med Chem Lett	2022	None		INHIBITOR
CHEMBL4758739		None	293.30	0	mar.70	4e	COc1ccc(-c2cnc3c4c(F)cccc4nn3c2)cc1	IC50	'='	62.0	nM	lip.21			UO_0000065	24.57	0.45	mar.51	18.28	0	CHEMBL4711821	Inhibition of recombinant human MAO-B expressed in baculovirus infected BTI-TN-5B1-4 insect cells using p-tyramine as substrate preincubated for 15 mins followed by substrate addition and measured over 20 mins by horse-radish peroxidase/Amplex Red coupled fluorimetric analysis	B	BAO_0000219	cell-based format	Homo sapiens	None	None	BTI-TN-5B1-4	None				CHEMBL2039	Monoamine oxidase B	Homo sapiens	SINGLE PROTEIN	CHEMBL5230123	1	Scientific Literature	Eur J Med Chem	2020	None		INHIBITOR
CHEMBL5220071		None	348.15	0	lut.82	1f	O=c1[nH]c2ccc(OCc3cccc(Br)c3)cc2c(=O)o1	IC50	'='	11.0	nM	lip.96			UO_0000065	22.86	0.52	maj.14	11.sty	0	CHEMBL5217004	Inhibition of human recombinant MAO-B assessed as inhibition of 4-hydroxyquinoline formation using kynuramine as substrate incubated for 20 mins by fluorescence spectrophotometry	B	BAO_0000357	single protein format	Homo sapiens	None	None	None	None				CHEMBL2039	Monoamine oxidase B	Homo sapiens	SINGLE PROTEIN	CHEMBL4706617	1	Scientific Literature	Eur J Med Chem	2021	None	TIME = 0.5833 hr	INHIBITOR
CHEMBL5279129		None	428.02	0	kwi.78	24	Cc1c(Cl)c(=O)oc2cc(OCCCCS(=S)N3CCCCC3C)ccc12	IC50	'='	08.wrz	nM	08.maj			UO_0000065	18.81	0.41	mar.27	18.86	0	CHEMBL5231661	Inhibition of recombinant human MAO-B using p-tyramine as substrate incubated for 15 mins followed by substrate addition and measured upto 20 mins by Amplex Red assay	B	BAO_0000357	single protein format	Homo sapiens	None	None	None	None				CHEMBL2039	Monoamine oxidase B	Homo sapiens	SINGLE PROTEIN	CHEMBL5214951	1	Scientific Literature	Bioorg Med Chem	2022	None	TIME = 0.3333 hr	INHIBITOR
CHEMBL5194774		None	299.39	0	mar.74	1f	O=C1CSc2cc(OCCCc3ccccc3)ccc2N1	IC50	'='	20.0	nM	lip.70			UO_0000065	25.72	0.50	mar.96	20.wrz	0	CHEMBL5152644	Inhibition of recombinant human MAO-B using using kynuramine as substrate assessed as inhibition of 4-hydroxyquinoline formation incubated for 20 mins by fluorescence spectrophotometric analysis	B	BAO_0000357	single protein format	Homo sapiens	None	None	None	None				CHEMBL2039	Monoamine oxidase B	Homo sapiens	SINGLE PROTEIN	CHEMBL5230123	1	Scientific Literature	Eur J Med Chem	2020	None	TIME <= 0.5833 hr	INHIBITOR
CHEMBL5174857		None	350.24	0	04.lip	1h	O=C1CSc2cc(OCc3ccc(Br)cc3)ccc2N1	IC50	'='	04.sty	nM	sie.39			UO_0000065	23.95	0.57	kwi.32	21.88	0	CHEMBL5152644	Inhibition of recombinant human MAO-B using using kynuramine as substrate assessed as inhibition of 4-hydroxyquinoline formation incubated for 20 mins by fluorescence spectrophotometric analysis	B	BAO_0000357	single protein format	Homo sapiens	None	None	None	None				CHEMBL2039	Monoamine oxidase B	Homo sapiens	SINGLE PROTEIN	CHEMBL5150027	1	Scientific Literature	Bioorg Med Chem Lett	2022	None	TIME = 0.3333 hr	INHIBITOR
CHEMBL5177167		None	387.48	0	kwi.21	22	COc1cccc(Cn2ccc3c(N4CCC(O)CC4)nc4ccccc4c32)c1	IC50	'='	02.maj	nM	sie.60			UO_0000065	22.20	0.41	kwi.39	17.mar	0	CHEMBL5164095	Inhibition of human recombinant MAO-B using p-tyramine as substrate preincubated for 30 mins followed by substrate addition and measured after 1 hr by fluorometric analysis	B	BAO_0000357	single protein format	Homo sapiens	None	None	None	None				CHEMBL2039	Monoamine oxidase B	Homo sapiens	SINGLE PROTEIN	CHEMBL5150027	1	Scientific Literature	Bioorg Med Chem Lett	2022	None	TIME = 0.3333 hr	INHIBITOR
CHEMBL5197971		None	229.68	0	sty.80	8, (E:Z)-Mixture (1:1)	Cl.NCC(=CF)C1Cc2ccccc2O1	IC50	'='	3.0	nM	sie.52			UO_0000065	44.11	0.83	cze.72	24.18	0	CHEMBL5106513	Inhibition of human recombinant MAO-B	B	BAO_0000357	single protein format	Homo sapiens	None	None	None	None				CHEMBL2039	Monoamine oxidase B	Homo sapiens	SINGLE PROTEIN	CHEMBL5154849	1	Scientific Literature	Eur J Med Chem	2022	None	TIME = 1.5 hr	INHIBITOR
CHEMBL5279918		None	392.50	0	mar.57	109	Cc1c(/N=C/c2ccc(OCCCN(C)C)cc2)c(=O)n(-c2ccccc2)n1C	IC50	'='	49.0	nM	lip.31			UO_0000065	18.62	0.34	mar.74	14.gru	0	CHEMBL5233483	Inhibition of MAO-B (unknown origin)	B	BAO_0000357	single protein format	Homo sapiens	None	None	None	None				CHEMBL2039	Monoamine oxidase B	Homo sapiens	SINGLE PROTEIN	CHEMBL5104173	1	Scientific Literature	Bioorg Med Chem Lett	2022	None		INHIBITOR
CHEMBL5269911		None	569.64	2	05.lut	Fig 47; Cmpd 1	O=C(CSC(=S)N1CCN(c2ccc([N+](=O)[O-])cc2)CC1)N(Cc1ccc([N+](=O)[O-])cc1)c1ccc(F)cc1	IC50	'='	97.0	nM	07.sty			UO_0000065	gru.31	0.25	sty.99	cze.20	0	CHEMBL5231697	Inhibition of human MAO-B using tyramine hydrochloride as substrate preincubated for 30 mins followed by substrate addition and measured after 30 mins by fluorescence assay	B	BAO_0000357	single protein format	Homo sapiens	None	None	None	None				CHEMBL2039	Monoamine oxidase B	Homo sapiens	SINGLE PROTEIN	CHEMBL5233210	1	Scientific Literature	Eur J Med Chem	2020	None		INHIBITOR
CHEMBL5219483		None	454.06	1	cze.19	101	Cc1c(Cl)c(=O)oc2cc(OCCCCSC(=S)N3C(C)CCCC3C)ccc12	IC50	'='	100.0	nM	7.00			UO_0000065	15.42	0.33	0.81	16.40	0	CHEMBL5216420	Inhibition of recombinant human MAO-B using p-tyramine as substrate preincubated for 15 mins followed by substrate addition measured upto 20 mins by Amplex red assay	B	BAO_0000357	single protein format	Homo sapiens	None	None	None	None				CHEMBL2039	Monoamine oxidase B	Homo sapiens	SINGLE PROTEIN	CHEMBL5230123	1	Scientific Literature	Eur J Med Chem	2020	None	TIME = 1.0 hr	INHIBITOR
CHEMBL5203446		None	285.37	0	mar.62	1c	Cc1ccc(COc2ccc3c(c2)SCC(=O)N3)cc1	IC50	'='	08.lut	nM	08.wrz			UO_0000065	28.34	0.55	kwi.47	21.pa�	0	CHEMBL5152644	Inhibition of recombinant human MAO-B using using kynuramine as substrate assessed as inhibition of 4-hydroxyquinoline formation incubated for 20 mins by fluorescence spectrophotometric analysis	B	BAO_0000357	single protein format	Homo sapiens	None	None	None	None				CHEMBL2039	Monoamine oxidase B	Homo sapiens	SINGLE PROTEIN	CHEMBL5214927	1	Scientific Literature	Eur J Med Chem	2022	None	TIME <= 0.5833 hr	INHIBITOR
																																		CHEMBL2039	Monoamine oxidase B	Homo sapiens	SINGLE PROTEIN	CHEMBL5150027	1	Scientific Literature	Bioorg Med Chem Lett	2022	None	TIME = 0.3333 hr	INHIBITOR
