# Supplementary material for: Perry Disease: Current Outlook and Advances in Drug Discovery Approach to Symptomatic Treatment
Source: Int J Mol Sci. 2024 Oct 3;25(19):10652. doi: 10.3390/ijms251910652 (PMC11476970; doi:10.3390/ijms251910652)
Supplement: Supplementary file 1 [file ijms-25-10652-s001.zip › s1_screening_results&pharmacophores.mae]

{ 
 s_m_m2io_version
 :::
 2.0.0 
} 

f_m_ct { 
 s_m_title
 s_m_entry_id
 s_m_entry_name
 s_m_Source_Path
 s_m_Source_File
 s_m_job_name
 s_phasehypo_HypoID
 s_phasehypo_HypoRole
 s_phasehypo_RefCt
 s_phasehypo_SiteTypes
 s_phasehypo_SiteMask
 s_phasehypo_FeatureRadii
 s_phasehypo_FeatureRules
 s_phasehypo_MatchingTolerances
 s_phasehypo_FeatureDefinitions
 s_phasehypo_Sites
 s_phasehypo_SitesWithProj
 s_phasehypo_ExcludedVolumes
 b_phasehypo_ReferenceLigandVisible
 b_phasehypo_FeatureLabelsVisible
 b_phasehypo_ExcludedVolumesVisible
 b_phasehypo_ToleranceVisible
 b_phasehypo_PropLabelsVisible
 i_phasehypo_MinSites
 i_m_Source_File_Index
 s_m_subgroup_title
 s_m_subgroupid
 b_m_subgroup_collapsed
 i_m_ct_format
 :::
 mao-b_hypothesis 
  1 
  Hypothesis_1.1 
  /home/ktibsl/Dokumenty/Perry-Zbigniew-Magda 
  mao-b_results.mae 
  phase_screen_maob 
  Hypothesis_1 
  hypo 
  Zl9tX2N0IHsgCiBzX21fdGl0bGUKIGJfcHB3X2NyZWF0ZWRfZGlzdWxmdXIKIGJfcHB3X3ByZXBhcmVkCiBpX21fU291cmNlX0ZpbGVfSW5kZXgKIGlfcGRiX1BEQl9DUllTVDFfegogcl9pX0JlbmRfRW5lcmd5LU9QTFNfMjAwNQogcl9pX0RpaGVkcmFsX0VuZXJneS1PUExTXzIwMDUKIHJfaV9FbC0xNF9FbmVyZ3ktT1BMU18yMDA1CiByX2lfRWxlY3Ryb3N0YXRpY19FbmVyZ3ktT1BMU18yMDA1CiByX2lfTEotMTRfRW5lcmd5LU9QTFNfMjAwNQogcl9pX01heF9EZXJpdmF0aXZlLU9QTFNfMjAwNQogcl9pX1BvdGVudGlhbF9FbmVyZ3ktT1BMU18yMDA1CiByX2lfUk1TX0Rlcml2YXRpdmUtT1BMU18yMDA1CiByX2lfU3RyZXRjaF9FbmVyZ3ktT1BMU18yMDA1CiByX2lfVmFuX2Rlcl9XYWFsc19FbmVyZ3ktT1BMU18yMDA1CiByX2lfdGFyZ2V0X3RlbXBlcmF0dXJlCiByX3BkYl9QREJfQ1JZU1QxX2EKIHJfcGRiX1BEQl9DUllTVDFfYWxwaGEKIHJfcGRiX1BEQl9DUllTVDFfYgogcl9wZGJfUERCX0NSWVNUMV9iZXRhCiByX3BkYl9QREJfQ1JZU1QxX2MKIHJfcGRiX1BEQl9DUllTVDFfZ2FtbWEKIHJfcGRiX1BEQl9FWFBEVEFfVEVNUEVSQVRVUkUKIHJfcGRiX1BEQl9SCiByX3BkYl9QREJfUkVTT0xVVElPTgogcl9wZGJfUERCX1JmcmVlCiByX3Bwd19wcmVwcm9jZXNzX3BICiBzX21fU291cmNlX0ZpbGUKIHNfbV9Tb3VyY2VfUGF0aAogc19tX2VudHJ5X2lkCiBzX21fZW50cnlfbmFtZQogc19tX2pvYl9uYW1lCiBzX3BkYl9QREJfQ0xBU1NJRklDQVRJT04KIHNfcGRiX1BEQl9DUllTVDFfU3BhY2VfR3JvdXAKIHNfcGRiX1BEQl9ERVBPU0lUSU9OX0RBVEUKIHNfcGRiX1BEQl9FWFBEVEEKIHNfcGRiX1BEQl9JRAogc19wZGJfUERCX1JFTUFSS18zNTBfQmlvbW9sZWN1bGVfMV9UcmFuc2Zvcm1fMV9DaGFpbnMKIHNfcGRiX1BEQl9SRU1BUktfMzUwX0Jpb21vbGVjdWxlXzFfVHJhbnNmb3JtXzFfTWF0cml4XzEKIHNfcGRiX1BEQl9USVRMRQogc19wZGJfUERCX2Zvcm1hdF92ZXJzaW9uCiBzX3Bwd19oZXRfc3RhdGVzCiBzX3Bwd19wcmVwYXJlZF93aXRoX3ZlcnNpb24KIHNfaV9nbGlkZV9ncmlkZmlsZQogaV9pX2dsaWRlX2xpZ251bQogaV9pX2dsaWRlX3JvdGF0YWJsZV9ib25kcwogcl9pX2RvY2tpbmdfc2NvcmUKIHJfaV9nbGlkZV9saWdhbmRfZWZmaWNpZW5jeQogcl9pX2dsaWRlX2xpZ2FuZF9lZmZpY2llbmN5X3NhCiByX2lfZ2xpZGVfbGlnYW5kX2VmZmljaWVuY3lfbG4KIHJfZ2xpZGVfWFBfR1Njb3JlCiByX2lfZ2xpZGVfZ3Njb3JlCiByX2lfZ2xpZGVfZXZkdwogcl9pX2dsaWRlX2Vjb3VsCiByX2lfZ2xpZGVfZW5lcmd5CiByX2lfZ2xpZGVfZWludGVybmFsCiByX2lfZ2xpZGVfZW1vZGVsCiByX2dsaWRlX1hQX0hCb25kCiByX2dsaWRlX1hQX1Bob2JFbgogcl9nbGlkZV9YUF9QaG9iRW5IQgogcl9nbGlkZV9YUF9Mb3dNVwogcl9nbGlkZV9YUF9Sb3RQZW5hbAogcl9nbGlkZV9YUF9MaXBvcGhpbGljRXZkVwogcl9nbGlkZV9YUF9QaG9iRW5QYWlySEIKIHJfZ2xpZGVfWFBfRWxlY3Rybwogcl9nbGlkZV9YUF9TaXRlbWFwCiByX2dsaWRlX1hQX1BlbmFsdGllcwogcl9nbGlkZV9YUF9QaVN0YWNrCiByX2dsaWRlX1hQX0hCUGVuYWwKIHJfZ2xpZGVfWFBfRXhwb3NQZW5hbAogcl9nbGlkZV9YUF9QaUNhdAogcl9nbGlkZV9YUF9DbEJyCiByX2dsaWRlX1hQX1pwb3RyCiBpX2lfZ2xpZGVfY29uZm51bQogaV9pX2dsaWRlX3Bvc2VudW0KIHJfaV9nbGlkZV9lZmZfc3RhdGVfcGVuYWx0eQogaV9nbGlkZV9YUF9Qb3NlUmFuawogaV9tX2N0X2Zvcm1hdAogc19waGFzZWh5cG9fSHlwb0lECiBzX3BoYXNlaHlwb19IeXBvUm9sZQogYl9tX3N1Ymdyb3VwX2NvbGxhcHNlZAogc19tX3N1Ymdyb3VwaWQKIDo6OgogIjJWNVogLSBwcmVwYXJlZCIgCiAgMQogIDEKICAxCiAgMTYKICAxNjg2LjI3MjY2ODgzODk2CiAgMjk0NS40ODY0NDk1MjI5NwogIDE1NzAuMTk5NjQyODE4MDcKICAtODE1Ny42MDg1NTAxMjg4NgogIDQ0NjEuMzIwNTUzMDc3NAogIDIuNDk4NTEzODY5MTkyOTcKICAtODI2NS45Mjg3MjgzNDExMwogIDAuMTIxNjU5Nzk0MzA3NzgzCiAgNDE0LjE5ODQwOTU3MjI2OQogIC0xMTMwMy4zOTk5NjE2Mjc3CiAgMjk4CiAgMTMyLjU1MQogIDkwCiAgMjIzLjYwMgogIDkwCiAgODYuNTg5CiAgOTAKICAxMDAKICAwLjIwOAogIDEuNgogIDAuMjI3CiAgNy40CiAgcHJvdGVpbnByZXBfMS1vdXQubWFlZ3ogCiAgL2hvbWUva2FtaWwvRG9rdW1lbnR5L3BlcnJ5LXJldmlldy10ZXN0L1BERS10ZXN0LnByai9qb2JzL3Byb3RlaW5wcmVwXzEgCiAgMiAKICAydjV6LjEgCiAgcHJvdGVpbnByZXBfMSAKICBPWElET1JFRFVDVEFTRSAKICAiQyAyIDIgMiIgCiAgMTItSlVMLTA3IAogICJYLVJBWSBESUZGUkFDVElPTiIgCiAgMlY1WiAKICAiQSwgQiIgCiAgIjEuMDAwMDAwIDAuMDAwMDAwIDAuMDAwMDAwICAgMC4wMDAwMDA7MC4wMDAwMDAgMS4wMDAwMDAgMC4wMDAwMDAgICAwLjAwMDAwMDswLjAwMDAwMCAwLjAwMDAwMCAxLjAwMDAwMCAgIDAuMDAwMDAwIiAKICAiU1RSVUNUVVJFIE9GIEhVTUFOIE1BTyBCIElOIENPTVBMRVggV0lUSCBUSEUgU0VMRUNUSVZFIElOSElCSVRPUiBTQUZJTkFNSURFIiAKICAzLjMwIAogIGVKenRtZDF1MjBZUWhWL0YwTFZ0Y0dkbjlxZXZFaFNHa1NxcEFkY09iS2RBWWZqZFM4Nkkra2phS1lvVUxacEVOOEh5YUtudjdIQitUT1Y1ZC9YNy91SHg1djd1YXZmVFdiR1UyL25acUYzZmZ0NVB5dk11amYrK2U5NjkvL1g2NGVQK2NicDRWM3RLNTJmRHorZG4wMUpZWnBiSzBsZ1dscFZsWTltUFN4bFlRaE5vQWsyZ0NUU0JKdEFFbWtETDBESzBEQzFEeTlBeXRBd3RROHZRTWpTRnB0QVVta0pUYUFwTm9TazBoYWJRREpwQk0yZ0d6YUFaTklObTBBeWFRU3ZRQ3JRQ3JUaHRYTy91SDM0WmMyK1JVcEZOY3NpRkVNYmRhU1hvUmlpTEhlbzdETUZjS0FqRmhib1ZHa0tkaENuUFpxSDVqcjRScHZ4TXBHcGs2VnJnTzZabFpPd3NaQmQwSStURkxYNldLWjJGekk2a25uZTRkYWtiSVJOQ2liTnd1SVBRMmRIOUZzNlMzZnBVQTBJNXJJemxjS29iWWNxeStSYTNubTByWUQySFU2eG5OelpWaTZ3RW9wN2RxUzRvZmNZbXFpb0thaGJjdXNwV2dLTCtYS1pxbXdVL2kzSzRnMEJLcVQ4R0xWdWg4aDExcHN3N1BHR1VzK2dyNnlGZzNkeXBZZDNjcWVXdGdGUHpJSnR0Qlp5YVI5M3FWc0NwdVZQRHFibXhndFBpUVM3a3gwR1E3UTUzT2xYNXAvM2Q5ZTNUSDJPWnArRlNaY3FuM1cvN3ArdmJxL2preHFmS09HZ3N0clE4WmZvdTllUGw2R0VuNlhnNVhlWFZoM25nOG1XOGZueC8vN0FmcGJ2UHQ3Zmo1YzNkaC91cng2ZUhoZko0ZGY5dzgvRm01SS9paCt2YngvMTQzOStmY2hlTGhuTWFjNmN4dHh4emMyNmM1dHhwenAzbTNJODQ1NGJMWVpDL21uTGpIRXhURGNlUUd5N0gwN1I1eHZsbjg0ZzdmdVFUTHE2K2VzQk5KdVd0dDdsQ055eDB3MEkzTEhURFFqY3NkTU5LTjZ4MHcwcnZyZlRlQ3ExQ3E5QXF0QXF0UW1zOHBnYXRRV3ZRR3JSbWJ6Yms0dWxUeUtmaWlUNGRYMVlDK1ZROG4rb2lXN3dVQ2dWWFBNRUtDVmI2ZklzUXNvaFdJbkFSczBUNEluS0pJRWI4WkNXUStkWFBVamxMZGVzVll6V3NVOFcxempzU01ZOXdKeUlmUVJmaUg2RmZQSVY0QUdzQjY4MmROcXdmQkh1cmVqUk4rcHZsazV2dnlGWHFWOWZCNnovMHZzVUNHSWowcVFDK3R3SVlwcjlsdmx3QUYrT0UrVWRqSUw4MUJob1oyTWpBUmdZMk1yQ1RnWjBNN0dSZ0p3TTdHZGpKOXc2dFErdlEra3hyd3pDd1RDeUZaV2FwTEkxbFlWbFpOcGJRRXJRRUxVRkwwQkswQkMxQlM5QVN0QVJOb0FrMGdTYlFCSnBBRTJnQ1RhQUp0QXd0UTh2UU1yUU1MVVBMMERLMGVBRjgxVnFhRjF1ajJBNEN4WFlRK2txSTc1c0ZyNzVPcitsZWZaM3E2MTVzWGJZQzFkZTlrM1FhV1BmcTY3b1ZhQnpkRzBjdlcySHhIZDQ0T2s2N040N2VWMElrM0N4MEYrWk9Fc3RJNmtSK1IycXZoY290NGtKbVJ3aktEblhCMkdFdUZIYVVsYkdvaENpQ2xYQjhMWXZQb2piV0F0YVRPMDFZVDI0czVlTXRCMEhaNFU0VGxCQUU2OG10SDk5c1l4bGx0UkprUWFtK295SDRXUktIQytINFpodkxxTCsxSU1mdkVKa3A4NDdzQW1lUnJmV0RnSFVKcDFnWGQzcDhiejBLT0JVUGNoNjJBazZ6UnozTFZzQnBkcWNacDltTlpaeG1EM0ltUHc1QzNlNW8zLzZQZWwrZWN2TVBONmN4ZHhwejJ6RjNNZGZCYWM2ZDV0eHB6djJBYys1Ly9LT2V2bjZiRzg5QU4xUzZvZElObFc2b2RFT2xHeXJkVU9tR1N1OVZlcTlDTTJnR3phQVpOSU5tUENhRFp0QU1ta0dMLzRmWk5PUTRmUnc4RVlNNHZxd0U4a2s5bnhRYjZxV2dGSng2Z2lrSnBqcmZJb1Fzb3BVSVhNUXNFYjZJWENLSUVUOVpDa2JtcTUvRk9JdTVkY09ZdVhXamlrM21IWW1ZUjdnVGtZK2dDL0dQMEMrZVFqeUF0WUIxQzZkWUR5RitSZDlXejMvOG85NjNXUUFEa1Q0VndQZFdBUC9xajNvdkwzOENMMWV2MHc9PSAKICAyMDI0LTEgCiAgSHlwb3RoZXNpc18xLWdyaWRnZW4gCiAgMQogIDYKICAtMTEuNDg5MzA4NTU1MTM0OQogIC0wLjUyMjI0MTI5Nzk2MDY3NwogIC0xLjQ2MzM0MDY1NTQ3MDU5CiAgLTIuODA4NDA2MDkzNTg3MDcKICAtMTEuNDg5MzA4NTU1MTM0OQogIC0xMS40ODkzMDg1NTUxMzQ5CiAgLTQ0LjQ1ODc5MzY0MDEzNjcKICAtMTQuOTIwMDY0OTI2MTQ3NQogIC01OS4zNzg4NTg1NjYyODQyCiAgMy40OTY0Mzg5ODAxMDI1NAogIC05Mi45NDU3MjQ0ODczMDQ3CiAgLTAuNwogIC0yLjcKICAwCiAgLTAuNDk1NTQ4NTkKICAwLjQzNDExMTg0ODczMDQKICAtNi4wNTU4ODkyNzkzMjE5OAogIDAKICAtMS4xMTkwMDQ4Njk0NjEwNgogIC0wLjg1Mjk3NzY2NTA4MjI0OAogIDAKICAwCiAgMAogIDAKICAwCiAgMAogIDAKICAxCiAgNAogIDAKICAxCiAgMgogIEh5cG90aGVzaXNfMSAKICByZWYgCiAgMQogICJIeXBvdGhlc2lzXzEtPlJlZmVyZW5jZSBMaWdhbmQiIAogbV9hdG9tWzQwXSB7IAogICMgRmlyc3QgY29sdW1uIGlzIGF0b20gaW5kZXggIwogIGlfbV9tbW9kX3R5cGUKICByX21feF9jb29yZAogIHJfbV95X2Nvb3JkCiAgcl9tX3pfY29vcmQKICBpX21fcmVzaWR1ZV9udW1iZXIKICBzX21fY2hhaW5fbmFtZQogIGlfbV9jb2xvcgogIHJfbV9jaGFyZ2UxCiAgcl9tX2NoYXJnZTIKICBzX21fcGRiX3Jlc2lkdWVfbmFtZQogIHNfbV9wZGJfYXRvbV9uYW1lCiAgaV9tX2F0b21pY19udW1iZXIKICBpX21fZm9ybWFsX2NoYXJnZQogIGlfbV9yZXByZXNlbnRhdGlvbgogIGlfbV92aXNpYmlsaXR5CiAgc19tX2NvbG9yX3JnYgogIHNfbV9hdG9tX25hbWUKICByX21fcGRiX29jY3VwYW5jeQogIHJfbV9wZGJfdGZhY3RvcgogIHJfeHBkZXNfRWxlY3RybwogIHJfeHBkZXNfSEJvbmQKICByX3hwZGVzX1Bob2JFbgogIHJfeHBkZXNfUGhvYkVuSEIKICByX3hwZGVzX1Bob2JFblBhaXJIQgogIHJfeHBkZXNfUGlTdGFjawogIGlfaV9jb25zdHJhaW50CiAgaV9pX2ludGVybmFsX2F0b21faW5kZXgKICBpX21fcmliYm9uX3RyYW5zcGFyZW5jeQogIGlfcGFfYXRvbWluZGV4CiAgaV9wZGJfUERCX3NlcmlhbAogIGlfcHB3X2FudW0KICBpX3Bwd19oZXQKICBpX3hwZGVzX29yaWdpbmFsX2ZyYWcKICBzX3Bwd19DQ0RfYXNzaWdubWVudF9zdGF0dXMKICA6OjoKICAxIDU2IDE0LjAyMjY2MiAxMzEuODc3NzE2IDI5LjY2OTk2MiA2MDEgQiAxNDEgLTAuMjIwMDAgLTAuMjIwMDAgIlNBRyAiICIgRjMgIiA5IDAgMyAxIDZCRkZCNSAgRjgwNDAgIDEgMTguMTUgMCAwIC0wLjMgMCAwIDAgMCAxNzEwMSAwIDgwMzkgODA0MiA4MDM5IDQgMCAiQ0NEIG1hdGNoIiAKICAyIDIgMTMuMjc1NDg1IDEzMS4wMjc3NDAgMjguOTI2ODY1IDYwMSBCIDEwIDAuMjIwMDAgMC4yMjAwMCAiU0FHICIgIiBDMyAiIDYgMCAzIDEgMUVFMTFFICBDODA0MSAgMSAxNy4wNSAwIDAgLTAuMyAwIDAgMCAwIDE3MTAyIDAgODA0MCA4MDQzIDgwNDAgNCAwICJDQ0QgbWF0Y2giIAogIDMgMiAxMy44NTA4MTEgMTMwLjM2NDg4MyAyNy44MjY1NDQgNjAxIEIgMTAgLTAuMTE1MDAgLTAuMTE1MDAgIlNBRyAiICIgQzIgIiA2IDAgMyAxIDFFRTExRSAgQzgwNDIgIDEgMTYuNjcgMCAwIC0wLjMgMCAwIDAgMCAxNzEwMyAwIDgwNDEgODA0NCA4MDQxIDQgMCAiQ0NEIG1hdGNoIiAKICA0IDIgMTEuOTIxODEzIDEzMC44MTEwODEgMjkuMjQ4NjAwIDYwMSBCIDEwIC0wLjExNTAwIC0wLjExNTAwICJTQUcgIiAiIEM0ICIgNiAwIDMgMSAxRUUxMUUgIEM4MDQzICAxIDE3LjQ0IDAgMCAtMC4zIDAgMCAwIDAgMTcxMDQgMCA4MDQyIDgwNDUgODA0MiA0IDAgIkNDRCBtYXRjaCIgCiAgNSAyIDExLjE0NzE0MSAxMjkuOTI4MTkyIDI4LjQ3MDQ5MSA2MDEgQiAxMCAtMC4xMTUwMCAtMC4xMTUwMCAiU0FHICIgIiBDNSAiIDYgMCAzIDEgMUVFMTFFICBDODA0NCAgMSAxNi45IDAgMCAtMC4zIDAgMCAwIDAgMTcxMDUgMCA4MDQzIDgwNDYgODA0MyA0IDAgIkNDRCBtYXRjaCIgCiAgNiAyIDExLjcyMTU0MiAxMjkuMjY1MTgyIDI3LjM2ODA4NiA2MDEgQiAxMCAtMC4xMTUwMCAtMC4xMTUwMCAiU0FHICIgIiBDNiAiIDYgMCAzIDEgMUVFMTFFICBDODA0NSAgMSAxNy4xMyAwIDAgLTAuMyAwIDAgMCAwIDE3MTA2IDAgODA0NCA4MDQ3IDgwNDQgNCAwICJDQ0QgbWF0Y2giIAogIDcgMiAxMy4wNzUwNzcgMTI5LjQ4ODM0MiAyNy4wMzgxNTUgNjAxIEIgMTAgLTAuMDQxODAgLTAuMDQxODAgIlNBRyAiICIgQzEgIiA2IDAgMyAxIDFFRTExRSAgQzgwNDYgIDEgMTYuNTcgMCAwIC0wLjMgMCAwIDAgMCAxNzEwNyAwIDgwNDUgODA0OCA4MDQ1IDQgMCAiQ0NEIG1hdGNoIiAKICA4IDMgMTMuNzAyMTQ3IDEyOC44MDgwNzUgMjUuODM4NjM0IDYwMSBCIDEwIDAuMTgxODAgMC4xODE4MCAiU0FHICIgIiBDNyAiIDYgMCAzIDEgMUVFMTFFICBDODA0NyAgMSAxNy4wNSAwIDAgMCAwIDAgMCAwIDE3MTA4IDAgODA0NiA4MDQ5IDgwNDYgNCAwICJDQ0QgbWF0Y2giIAogIDkgMTYgMTQuMzgwMzI3IDEyOS43NjUzMzUgMjUuMDM1NDY1IDYwMSBCIDcwIC0wLjI4NTAwIC0wLjI4NTAwICJTQUcgIiAiIE84ICIgOCAwIDMgMSBGRjJFMkUgIE84MDQ4ICAxIDE2LjY0IDAgMCAwIDAgMCAwIDAgMTcxMDkgMCA4MDQ3IDgwNTAgODA0NyA0IDAgIkNDRCBtYXRjaCIgCiAgMTAgMiAxNS4yNjMyOTQgMTI5LjM0MTkwNCAyNC4wNjk5NzEgNjAxIEIgMTAgMC4wODUwMCAwLjA4NTAwICJTQUcgIiAiIEM5ICIgNiAwIDMgMSAxRUUxMUUgIEM4MDQ5ICAxIDE3LjQ1IDAgMCAwIDAgMCAwIDAgMTcxMTAgMCA4MDQ4IDgwNTEgODA0OCA0IDAgIkNDRCBtYXRjaCIgCiAgMTEgMiAxNi4wMTA3MTIgMTMwLjM0MDk4OCAyMy40MTE4MzEgNjAxIEIgMTAgLTAuMTE1MDAgLTAuMTE1MDAgIlNBRyAiICIgQzEwIiA2IDAgMyAxIDFFRTExRSAgQzgwNTAgIDEgMTcuMTggMCAwIC0wLjIgMCAwIDAgMCAxNzExMSAwIDgwNDkgODA1MiA4MDQ5IDQgMCAiQ0NEIG1hdGNoIiAKICAxMiAyIDE3LjAwMTYxNCAxMjkuOTk5Nzg2IDIyLjQ2OTU0NSA2MDEgQiAxMCAtMC4xMTUwMCAtMC4xMTUwMCAiU0FHICIgIiBDMTEiIDYgMCAzIDEgMUVFMTFFICBDODA1MSAgMSAxNy44NiAwIDAgLTAuMTgzMjkyMTMwMDMwMDUgMCAwIDAgMCAxNzExMiAwIDgwNTAgODA1MyA4MDUwIDQgMCAiQ0NEIG1hdGNoIiAKICAxMyAyIDE1LjQ4NjY1MyAxMjcuOTg0NTgxIDIzLjczNzk2OCA2MDEgQiAxMCAtMC4xMTUwMCAtMC4xMTUwMCAiU0FHICIgIiBDMTQiIDYgMCAzIDEgMUVFMTFFICBDODA1MiAgMSAxNy4yOCAwIDAgLTAgMCAwIDAgMCAxNzExMyAwIDgwNTEgODA1NCA4MDUxIDQgMCAiQ0NEIG1hdGNoIiAKICAxNCAyIDE2LjQ5MjQxMSAxMjcuNjM5Njg3IDIyLjgxNjg4NSA2MDEgQiAxMCAtMC4xMTUwMCAtMC4xMTUwMCAiU0FHICIgIiBDMTMiIDYgMCAzIDEgMUVFMTFFICBDODA1MyAgMSAxOC41MiAwIDAgLTAuMDQ5NjM2NTQ2MTYzOTY5NSAwIDAgMCAwIDE3MTE0IDAgODA1MiA4MDU1IDgwNTIgNCAwICJDQ0QgbWF0Y2giIAogIDE1IDIgMTcuMjUyNTAyIDEyOC42NDUxMTEgMjIuMTgwMDYxIDYwMSBCIDEwIDAuODE5MDAgMC44MTkwMCAiU0FHICIgIiBDMTIiIDYgMCAzIDEgMUVFMTFFICBDODA1NCAgMSAxNy43NCAwIDAgLTAuMyAwIDAgMCAwIDE3MTE1IDAgODA1MyA4MDU2IDgwNTMgNCAwICJDQ0QgbWF0Y2giIAogIDE2IDIgMTguMjk2NjE4IDEyOC4yNzY5NDcgMjEuMjI1NjkxIDYwMSBCIDEwIC0wLjU1NTYwIC0wLjU1NTYwICJTQUcgIiAiIEMxNSIgNiAwIDMgMSAxRUUxMUUgIEM4MDU1ICAxIDE4LjQ5IDAgMCAwIDAgMCAwIDAgMTcxMTYgMCA4MDU0IDgwNTcgODA1NCA0IDAgIkNDRCBtYXRjaCIgCiAgMTcgMzEgMTcuOTc5OTg0IDEyNy41NTMxOTIgMjAuMjAzMzkyIDYwMSBCIDM4IC0wLjEzOTAwIC0wLjEzOTAwICJTQUcgIiAiIE4xNiIgNyAxIDMgMSAyRTJFRkYgIE44MDU2ICAxIDE4LjU5IDAgMCAwIDAgMCAwIDAgMTcxMTcgMCA4MDU1IDgwNTggODA1NSA0IDAgIkNDRCBtYXRjaCIgCiAgMTggMyAxOC45MjQyMDYgMTI2Ljk1NDI3NyAxOS4yMzk2MDEgNjAxIEIgMTAgMC4wNjI1MCAwLjA2MjUwICJTQUcgIiAiIEMxNyIgNiAwIDMgMSAxRUUxMUUgIEM4MDU3ICAxIDE4Ljc4IDAgMCAwIDAgMCAwIDAgMTcxMTggMCA4MDU2IDgwNTkgODA1NiA0IDAgIkNDRCBtYXRjaCIgCiAgMTkgMyAxOS41MjYwNjIgMTI1LjY1NTc0NiAxOS44MDQ1MDggNjAxIEIgMTAgLTAuMTgwMDAgLTAuMTgwMDAgIlNBRyAiICIgQzE4IiA2IDAgMyAxIDFFRTExRSAgQzgwNTggIDEgMTkuNTYgMCAwIDAgMCAwIDAgMCAxNzExOSAwIDgwNTcgODA2MCA4MDU3IDQgMCAiQ0NEIG1hdGNoIiAKICAyMCAyIDE4LjMwMDAwNyAxMjYuNjk5MTI3IDE3Ljg0OTg4NCA2MDEgQiAxMCAwLjUwMDAwIDAuNTAwMDAgIlNBRyAiICIgQzE5IiA2IDAgMyAxIDFFRTExRSAgQzgwNTkgIDEgMTkuMTUgMCAwIDAgMCAwIDAgMCAxNzEyMCAwIDgwNTggODA2MSA4MDU4IDQgMCAiQ0NEIG1hdGNoIiAKICAyMSAxNSAxOS4wMzcxMDYgMTI2LjQzNDQwMiAxNi45MDYxNTUgNjAxIEIgNzAgLTAuNTAwMDAgLTAuNTAwMDAgIlNBRyAiICIgTzIwIiA4IDAgMyAxIEZGMkUyRSAgTzgwNjAgIDEgMTguOTMgMCAwIDAgMCAwIDAgMCAxNzEyMSAwIDgwNTkgODA2MiA4MDU5IDQgMCAiQ0NEIG1hdGNoIiAKICAyMiAyNSAxNi45NzM4MDQgMTI2Ljc0MTQzMiAxNy42Njk5OTggNjAxIEIgMzggLTAuNzYwMDAgLTAuNzYwMDAgIlNBRyAiICIgTjIxIiA3IDAgMyAxIDJFMkVGRiAgTjgwNjEgIDEgMTguNTQgMCAwIDAgMCAwIDAgMCAxNzEyMiAwIDgwNjAgODA2MyA4MDYwIDQgMCAiQ0NEIG1hdGNoIiAKICAyMyA0MSAxNC44ODcyNDggMTMwLjU0MjYxOCAyNy41ODA0NzEgNjAxIEIgMjEgMC4xMTUwMCAwLjExNTAwICJTQUcgIiAiIEhDMiIgMSAwIDMgMCBGRkZGRkYgIEgxNjE0OSAgPD4gMTYuNjcgMCAwIDAgMCAwIDAgMCAxNzEyMyAwIDE4MjA0IDw+IDw+IDw+IDAgPD4KICAyNCA0MSAxMS40Nzk0OTMgMTMxLjMyMTU5NCAzMC4wOTE1NTEgNjAxIEIgMjEgMC4xMTUwMCAwLjExNTAwICJTQUcgIiAiIEhDNCIgMSAwIDMgMCBGRkZGRkYgIEgxNjE1MCAgPD4gMTcuNDQgMCAwIDAgMCAwIDAgMCAxNzEyNCAwIDE4MjA1IDw+IDw+IDw+IDAgPD4KICAyNSA0MSAxMC4xMDYyNjYgMTI5Ljc2MzcxOCAyOC43MTI3MjMgNjAxIEIgMjEgMC4xMTUwMCAwLjExNTAwICJTQUcgIiAiIEhDNSIgMSAwIDMgMCBGRkZGRkYgIEgxNjE1MSAgPD4gMTYuOSAwIDAgMCAwIDAgMCAwIDE3MTI1IDAgMTgyMDYgPD4gPD4gPD4gMCA8PgogIDI2IDQxIDExLjExNDU1MyAxMjguNjAwNjYyIDI2Ljc2OTE1MCA2MDEgQiAyMSAwLjExNTAwIDAuMTE1MDAgIlNBRyAiICIgSEM2IiAxIDAgMyAwIEZGRkZGRiAgSDE2MTUyICA8PiAxNy4xMyAwIDAgMCAwIDAgMCAwIDE3MTI2IDAgMTgyMDcgPD4gPD4gPD4gMCA8PgogIDI3IDQxIDEyLjkzODE1NyAxMjguMzA0NjU3IDI1LjI0Mzk2NSA2MDEgQiAyMSAwLjAzMDAwIDAuMDMwMDAgIlNBRyAiICJIN18xIiAxIDAgMyAwIEZGRkZGRiAgSDE2MTUzICA8PiAxNy4wNSAwIDAgMCAwIDAgMCAwIDE3MTI3IDAgMTgyMDggPD4gPD4gPD4gMCA8PgogIDI4IDQxIDE0LjM4MDczNCAxMjguMDQ3NjA3IDI2LjIyMTQ0MyA2MDEgQiAyMSAwLjAzMDAwIDAuMDMwMDAgIlNBRyAiICJIN18yIiAxIDAgMyAwIEZGRkZGRiAgSDE2MTU0ICA8PiAxNy4wNSAwIDAgMCAwIDAgMCAwIDE3MTI4IDAgMTgyMDkgPD4gPD4gPD4gMCA8PgogIDI5IDQxIDE1LjgzNjk0NyAxMzEuMzgxMjQxIDIzLjY0NzM3NyA2MDEgQiAyMSAwLjExNTAwIDAuMTE1MDAgIlNBRyAiICJIQzEwIiAxIDAgMyAwIEZGRkZGRiAgSDE2MTU1ICA8PiAxNy4xOCAwIDAgMCAwIDAgMCAwIDE3MTI5IDAgMTgyMTAgPD4gPD4gPD4gMCA8PgogIDMwIDQxIDE3LjU2ODY4NCAxMzAuNzgwMTk3IDIxLjk4NDA3MiA2MDEgQiAyMSAwLjExNTAwIDAuMTE1MDAgIlNBRyAiICJIQzExIiAxIDAgMyAwIEZGRkZGRiAgSDE2MTU2ICA8PiAxNy44NiAwIDAgMCAwIDAgMCAwIDE3MTMwIDAgMTgyMTEgPD4gPD4gPD4gMCA8PgogIDMxIDQxIDE0LjkyNDcyNyAxMjcuMTkwNzA0IDI0LjIwNjY5MCA2MDEgQiAyMSAwLjExNTAwIDAuMTE1MDAgIlNBRyAiICJIQzE0IiAxIDAgMyAwIEZGRkZGRiAgSDE2MTU3ICA8PiAxNy4yOCAwIDAgMCAwIDAgMCAwIDE3MTMxIDAgMTgyMTIgPD4gPD4gPD4gMCA8PgogIDMyIDQxIDE2LjY3MzQzNSAxMjYuNTk2Nzc5IDIyLjU5OTE3NCA2MDEgQiAyMSAwLjExNTAwIDAuMTE1MDAgIlNBRyAiICJIQzEzIiAxIDAgMyAwIEZGRkZGRiAgSDE2MTU4ICA8PiAxOC41MiAwIDAgMCAwIDAgMCAwIDE3MTMyIDAgMTgyMTMgPD4gPD4gPD4gMCA8PgogIDMzIDQxIDE5LjMxMzQxNiAxMjguNjE3MjY0IDIxLjM4ODc1NCA2MDEgQiAyMSAwLjI3MzEwIDAuMjczMTAgIlNBRyAiICJIQzE1IiAxIDAgMyAwIEZGRkZGRiAgSDE2MTU5ICA8PiAxOC40OSAwIDAgMCAwIDAgMCAwIDE3MTMzIDAgMTgyMTQgPD4gPD4gPD4gMCA8PgogIDM0IDQ0IDE2Ljk4NDgzOCAxMjcuMzQ5NjI1IDIwLjA2OTg0NyA2MDEgQiAyMSAwLjQ4MDAwIDAuNDgwMDAgIlNBRyAiICJITjE2IiAxIDAgMyAxIEZGRkZGRiAgSDE2MTYwICA8PiAxOC41OSAwIDAgMCAwIDAgMCAwIDE3MTM0IDAgMTgyMTUgPD4gPD4gPD4gMCA8PgogIDM1IDQxIDE5LjcyODQxMyAxMjcuNjgwOTIzIDE5LjEwNzQ5OCA2MDEgQiAyMSAwLjA2MDAwIDAuMDYwMDAgIlNBRyAiICJIQzE3IiAxIDAgMyAwIEZGRkZGRiAgSDE2MTYxICA8PiAxOC43OCAwIDAgMCAwIDAgMCAwIDE3MTM1IDAgMTgyMTYgPD4gPD4gPD4gMCA8PgogIDM2IDQxIDIwLjMwNDA1NCAxMjUuMjYwNzI3IDE5LjE0OTc1MCA2MDEgQiAyMSAwLjA2MDAwIDAuMDYwMDAgIlNBRyAiICJIMTgxIiAxIDAgMyAwIEZGRkZGRiAgSDE2MTYyICA8PiAxOS41NiAwIDAgMCAwIDAgMCAwIDE3MTM2IDAgMTgyMTcgPD4gPD4gPD4gMCA8PgogIDM3IDQxIDE5Ljk4MDY4MiAxMjUuODIwNzc4IDIwLjc4MjY5NiA2MDEgQiAyMSAwLjA2MDAwIDAuMDYwMDAgIlNBRyAiICJIMTgyIiAxIDAgMyAwIEZGRkZGRiAgSDE2MTYzICA8PiAxOS41NiAwIDAgMCAwIDAgMCAwIDE3MTM3IDAgMTgyMTggPD4gPD4gPD4gMCA8PgogIDM4IDQxIDE4Ljc2NTM5OCAxMjQuODgyODc0IDE5LjkyNDU4NSA2MDEgQiAyMSAwLjA2MDAwIDAuMDYwMDAgIlNBRyAiICJIMTgzIiAxIDAgMyAwIEZGRkZGRiAgSDE2MTY0ICA8PiAxOS41NiAwIDAgMCAwIDAgMCAwIDE3MTM4IDAgMTgyMTkgPD4gPD4gPD4gMCA8PgogIDM5IDQzIDE2LjYyODY1NCAxMjYuNTUwOTAzIDE2LjczOTk5NCA2MDEgQiAyMSAwLjM4MDAwIDAuMzgwMDAgIlNBRyAiICJIMjExIiAxIDAgMyAxIEZGRkZGRiAgSDE2MTY1ICA8PiAxOC41NCAwIDAgMCAwIDAgMCAwIDE3MTM5IDAgMTgyMjAgPD4gPD4gPD4gMCA8PgogIDQwIDQzIDE2LjMwNzcxOCAxMjYuOTUwMzE3IDE4LjQwMTg2NSA2MDEgQiAyMSAwLjM4MDAwIDAuMzgwMDAgIlNBRyAiICJIMjEyIiAxIDAgMyAxIEZGRkZGRiAgSDE2MTY2ICA8PiAxOC41NCAwIC0wLjcgMCAwIDAgMCAwIDE3MTQwIDAgMTgyMjEgPD4gPD4gPD4gMCA8PgogIDo6OgogfSAKIG1fYm9uZFs0MV0geyAKICAjIEZpcnN0IGNvbHVtbiBpcyBib25kIGluZGV4ICMKICBpX21fZnJvbQogIGlfbV90bwogIGlfbV9vcmRlcgogIGlfbV9mcm9tX3JlcAogIGlfbV90b19yZXAKICA6OjoKICAxIDEgMiAxIDMgMwogIDIgMiAzIDIgMyAzCiAgMyAyIDQgMSAzIDMKICA0IDMgNyAxIDMgMwogIDUgMyAyMyAxIDMgMwogIDYgNCA1IDIgMyAzCiAgNyA0IDI0IDEgMyAzCiAgOCA1IDYgMSAzIDMKICA5IDUgMjUgMSAzIDMKICAxMCA2IDcgMiAzIDMKICAxMSA2IDI2IDEgMyAzCiAgMTIgNyA4IDEgMyAzCiAgMTMgOCA5IDEgMyAzCiAgMTQgOCAyNyAxIDMgMwogIDE1IDggMjggMSAzIDMKICAxNiA5IDEwIDEgMyAzCiAgMTcgMTAgMTEgMiAzIDMKICAxOCAxMCAxMyAxIDMgMwogIDE5IDExIDEyIDEgMyAzCiAgMjAgMTEgMjkgMSAzIDMKICAyMSAxMiAxNSAyIDMgMwogIDIyIDEyIDMwIDEgMyAzCiAgMjMgMTMgMTQgMiAzIDMKICAyNCAxMyAzMSAxIDMgMwogIDI1IDE0IDE1IDEgMyAzCiAgMjYgMTQgMzIgMSAzIDMKICAyNyAxNSAxNiAxIDMgMwogIDI4IDE2IDE3IDIgMyAzCiAgMjkgMTYgMzMgMSAzIDMKICAzMCAxNyAxOCAxIDMgMwogIDMxIDE3IDM0IDEgMyAzCiAgMzIgMTggMTkgMSAzIDMKICAzMyAxOCAyMCAxIDMgMwogIDM0IDE4IDM1IDEgMyAzCiAgMzUgMTkgMzYgMSAzIDMKICAzNiAxOSAzNyAxIDMgMwogIDM3IDE5IDM4IDEgMyAzCiAgMzggMjAgMjEgMiAzIDMKICAzOSAyMCAyMiAxIDMgMwogIDQwIDIyIDM5IDEgMyAzCiAgNDEgMjIgNDAgMSAzIDMKICA6OjoKIH0gCiBtX2dsaWRlX1hQdmlzdWFsaXplciB7IAogIGlfZ2xpZGVfWFBfaW1wYWN0X3ZlcnNpb24KICBzX2dsaWRlX1hQdml6X2xpZ25hbWUKICBpX2dsaWRlX1hQdml6X2xpZ251bQogIGlfZ2xpZGVfWFB2aXpfcG9zZW51bQogIHJfZ2xpZGVfWFBfR1Njb3JlCiAgcl9pX2RvY2tpbmdfc2NvcmUKICByX2VwaWtfU3RhdGVfUGVuYWx0eQogIHJfZ2xpZGVfWFBfTG93TVcKICByX2dsaWRlX1hQX1JvdFBlbmFsCiAgcl9nbGlkZV9YUF9MaXBvcGhpbGljRXZkVwogIHJfZ2xpZGVfWFBfSEJvbmQKICByX2dsaWRlX1hQX1Bob2JFblBhaXJIQgogIHJfZ2xpZGVfWFBfU2l0ZW1hcAogIHJfZ2xpZGVfWFBfRWxlY3RybwogIHJfZ2xpZGVfWFBfUGVuYWx0aWVzCiAgcl9nbGlkZV9YUF9QaG9iRW4KICByX2dsaWRlX1hQX1BpU3RhY2sKICByX2dsaWRlX1hQX1Bob2JFbkhCCiAgcl9nbGlkZV9YUF9IQlBlbmFsCiAgcl9nbGlkZV9YUF9FeHBvc1BlbmFsCiAgcl9nbGlkZV9YUF9QaUNhdAogIHJfZ2xpZGVfWFBfQ2xCcgogIHJfZ2xpZGVfWFBfWnBvdHIKICByX2dsaWRlX1hQX01ldHJldwogIHJfZ2xpZGVfWFBfVm9pZHJldwogIDo6OgogIDEwMjEzOAogICAiMlY1WiAtIHByZXBhcmVkIiAKICAgMQogICA0CiAgIC0xMS40ODkzMDg1NTUxMzQ5CiAgIC0xMS40ODkzMDg1NTUxMzQ5CiAgICAgMC4wMDAwIAogICAtMC40OTU1NDg1OQogICAwLjQzNDExMTg0ODczMDQKICAgLTYuMDU1ODg5Mjc5MzIxOTgKICAgLTAuNwogICAwCiAgIC0wLjg1Mjk3NzY2NTA4MjI0OAogICAtMS4xMTkwMDQ4Njk0NjEwNgogICAwCiAgIC0yLjcKICAgMAogICAwCiAgIDAKICAgMAogICAwCiAgIDAKICAgMAogICAwCiAgIDAKICBtX2dsaWRlX1hQdml6X2hib25kc1syXSB7IAogICBpX2dsaWRlX1hQdml6X2loYmwKICAgaV9nbGlkZV9YUHZpel9paGJwCiAgIHJfZ2xpZGVfWFB2aXpfaGJzY3QKICAgOjo6CiAgIDEgMzQgNTU4NCAwCiAgIDIgNDAgNTU4NCAtMC43CiAgIDo6OgogIH0gCiAgbV9nbGlkZV9YUHZpel9waG9icGFjayB7IAogICBpX2dsaWRlX1hQdml6X25ncHAKICAgcl9nbGlkZV9YUHZpel9waG9ic2MKICAgOjo6CiAgIDIKICAgIC00LjUKICAgbV9nbGlkZV9YUHZpel9waG9iZ3JvdXBzWzJdIHsgCiAgICBpX2dsaWRlX1hQdml6X3Bob2Jncm91cF9uYXQKICAgIGlfZ2xpZGVfWFB2aXpfcGhvYmdyb3VwX25yZXMKICAgIHJfZ2xpZGVfWFB2aXpfcGhvYmdyb3VwX3BhcmFtCiAgICA6OjoKICAgIDEgNyAxMyAtMy41CiAgICAyIDUgMTMgLTEuMjIxNTQ3NzkzNjU2NwogICAgOjo6CiAgIH0gCiAgIG1fZ2xpZGVfWFB2aXpfcGhvYmF0c2NbMTJdIHsgCiAgICBpX2dsaWRlX1hQdml6X3Bob2JhdGdyb3VwCiAgICBpX2dsaWRlX1hQdml6X3Bob2JhdHNjYXQKICAgIHJfZ2xpZGVfWFB2aXpfcGhvYmF0c2NwYXIKICAgIDo6OgogICAgMSAxIDAgLTAuMwogICAgMiAxIDEgLTAuMwogICAgMyAxIDIgLTAuMwogICAgNCAxIDMgLTAuMwogICAgNSAxIDQgLTAuMwogICAgNiAxIDUgLTAuMwogICAgNyAxIDYgLTAuMwogICAgOCAyIDEwIC0wLjIKICAgIDkgMiAxMSAtMC4xODMyOTIxMzAwMzAwNQogICAgMTAgMiAxMiAtMAogICAgMTEgMiAxMyAtMC4wNDk2MzY1NDYxNjM5Njk1CiAgICAxMiAyIDE0IC0wLjMKICAgIDo6OgogICB9IAogICBtX2dsaWRlX1hQdml6X3BhY2tfcmVzWzI2XSB7IAogICAgaV9nbGlkZV9YUHZpel9wYWNrX3Jlc2dyb3VwCiAgICBpX2dsaWRlX1hQdml6X3BhY2tfcmVzbnVtCiAgICA6OjoKICAgIDEgMSAxMDQKICAgIDIgMSAxMDMKICAgIDMgMSAzMTYKICAgIDQgMSAxOTkKICAgIDUgMSAxNjQKICAgIDYgMSAxMTkKICAgIDcgMSAzMjYKICAgIDggMSAxMTgKICAgIDkgMSAxNzEKICAgIDEwIDEgMTY3CiAgICAxMSAxIDE2OAogICAgMTIgMSA5OQogICAgMTMgMSAxMDIKICAgIDE0IDIgMTk5CiAgICAxNSAyIDMyNgogICAgMTYgMiAxOTgKICAgIDE3IDIgMTcxCiAgICAxOCAyIDE2NwogICAgMTkgMiAxNjgKICAgIDIwIDIgMzk4CiAgICAyMSAyIDQzNQogICAgMjIgMiAzNDMKICAgIDIzIDIgMTg4CiAgICAyNCAyIDMyOAogICAgMjUgMiA2MAogICAgMjYgMiAzNDEKICAgIDo6OgogICB9IAogIH0gCiAgbV9nbGlkZV9YUHZpel9yb3Rib25kc1s1XSB7IAogICBpX2dsaWRlX1hQdml6X3JvdGJvbmRhdDEKICAgaV9nbGlkZV9YUHZpel9yb3Rib25kYXQyCiAgIDo6OgogICAxIDcgOAogICAyIDggOQogICAzIDkgMTAKICAgNCAxNSAxNgogICA1IDE3IDE4CiAgIDo6OgogIH0gCiAgbV9nbGlkZV9YUHZpel93YXRtb2xbOV0geyAKICAgcl9nbGlkZV9YUHZpel93YXRtb2x4CiAgIHJfZ2xpZGVfWFB2aXpfd2F0bW9seQogICByX2dsaWRlX1hQdml6X3dhdG1vbHoKICAgOjo6CiAgIDEgMTQuODA3MDE3MTAxOTg4NCAxMjkuODMyMzg4NDIzMDMxIDE4LjM1ODYyOTU5ODM2NDUKICAgMiAyMC42NDAzNTA0MzUzMjE4IDEyOC45OTkwNTUwODk2OTcgMTYuMTkxOTYyOTMxNjk3OAogICAzIDE5Ljk3MzY4Mzc2ODY1NTEgMTMwLjE2NTcyMTc1NjM2NCAxOC42OTE5NjI5MzE2OTc4CiAgIDQgMTguOTczNjgzNzY4NjU1MSAxMjMuMzMyMzg4NDIzMDMxIDE2Ljg1ODYyOTU5ODM2NDUKICAgNSA4Ljk3MzY4Mzc2ODY1NTEgMTI2LjQ5OTA1NTA4OTY5NyAyNC41MjUyOTYyNjUwMzExCiAgIDYgMTAuNjQwMzUwNDM1MzIxOCAxMjUuOTk5MDU1MDg5Njk3IDI2Ljg1ODYyOTU5ODM2NDUKICAgNyAyMC44MDcwMTcxMDE5ODg0IDEyMS44MzIzODg0MjMwMzEgMTguNTI1Mjk2MjY1MDMxMQogICA4IDIxLjk3MzY4Mzc2ODY1NTEgMTI1LjMzMjM4ODQyMzAzMSAxNy4xOTE5NjI5MzE2OTc4CiAgIDkgMjMuMzA3MDE3MTAxOTg4NCAxMjIuOTk5MDU1MDg5Njk3IDE5LjAyNTI5NjI2NTAzMTEKICAgOjo6CiAgfSAKIH0gCn0gCgo= 
  DHRR 
  MyBEIDAKNCBIIDAKNiBSIDAKNyBSIDAK 
  RCAyCkggMgpSIDIKRU5EX09GX0ZFQVRVUkVfREFUQQo= 
  MyBECjQgSAo2IFIKNyBSCg== 
  MyBEIDIKNCBIIDIKNiBSIDIKNyBSIDIK 
  I1ZFUlNJT04gNzgxMzgKI0ZFQVRVUkUKI0lERU5USUZJRVIgQQojQ09NTUVOVCBBY2NlcHRvcgojSU5DTFVERSAKZGVmYXVsdF9mcmFnX2EwICAgICAgICAgICAgICAgICAgICAgICAgIGdyb3VwKDEpICAgMCAgIDEgICAwICAgMCAgIDEgICAxLjgKZGVmYXVsdF9mcmFnX2ExICAgICAgICAgICAgICAgICAgICAgICAgIHZlY3RvcigxKSAgIDAgICAxICAgLTEwICAgMCAgIDEgICAxLjgKZGVmYXVsdF9mcmFnX2EyICAgICAgICAgICAgICAgICAgICAgICAgIHZlY3RvcigxKSAgIDAgICAxICAgLTExICAgMCAgIDEgICAxLjgKZGVmYXVsdF9mcmFnX2EzICAgICAgICAgICAgICAgICAgICAgICAgIHZlY3RvcigxKSAgIDAgICAxICAgLTEyICAgMCAgIDEgICAxLjgKW047WDFdI1sjNl0gICAgICAgICAgICAgICAgICAgICAgICAgICAgIHZlY3RvcigxKSAgIDAgICAxICAgLTQgICAwICAgMSAgIDEuOApbTjtYMV0jQ0MgICAgICAgICAgICAgICAgICAgICAgICAgICAgICAgdmVjdG9yKDEpICAgMCAgIDEgICAtNCAgIDAgICAxICAgMS44CltOO1gyXSg9Q35bQyxjXSlDICAgICAgICAgICAgICAgICAgICAgICB2ZWN0b3IoMSkgICAwICAgMSAgIC0zICAgMCAgIDEgICAxLjgKW047WDJdKE8pPU5bYV0gICAgICAgICAgICAgICAgICAgICAgICAgIHZlY3RvcigxKSAgIDAgICAxICAgLTMgICAwICAgMSAgIDEuOApbTjtYMl0oPU4tTylbYV0gICAgICAgICAgICAgICAgICAgICAgICAgdmVjdG9yKDEpICAgMCAgIDEgICAtMyAgIDAgICAxICAgMS44CltuO1gyXTFjY2NjYzEgICAgICAgICAgICAgICAgICAgICAgICAgICB2ZWN0b3IoMSkgICAwICAgMSAgIC0zICAgMCAgIDEgICAxLjgKW247WDJdKFthXSkoW2FdKSAgICAgICAgICAgICAgICAgICAgICAgIHZlY3RvcigxKSAgIDAgICAxICAgLTMgICAwICAgMSAgIDEuOApbTjtYMl0oPUN+W0MsY10pKH5bKl0pICAgICAgICAgICAgICAgICAgdmVjdG9yKDEpICAgMCAgIDEgICAtMyAgIDAgICAxICAgMS44CltOO1gzXShDKShDKVtOO1gzXUMgICAgICAgICAgICAgICAgICAgICB2ZWN0b3IoMSkgICAwICAgMSAgIC0yICAgMCAgIDEgICAxLjgKW047WDJdKD1bQyxjXSkoflsqXSkgICAgICAgICAgICAgICAgICAgIHZlY3RvcigxKSAgIDAgICAxICAgLTMgICAwICAgMSAgIDEuOApbTjtYMl0ofltDLGNdKT1bTjtYMl0gICAgICAgICAgICAgICAgICAgdmVjdG9yKDEpICAgMCAgIDEgICAtMyAgIDAgICAxICAgMS44CltuO1gyXTFjW25IXWNjMSAgICAgICAgICAgICAgICAgICAgICAgICB2ZWN0b3IoMSkgICAwICAgMSAgIC0zICAgMCAgIDEgICAxLjgKTz1bUztYNF0oPU8pKFshIzhdKShbISM4XSkgICAgICAgICAgICAgIHZlY3RvcigxKSAgIDAgICAxICAgLTcgICAwICAgMSAgIDEuOApbTztYMl1DICAgICAgICAgICAgICAgICAgICAgICAgICAgICAgICAgdmVjdG9yKDEpICAgMCAgIDEgICAtNSAgIDAgICAxICAgMS44CltPO1gyXU4gICAgICAgICAgICAgICAgICAgICAgICAgICAgICAgICB2ZWN0b3IoMSkgICAwICAgMSAgIC01ICAgMCAgIDEgICAxLjgKW087WDFdPVtDLGNdICAgICAgICAgICAgICAgICAgICAgICAgICAgIHZlY3RvcigxKSAgIDAgICAxICAgLTYgICAwICAgMSAgIDEuOApvICAgICAgICAgICAgICAgICAgICAgICAgICAgICAgICAgICAgICAgdmVjdG9yKDEpICAgMCAgIDEgICAtMyAgIDAgICAxICAgMS44CltPO1gyXShDKUMgICAgICAgICAgICAgICAgICAgICAgICAgICAgICB2ZWN0b3IoMSkgICAwICAgMSAgIC01ICAgMCAgIDEgICAxLjgKW087WDJdYzFuY2NjYzEgICAgICAgICAgICAgICAgICAgICAgICAgIHZlY3RvcigxKSAgIDAgICAxICAgLTUgICAwICAgMSAgIDEuOApbTztYMl1+W2FdICAgICAgICAgICAgICAgICAgICAgICAgICAgICAgdmVjdG9yKDEpICAgMCAgIDEgICAtNSAgIDAgICAxICAgMS44Ck89UE8oWyEjMV0pICAgICAgICAgICAgICAgICAgICAgICAgICAgICB2ZWN0b3IoMSkgICAwICAgMSAgIC03ICAgMCAgIDEgICAxLjgKW087WDJdICAgICAgICAgICAgICAgICAgICAgICAgICAgICAgICAgIHZlY3RvcigxKSAgIDAgICAxICAgLTUgICAwICAgMSAgIDEuOApbUztYMl0oQylDICAgICAgICAgICAgICAgICAgICAgICAgICAgICAgdmVjdG9yKDEpICAgMCAgIDEgICAtNSAgIDAgICAxICAgMS44CltTO1gyXSg9QylOICAgICAgICAgICAgICAgICAgICAgICAgICAgICB2ZWN0b3IoMSkgICAwICAgMSAgIC01ICAgMCAgIDEgICAxLjgKI0VYQ0xVREUKZGVmYXVsdF9uZWdhdGl2ZV9pb25pYyAgICAgICAgICAgICAgICAgIGdyb3VwICAgMCAgIDEgICAwICAgMCAgIDEgICAxLjgKTig9Kik9KiAgICAgICAgICAgICAgICAgICAgICAgICAgICAgICAgIHBvaW50ICAgMCAgIDEgICAwICAgMCAgIDEgICAxLjgKW25IXShbYV0pW2FdICAgICAgICAgICAgICAgICAgICAgICAgICAgIHBvaW50ICAgMCAgIDEgICAwICAgMCAgIDEgICAxLjgKWyM3O1gzXVsqXT1bTyxTXSAgICAgICAgICAgICAgICAgICAgICAgIHBvaW50ICAgMCAgIDEgICAwICAgMCAgIDEgICAxLjgKTig9Tj1OKVsjNl0gICAgICAgICAgICAgICAgICAgICAgICAgICAgIHBvaW50ICAgMCAgIDEgICAwICAgMCAgIDEgICAxLjgKW05IMl0oQyg9TylbTkgyXSkgICAgICAgICAgICAgICAgICAgICAgIHBvaW50ICAgMCAgIDEgICAwICAgMCAgIDEgICAxLjgKW05IXShDPU8pKEM9TykgICAgICAgICAgICAgICAgICAgICAgICAgIHBvaW50ICAgMCAgIDEgICAwICAgMCAgIDEgICAxLjgKW05IMl0oUyg9TykoPU8pWyM2XSlbIzZdICAgICAgICAgICAgICAgIHBvaW50ICAgMCAgIDEgICAwICAgMCAgIDEgICAxLjgKW05IXShTKD1PKSg9TylbIzZdKVsjNl0gICAgICAgICAgICAgICAgIHBvaW50ICAgMCAgIDEgICAwICAgMCAgIDEgICAxLjgKbzFuY2NjMSAgICAgICAgICAgICAgICAgICAgICAgICAgICAgICAgIHBvaW50ICAgMCAgIDEgICAwICAgMSAgIDEgICAxLjgKbzFjbmNjMSAgICAgICAgICAgICAgICAgICAgICAgICAgICAgICAgIHBvaW50ICAgMCAgIDEgICAwICAgMSAgIDEgICAxLjgKbzFjY2NjMSAgICAgICAgICAgICAgICAgICAgICAgICAgICAgICAgIHBvaW50ICAgMCAgIDEgICAwICAgMSAgIDEgICAxLjgKW087WDJdQz1PICAgICAgICAgICAgICAgICAgICAgICAgICAgICAgIHBvaW50ICAgMCAgIDEgICAwICAgMSAgIDEgICAxLjgKW087WDJdICAgICAgICAgICAgICAgICAgICAgICAgICAgICAgICAgIHBvaW50ICAgMCAgIDEgICAwICAgMSAgIDEgICAxLjgKI0ZFQVRVUkUKI0lERU5USUZJRVIgRAojQ09NTUVOVCBEb25vcgojSU5DTFVERSAKZGVmYXVsdF9mcmFnX2QwICAgICAgICAgICAgICAgICAgICAgICAgIGdyb3VwKDEpICAgMCAgIDEgICAwICAgMCAgIDEgICAxLjgKZGVmYXVsdF9mcmFnX2QxICAgICAgICAgICAgICAgICAgICAgICAgIHZlY3RvcigxKSAgIDAgICAxICAgLTEzICAgMCAgIDEgICAxLjgKWyMxXVtPO1gyXSAgICAgICAgICAgICAgICAgICAgICAgICAgICAgIHZlY3RvcigxKSAgIDAgICAxICAgLTEgICAwICAgMSAgIDEuOApbIzFdU1sjNl0gICAgICAgICAgICAgICAgICAgICAgICAgICAgICAgdmVjdG9yKDEpICAgMCAgIDEgICAtMSAgIDAgICAxICAgMS44ClsjMV1bQztYMl0jW0M7WDJdICAgICAgICAgICAgICAgICAgICAgICB2ZWN0b3IoMSkgICAwICAgMSAgIC0xICAgMCAgIDEgICAxLjgKWyMxXVtOWDNdQyg9W05YMl0pWyM2XSAgICAgICAgICAgICAgICAgIHZlY3RvcigxKSAgIDAgICAxICAgLTEgICAwICAgMSAgIDEuOApbIzFdWyM3XSAgICAgICAgICAgICAgICAgICAgICAgICAgICAgICAgdmVjdG9yKDEpICAgMCAgIDEgICAtMSAgIDAgICAxICAgMS44CiNFWENMVURFCmRlZmF1bHRfcG9zaXRpdmVfaW9uaWMgICAgICAgICAgICAgICAgICBncm91cCAgIDAgICAxICAgMCAgIDAgICAxICAgMS44ClsjMV1PQyg9TykgICAgICAgICAgICAgICAgICAgICAgICAgICAgICBwb2ludCgxKSAgIDAgICAxICAgMCAgIDEgICAxICAgMS44ClsjMV1PW1M7WDNdPU8gICAgICAgICAgICAgICAgICAgICAgICAgICBwb2ludCgxKSAgIDAgICAxICAgMCAgIDAgICAxICAgMS44ClsjMV1PW1M7WDRdKD1PKSg9TykgICAgICAgICAgICAgICAgICAgICBwb2ludCgxKSAgIDAgICAxICAgMCAgIDAgICAxICAgMS44ClsjMV1PW1A7WDNdPU8gICAgICAgICAgICAgICAgICAgICAgICAgICBwb2ludCgxKSAgIDAgICAxICAgMCAgIDAgICAxICAgMS44ClsjMV1PW1A7WDRdPU8gICAgICAgICAgICAgICAgICAgICAgICAgICBwb2ludCgxKSAgIDAgICAxICAgMCAgIDAgICAxICAgMS44ClsjMV1uMW5ubmMxICAgICAgICAgICAgICAgICAgICAgICAgICAgICBwb2ludCgxKSAgIDAgICAxICAgMCAgIDEgICAxICAgMS44ClsjMV1OKFtTO1g0XSg9TykoPU8pKShDKEYpKEYpKEYpKSAgICAgICBwb2ludCgxKSAgIDAgICAxICAgMCAgIDAgICAxICAgMS44ClsjMV0oW05IMjtYMyxOSDNdKFsjNjtYNF0pKSAgICAgICAgICAgICBwb2ludCgxKSAgIDAgICAxICAgMCAgIDEgICAxICAgMS44ClsjMV0oW05IO1gzLE5IMl0oWyM2O1g0XSkoWyM2O1g0XSkpICAgICBwb2ludCgxKSAgIDAgICAxICAgMCAgIDEgICAxICAgMS44ClsjMV0oW05IO1g0XShbIzY7WDRdKShbIzY7WDRdKShbIzY7WDRdKSkgICBwb2ludCgxKSAgIDAgICAxICAgMCAgIDEgICAxICAgMS44ClsjMV1bTlgzXUMoPVtOWDJdKVtOWDNdICAgICAgICAgICAgICAgICBwb2ludCgxKSAgIDAgICAxICAgMCAgIDEgICAxICAgMS44ClsjMV1bTlgzXUMoPVtOWDMrXSkgICAgICAgICAgICAgICAgICAgICBwb2ludCgxKSAgIDAgICAxICAgMCAgIDEgICAxICAgMS44ClsjMV1bTlgzK109Q1tOSDJdICAgICAgICAgICAgICAgICAgICAgICBwb2ludCgxKSAgIDAgICAxICAgMCAgIDEgICAxICAgMS44ClsjMV1bTlgzXUMoPVtOWDJdKSAgICAgICAgICAgICAgICAgICAgICBwb2ludCgxKSAgIDAgICAxICAgMCAgIDEgICAxICAgMS44ClsjMV1bTlgzXVsjNl0oPVtOWDIsTlgzK10pWyM2XSAgICAgICAgICBwb2ludCgxKSAgIDAgICAxICAgMCAgIDEgICAxICAgMS44CiNGRUFUVVJFCiNJREVOVElGSUVSIEgKI0NPTU1FTlQgSHlkcm9waG9iaWMKI0lOQ0xVREUgCmRlZmF1bHRfZnJhZ19oICAgICAgICAgICAgICAgICAgICAgICAgICBncm91cCgxKSAgIDAgICAxICAgMCAgIDAgICAxICAgMS44CltDSDNdW3IsUjsjNjsrMF0gICAgICAgICAgICAgICAgICAgICAgICBncm91cCgxKSAgIDAgICAxICAgMCAgIDAgICAxICAgMS44CltDSDNdW05YMyxOWDI7KzBdICAgICAgICAgICAgICAgICAgICAgICBncm91cCgxKSAgIDAgICAxICAgMCAgIDAgICAxICAgMS44CltDSDNdW0NYMzsrMF09W05YMjsrMF0gICAgICAgICAgICAgICAgICBncm91cCgxKSAgIDAgICAxICAgMCAgIDAgICAxICAgMS44CltDSDNdW0NYNDtIMl1bT1gyLE5YMzsrMF0gICAgICAgICAgICAgICBncm91cCgxKSAgIDAgICAxICAgMCAgIDEgICAxICAgMS44CltDSDNdW0NYMzsrMF0oW0NYNF0pPVtDWDM7KzBdICAgICAgICAgICBncm91cCgxKSAgIDAgICAxICAgMCAgIDAgICAxICAgMS44ClthXUYgICAgICAgICAgICAgICAgICAgICAgICAgICAgICAgICAgICBncm91cCgyKSAgIDAgICAxICAgMCAgIDAgICAxICAgMS44ClthXUNsICAgICAgICAgICAgICAgICAgICAgICAgICAgICAgICAgICBncm91cCgyKSAgIDAgICAxICAgMCAgIDAgICAxICAgMS44ClthXUJyICAgICAgICAgICAgICAgICAgICAgICAgICAgICAgICAgICBncm91cCgyKSAgIDAgICAxICAgMCAgIDAgICAxICAgMS44ClthXUkgICAgICAgICAgICAgICAgICAgICAgICAgICAgICAgICAgICBncm91cCgyKSAgIDAgICAxICAgMCAgIDAgICAxICAgMS44ClthXUMoRikoRikoRikgICAgICAgICAgICAgICAgICAgICAgICAgICBncm91cCgyLDMsNCw1KSAgIDAgICAxICAgMCAgIDAgICAxICAgMS44ClthXVtDSDJdQyhGKShGKShGKSAgICAgICAgICAgICAgICAgICAgICBncm91cCgyLDMsNCw1LDYpICAgMCAgIDEgICAwICAgMCAgIDEgICAxLjgKW2FdT1tDSDNdICAgICAgICAgICAgICAgICAgICAgICAgICAgICAgIGdyb3VwKDMpICAgMCAgIDEgICAwICAgMCAgIDEgICAxLjgKW2FdU1tDSDNdICAgICAgICAgICAgICAgICAgICAgICAgICAgICAgIGdyb3VwKDMpICAgMCAgIDEgICAwICAgMCAgIDEgICAxLjgKW2FdT0MoRikoRikoRikgICAgICAgICAgICAgICAgICAgICAgICAgIGdyb3VwKDMsNCw1LDYpICAgMCAgIDEgICAwICAgMCAgIDEgICAxLjgKQyhGKShGKShGKSAgICAgICAgICAgICAgICAgICAgICAgICAgICAgIGdyb3VwICAgMCAgIDEgICAwICAgMCAgIDEgICAxLjgKRiAgICAgICAgICAgICAgICAgICAgICAgICAgICAgICAgICAgICAgIGdyb3VwICAgMCAgIDEgICAwICAgMCAgIDEgICAxLjgKQ2wgICAgICAgICAgICAgICAgICAgICAgICAgICAgICAgICAgICAgIGdyb3VwICAgMCAgIDEgICAwICAgMCAgIDEgICAxLjgKQnIgICAgICAgICAgICAgICAgICAgICAgICAgICAgICAgICAgICAgIGdyb3VwICAgMCAgIDEgICAwICAgMCAgIDEgICAxLjgKSSAgICAgICAgICAgICAgICAgICAgICAgICAgICAgICAgICAgICAgIGdyb3VwICAgMCAgIDEgICAwICAgMCAgIDEgICAxLjgKZGVmYXVsdF9hcm9tYXRpY19zdXJmYWNlICAgICAgICAgICAgICAgIGdyb3VwICAgMCAgIDEgICAwICAgMSAgIDEgICAxLjgKZGVmYXVsdF9hbGlwaGF0aWNfc3VyZmFjZSAgICAgICAgICAgICAgIGdyb3VwICAgMCAgIDEgICAwICAgMCAgIDEgICAxLjgKQ1tTO1gyXUMgICAgICAgICAgICAgICAgICAgICAgICAgICAgICAgIGdyb3VwICAgMCAgIDEgICAwICAgMCAgIDEgICAxLjgKW1M7WDJdQ0MgICAgICAgICAgICAgICAgICAgICAgICAgICAgICAgIGdyb3VwICAgMCAgIDEgICAwICAgMSAgIDEgICAxLjgKW1M7WDJdQyAgICAgICAgICAgICAgICAgICAgICAgICAgICAgICAgIGdyb3VwICAgMCAgIDEgICAwICAgMCAgIDEgICAxLjgKI0VYQ0xVREUKW0NIM11bKywtXSAgICAgICAgICAgICAgICAgICAgICAgICAgICAgIGdyb3VwKDEpICAgMCAgIDEgICAwICAgMCAgIDEgICAxLjgKW0NIM10qflsrLC1dICAgICAgICAgICAgICAgICAgICAgICAgICAgIGdyb3VwKDEpICAgMCAgIDEgICAwICAgMSAgIDEgICAxLjgKW0NIM10qfio9TyAgICAgICAgICAgICAgICAgICAgICAgICAgICAgIGdyb3VwKDEpICAgMCAgIDEgICAwICAgMSAgIDEgICAxLjgKI0ZFQVRVUkUKI0lERU5USUZJRVIgTgojQ09NTUVOVCBOZWdhdGl2ZQojSU5DTFVERSAKZGVmYXVsdF9mcmFnX24gICAgICAgICAgICAgICAgICAgICAgICAgIGdyb3VwKDEpICAgMCAgIDEgICAwICAgMCAgIDEgICAxLjgKZGVmYXVsdF9uZWdhdGl2ZV9pb25pYyAgICAgICAgICAgICAgICAgIGdyb3VwICAgMCAgIDEgICAwICAgMCAgIDEgICAxLjgKI0VYQ0xVREUKI0ZFQVRVUkUKI0lERU5USUZJRVIgUAojQ09NTUVOVCBQb3NpdGl2ZQojSU5DTFVERSAKZGVmYXVsdF9mcmFnX3AgICAgICAgICAgICAgICAgICAgICAgICAgIGdyb3VwKDEpICAgMCAgIDEgICAwICAgMCAgIDEgICAxLjgKZGVmYXVsdF9wb3NpdGl2ZV9pb25pYyAgICAgICAgICAgICAgICAgIGdyb3VwICAgMCAgIDEgICAwICAgMCAgIDEgICAxLjgKI0VYQ0xVREUKI0ZFQVRVUkUKI0lERU5USUZJRVIgUgojQ09NTUVOVCBBcm9tYXRpYwojSU5DTFVERSAKZGVmYXVsdF9mcmFnX3IyICAgICAgICAgICAgICAgICAgICAgICAgIHZlY3RvcigxKSAgIDAgICAxICAgLTE0ICAgMCAgIDEgICAxLjgKZGVmYXVsdF9hcm9tYXRpY192ZWN0b3IgICAgICAgICAgICAgICAgIGdyb3VwICAgMCAgIDEgICAtOCAgIDAgICAxICAgMS44CmRlZmF1bHRfYXJvbWF0aWNfc3VyZmFjZSAgICAgICAgICAgICAgICBncm91cCAgIDAgICAxICAgMCAgIDEgICAxICAgMS44CiNFWENMVURFCiNGRUFUVVJFCiNJREVOVElGSUVSIFgKI0NPTU1FTlQgQ3VzdG9tCiNJTkNMVURFIApkZWZhdWx0X2Fyb21hdGljX3ZlY3RvciAgICAgICAgICAgICAgICAgZ3JvdXAgICAwICAgMSAgIC04ICAgMSAgIDEgICAxLjgKZGVmYXVsdF9hcm9tYXRpY19zdXJmYWNlICAgICAgICAgICAgICAgIGdyb3VwICAgMCAgIDEgICAwICAgMSAgIDEgICAxLjgKZGVmYXVsdF9hbGlwaGF0aWNfc3VyZmFjZSAgICAgICAgICAgICAgIGdyb3VwICAgMCAgIDEgICAwICAgMSAgIDEgICAxLjgKI0VYQ0xVREUKI0ZFQVRVUkUKI0lERU5USUZJRVIgWQojQ09NTUVOVCBDdXN0b20KI0lOQ0xVREUgCmRlZmF1bHRfYXJvbWF0aWNfdmVjdG9yICAgICAgICAgICAgICAgICBncm91cCAgIDAgICAxICAgLTggICAxICAgMSAgIDEuOApkZWZhdWx0X2Fyb21hdGljX3N1cmZhY2UgICAgICAgICAgICAgICAgZ3JvdXAgICAwICAgMSAgIDAgICAxICAgMSAgIDEuOApkZWZhdWx0X2FsaXBoYXRpY19zdXJmYWNlICAgICAgICAgICAgICAgZ3JvdXAgICAwICAgMSAgIDAgICAxICAgMSAgIDEuOAojRVhDTFVERQojRkVBVFVSRQojSURFTlRJRklFUiBaCiNDT01NRU5UIEN1c3RvbQojSU5DTFVERSAKZGVmYXVsdF9hcm9tYXRpY192ZWN0b3IgICAgICAgICAgICAgICAgIGdyb3VwICAgMCAgIDEgICAtOCAgIDEgICAxICAgMS44CmRlZmF1bHRfYXJvbWF0aWNfc3VyZmFjZSAgICAgICAgICAgICAgICBncm91cCAgIDAgICAxICAgMCAgIDEgICAxICAgMS44CmRlZmF1bHRfYWxpcGhhdGljX3N1cmZhY2UgICAgICAgICAgICAgICBncm91cCAgIDAgICAxICAgMCAgIDEgICAxICAgMS44CiNFWENMVURFCg== 
  MyBEIDE2LjMwNzcxOCAxMjYuOTUwMzE3IDE4LjQwMTg2NSAwIDAgMSAiIiAwICJEIiAiIiAyIDIgLTAuNyAxIDE1LjEyMjI3ODg3NTI0MSAxMjcuMzIyMDcxNDc1NTExIDE5LjcwNDM3NTE1MDIyMDgKNCBIIDE0LjAyMjY2MiAxMzEuODc3NzE2IDI5LjY2OTk2MiAwIDAgMSAiIiAwICJIIiAiIiAyIDIgLTAuMyAxCjYgUiAxMi40OTg2NDQ4MzMzMzMzIDEzMC4xNDc1NyAyOC4xNDY0NTY4MzMzMzMzIDAgMCAwICIiIDAgIlIiICIiIDIgMiAtMS44IDEgMTIuMDI1NTMyNjMxNjU4MSAxMzEuNTE0NzM4Mjc5NzE3IDI3LjA3NTQ2ODYyNjMxOTggMTIuOTcxNzU3MDM1MDA4NiAxMjguNzgwNDAxNzIwMjgzIDI5LjIxNzQ0NTA0MDM0NjgKNyBSIDE2LjI1MTE5NzY2NjY2NjcgMTI4Ljk5MjAwOTUgMjMuMTE0Mzc2ODMzMzMzMyAwIDAgMCAiIiAwICJSIiAiIiAyIDIgLTEuNDggMSAxNS4wMTI5MDU4ODA1MTczIDEyOS4wNTg5MzkzNzc2MjcgMjEuODA5NzEwNjUyMzM2OSAxNy40ODk0ODk0NTI4MTYgMTI4LjkyNTA3OTYyMjM3MyAyNC40MTkwNDMwMTQzMjk4Cg== 
  MyBEIDE2LjMwNzcxOCAxMjYuOTUwMzE3IDE4LjQwMTg2NSAwIDAgMSAiIiAwICJEIiAiIiAyIDIgLTAuNyAxIDE1LjEyMjI3ODg3NTI0MSAxMjcuMzIyMDcxNDc1NTExIDE5LjcwNDM3NTE1MDIyMDgKMTMgUSAxNS4xMjIyNzg4NzUyNDEgMTI3LjMyMjA3MTQ3NTUxMSAxOS43MDQzNzUxNTAyMjA4IDAgMCAxICIiIDAgIlEiICIiIDIgMiAwIDAKNCBIIDE0LjAyMjY2MiAxMzEuODc3NzE2IDI5LjY2OTk2MiAwIDAgMSAiIiAwICJIIiAiIiAyIDIgLTAuMyAxCjYgUiAxMi40OTg2NDQ4MzMzMzMzIDEzMC4xNDc1NyAyOC4xNDY0NTY4MzMzMzMzIDAgMCAwICIiIDAgIlIiICIiIDIgMiAtMS44IDEgMTIuMDI1NTMyNjMxNjU4MSAxMzEuNTE0NzM4Mjc5NzE3IDI3LjA3NTQ2ODYyNjMxOTggMTIuOTcxNzU3MDM1MDA4NiAxMjguNzgwNDAxNzIwMjgzIDI5LjIxNzQ0NTA0MDM0NjgKMTQgUSAxMi4wMjU1MzI2MzE2NTgxIDEzMS41MTQ3MzgyNzk3MTcgMjcuMDc1NDY4NjI2MzE5OCAwIDAgMCAiIiAwICJRIiAiIiAyIDIgMCAwCjE1IFEgMTIuOTcxNzU3MDM1MDA4NiAxMjguNzgwNDAxNzIwMjgzIDI5LjIxNzQ0NTA0MDM0NjggMCAwIDAgIiIgMCAiUSIgIiIgMiAyIDAgMAo3IFIgMTYuMjUxMTk3NjY2NjY2NyAxMjguOTkyMDA5NSAyMy4xMTQzNzY4MzMzMzMzIDAgMCAwICIiIDAgIlIiICIiIDIgMiAtMS40OCAxIDE1LjAxMjkwNTg4MDUxNzMgMTI5LjA1ODkzOTM3NzYyNyAyMS44MDk3MTA2NTIzMzY5IDE3LjQ4OTQ4OTQ1MjgxNiAxMjguOTI1MDc5NjIyMzczIDI0LjQxOTA0MzAxNDMyOTgKMTYgUSAxNS4wMTI5MDU4ODA1MTczIDEyOS4wNTg5MzkzNzc2MjcgMjEuODA5NzEwNjUyMzM2OSAwIDAgMCAiIiAwICJRIiAiIiAyIDIgMCAwCjE3IFEgMTcuNDg5NDg5NDUyODE2IDEyOC45MjUwNzk2MjIzNzMgMjQuNDE5MDQzMDE0MzI5OCAwIDAgMCAiIiAwICJRIiAiIiAyIDIgMCAwCg== 
  MTA5ICAwCjE2Ljg2MjUwNDAwICAxMjIuMTQ1MjQwMDAgIDE1LjAyODYyMjAwICAwLjc3NTAwMDAwCjE1LjQ5ODM0NTAwICAxMjIuNjUyMzg1MDAgIDE1LjA4MTIzMzAwICAwLjg1MDAwMDAwCjE1LjE4ODA2NzAwICAxMjMuNjI4MjMzMDAgIDEzLjkzOTc1MTAwICAwLjg2MDAwMDAwCjE2LjAzMjQwMDAwICAxMjQuNDI0NjM3MDAgIDEzLjUyNzY0MTAwICAwLjc1MDAwMDAwCjE1LjM5NjcxMDAwICAxMjIuNDk0MDI5MDAgIDE3LjY1MjI5OTAwICAwLjg2MDAwMDAwCjE2LjU1MjA4NTAwICAxMjEuOTQ3NTM4MDAgIDE5LjczNjExNDAwICAwLjg2MDAwMDAwCjE0LjExNjM5NzAwICAxMjkuMTgxMjg0MDAgIDEzLjM0MjgwMDAwICAwLjc3NTAwMDAwCjYuMzA3ODY5MDAgIDEyNy40NjM0NDUwMCAgMzAuODc0MDEzMDAgIDAuODYwMDAwMDAKNy41NzAxOTQwMCAgMTI2Ljk5NTAwNjAwICAzMS4yNzY0NjcwMCAgMC44NjAwMDAwMAo1Ljg1MTQ2MjAwICAxMjkuNTM4MDIzMDAgIDI2LjQyNDY2NDAwICAwLjg1MDAwMDAwCjYuMjQ0MjAxMDAgIDEzMS4wMzc5NTkwMCAgMjguMzc0MzkzMDAgIDAuNzc1MDAwMDAKNi45NjQ2NTgwMCAgMTMxLjYyMDAxOTAwICAyOS41MTI5NDUwMCAgMC44NTAwMDAwMAo2LjQzMDMyNTAwICAxMzEuMDAyNzQ1MDAgIDMwLjgyMTkxOTAwICAwLjg2MDAwMDAwCjYuNjY4OTk5MDAgIDEzMy4xMzQ4NDIwMCAgMjkuNTczMzU4MDAgIDAuODUwMDAwMDAKOC41MzE4NTUwMCAgMTM0LjE5MTg1MzAwICAyOC4yMTEwNzMwMCAgMC44NjAwMDAwMAo3LjI4NTU4NjAwICAxMzAuNjczMTEwMDAgIDMxLjgyMTk1NzAwICAwLjc3NTAwMDAwCjkuMjg2MzcxMDAgIDEzMC4wMzI1MDgwMCAgMzIuOTk5MjEyMDAgIDAuODUwMDAwMDAKMTIuOTQ3NDQ3MDAgIDEzNi4xODEwMzkwMCAgMjcuNDU0MTUyMDAgIDAuODYwMDAwMDAKMTYuMjg1MjI2MDAgIDEzNC41NzAyMTMwMCAgMzIuNzM1MDgwMDAgIDAuODYwMDAwMDAKMTQuMzEyODM3MDAgIDEzMy45MjMyNjkwMCAgMzQuMTc1ODM3MDAgIDAuODUwMDAwMDAKMTEuOTc4NTA5MDAgIDEzMy41MTcyNzkwMCAgMzMuMjc0ODM4MDAgIDAuODUwMDAwMDAKMTguMzU3ODM1MDAgIDEzMi45NTA4MjcwMCAgMjkuNTk1NDI2MDAgIDAuNzc1MDAwMDAKMTcuOTM1NDQ4MDAgIDEzMy4zMTM3MjQwMCAgMjguMjQ0OTMxMDAgIDAuODUwMDAwMDAKMTkuMTcwNTI4MDAgIDEzMy4zMDk2NDMwMCAgMjYuMjAzODQ3MDAgIDAuNzUwMDAwMDAKMTYuNDE5MDg0MDAgIDEzNS4wNzcwMDYwMCAgMjcuMDY3OTc5MDAgIDAuODYwMDAwMDAKMTUuODQ5Nzk5MDAgIDEzNC4zMTM3NDcwMCAgMjYuMDI4OTg3MDAgIDAuODYwMDAwMDAKMTUuNDU5MTYyMDAgIDEzNC45NDIyNTYwMCAgMjQuODMxMDI0MDAgIDAuODYwMDAwMDAKMjAuNzU4MjU1MDAgIDEyOS42Njk4NTAwMCAgMjUuODgxMjI3MDAgIDAuODUwMDAwMDAKMTkuNDAzNDgzMDAgIDEyOS40MDc5MTEwMCAgMjYuNTY5NjMyMDAgIDAuODUwMDAwMDAKMjEuNjc2OTk4MDAgIDEzMi4xNTAzMjQwMCAgMjIuMTExMDc2MDAgIDAuODYwMDAwMDAKMjEuNjc2OTA0MDAgIDEzMS45NjEzNTUwMCAgMjAuODk2MjM3MDAgIDAuNzUwMDAwMDAKMTkuODUxMTc4MDAgIDEzMy41MzA0NzkwMCAgMjMuMDI5NjA4MDAgIDAuODUwMDAwMDAKMTMuOTg2NzcxMDAgIDEzMy44MTMzNTMwMCAgMTkuODUxNzY4MDAgIDAuODUwMDAwMDAKMTUuMzgxNDI4MDAgIDEzMy4yMTk3NDEwMCAgMTkuNTQ3NTIwMDAgIDAuODUwMDAwMDAKMTMuOTgwODM1MDAgIDEzNC41NDA5MTcwMCAgMjEuMjA2NzI3MDAgIDAuODUwMDAwMDAKMTYuNTMzMzQ0MDAgIDEzNC4yMzU3NDIwMCAgMTkuNTM1OTE4MDAgIDAuODUwMDAwMDAKMTEuOTkwMDA1MDAgIDEzMS45NTg5NzAwMCAgMjEuOTIyODI5MDAgIDAuNzc1MDAwMDAKOS44Nzg2MTkwMCAgMTMwLjEwODk2MDAwICAyMi4wNTczNTEwMCAgMC43NzUwMDAwMAoxMi4xNTU3OTcwMCAgMTI4LjE2OTg5NTAwICAxNi4zMjMxNDIwMCAgMC44NTAwMDAwMAoxMi40Njc1MjUwMCAgMTI2LjcyODA2NDAwICAxNi43NTg3MTcwMCAgMC44NjAwMDAwMAoxMS45MDIyMzUwMCAgMTI2LjI1MTExMzAwICAxNy44ODA0MDMwMCAgMC43NzUwMDAwMAoxMi4xMTAwMjcwMCAgMTI0LjkwODM5NzAwICAxOC40MzAwNTkwMCAgMC44NTAwMDAwMAoxMi4zNjM0ODMwMCAgMTI1LjAwODQ0MTAwICAxOS45NTYxODgwMCAgMC44NTAwMDAwMAoxNC4wMTQxMDYwMCAgMTI3LjcxMjM0MTAwICAzMi4yODE3NTYwMCAgMC44NTAwMDAwMAoxNi40NjU5NjkwMCAgMTI0LjkxNDMwNTAwICAyNy4zNTkyMTcwMCAgMC44NjAwMDAwMAoyMS42NTUyODIwMCAgMTIzLjA3NTMxMDAwICAyNC4zNjMzMzQwMCAgMC44NjAwMDAwMAoyMC4zODAyMjMwMCAgMTIzLjYzNDgzNjAwICAyNC4xMzQxMjMwMCAgMC44NjAwMDAwMAoyMi4zNTQ3ODIwMCAgMTIyLjQ3MjgzMTAwICAyMy4yOTU0MTMwMCAgMC44NjAwMDAwMAoyNC41NTAxNDkwMCAgMTI4LjE1OTQ2MjAwICAxNy45MTk2NzgwMCAgMC44NTAwMDAwMAoyMy44MTEyMjMwMCAgMTI3LjcyNzQ5MTAwICAxOS4xNzYwODEwMCAgMC44NjAwMDAwMAoxOC42NDQ2NTgwMCAgMTMwLjIzMjc1NDAwICAxMy45MTYyNjcwMCAgMC44NjAwMDAwMAoxNy4zMzA5NTUwMCAgMTMxLjI5ODg1MzAwICAxNy43NDQxMzAwMCAgMC43NjAwMDAwMAoyMS44MzIyNDIwMCAgMTIyLjUzNDA0NzAwICAxNS40MTUzMDIwMCAgMC42MDAwMDAwMAoxOS41NDAzMjAwMCAgMTIyLjMxMTM5MzAwICAxNC45ODM2OTIwMCAgMC41NTAwMDAwMAoxNy40OTQyNzcwMCAgMTIyLjQ0NDI0ODAwICAxNS43NTgzMjUwMCAgMC41NTAwMDAwMAoxNC4yMDgxNDQwMCAgMTIzLjcxMDg3MDAwICAxNi40MTI2ODMwMCAgMC42MDAwMDAwMAoxNC41ODg4MjkwMCAgMTI4LjU3NDY3NzAwICAxMy45OTkzMDIwMCAgMC41NTAwMDAwMAo3LjQzOTE1OTAwICAxMjUuMjYzNDAyMDAgIDI3LjA1MTc5NTAwICAwLjYwMDAwMDAwCjYuODc5MTE4MDAgIDEyNi4wMTgwMzAwMCAgMjguNTMxODg4MDAgIDAuNjAwMDAwMDAKOC40NzEyODYwMCAgMTI1LjI4MjE3NDAwICAyOC40Njk1NDMwMCAgMC42MDAwMDAwMAo2LjIxMTE0OTAwICAxMjguMDE4MDgyMDAgIDI5Ljk1MzUxNzAwICAwLjYwMDAwMDAwCjguNDMwNjA3MDAgIDEyNy4xODEyNTQwMCAgMzAuNjUyOTM3MDAgIDAuNjAwMDAwMDAKNi4yNTI1MzQwMCAgMTI4LjU3MjgxOTAwICAyNi4xMTM1MzgwMCAgMC42MDAwMDAwMAo3LjE0NjYyNDAwICAxMzMuNTY2MTM4MDAgIDMwLjQ1NTIwNzAwICAwLjYwMDAwMDAwCjkuNzEwNjEzMDAgIDEyOS4wNDcwMjgwMCAgMzIuODAyNTc1MDAgIDAuNjAwMDAwMDAKMTAuMDgzODM2MDAgIDEzMC42NDU2MzgwMCAgMzMuNDIwOTIzMDAgIDAuNjAwMDAwMDAKMTYuMTI0NTA0MDAgIDEzMi43NTg0MDYwMCAgMzMuOTAxOTAwMDAgIDAuNjAwMDAwMDAKMTMuNTA1MjAwMDAgIDEzMS4yNDQyODMwMCAgMzQuMDQ5NzQ0MDAgIDAuNjAwMDAwMDAKMTEuNjI0NDEyMDAgIDEzMy4xMzQyMjcwMCAgMzQuMjMxMzM2MDAgIDAuNjAwMDAwMDAKMTEuNzg3OTg4MDAgIDEzNC41OTA0NDIwMCAgMzMuMjQ3NDk2MDAgIDAuNjAwMDAwMDAKMTcuNTUzMjUzMDAgIDEzMS42ODMxNTkwMCAgMzIuMjI3NzY4MDAgIDAuNjAwMDAwMDAKMTYuODg1NDk4MDAgIDEyOC40Nzc0NDgwMCAgMzAuNDc3OTc1MDAgIDAuNjAwMDAwMDAKMTcuOTY5OTYxMDAgIDEzMy41MDA4MTAwMCAgMzAuMzUwMjgzMDAgIDAuNTUwMDAwMDAKMTcuMjExMjUwMDAgIDEzNS4xOTE1NjAwMCAgMjkuMDM4MjIwMDAgIDAuNjAwMDAwMDAKMjEuMzM5MTcwMDAgIDEyOC43NDc5NzgwMCAgMjUuODQ0NjM4MDAgIDAuNjAwMDAwMDAKMTguODY1Mzg4MDAgIDEzMC4zNTE5NTgwMCAgMjYuNjc0ODM1MDAgIDAuNjAwMDAwMDAKMTkuNjA2MTQzMDAgIDEyOS4wNjY2MDYwMCAgMjcuNTg2MjIzMDAgIDAuNjAwMDAwMDAKMTkuNTMxOTY4MDAgIDEyNi42MDYwNDQwMCAgMjYuNTgxMzQ2MDAgIDAuNjAwMDAwMDAKMTcuNDU2NzgxMDAgIDEyNy44OTYzOTgwMCAgMjcuNzg1ODQ4MDAgIDAuNjAwMDAwMDAKMjAuNjIxMDc0MDAgIDEzMi4xMTE0MTMwMCAgMjQuOTg1MTIwMDAgIDAuNTUwMDAwMDAKMjAuMTE4MDY0MDAgIDEzNC4xNDA0MjkwMCAgMjIuMTY1OTg0MDAgIDAuNjAwMDAwMDAKMjAuMjgyMzUzMDAgIDEzNC4wMDU4NjkwMCAgMjMuOTEwMDA1MDAgIDAuNjAwMDAwMDAKMjAuMTE1MTM5MDAgIDEzMy43MTA5MTEwMCAgMTkuMDU2MzA4MDAgIDAuNjAwMDAwMDAKMjEuMTM2Nzg5MDAgIDEzMi4xNzc3OTcwMCAgMTcuNjc0MTU1MDAgIDAuNTAwMDAwMDAKMTUuMzM5ODUyMDAgIDEzMi43NTAyNzQwMCAgMTguNTY1MzYxMDAgIDAuNjAwMDAwMDAKMTQuNjQ0ODYzMDAgIDEzNS40MDQxMzQwMCAgMjEuMjA1OTQxMDAgIDAuNjAwMDAwMDAKMTcuNDU4ODA5MDAgIDEzMy43NjUyMTkwMCAgMTkuMjAzMzY2MDAgIDAuNjAwMDAwMDAKMTYuNzIwMDUxMDAgIDEzNC42NDk0NjcwMCAgMjAuNTI2MDQxMDAgIDAuNjAwMDAwMDAKMTEuMzkyMjY5MDAgIDEzMi43NzM4NzgwMCAgMjEuOTA2OTc2MDAgIDAuNTUwMDAwMDAKMTIuODI1Nzg2MDAgIDEzMy42OTc2ODgwMCAgMjMuOTI2NzE4MDAgIDAuNjAwMDAwMDAKOC40NTkzMDYwMCAgMTMyLjM1MjAxNzAwICAyNS43Mjc4MzEwMCAgMC42MDAwMDAwMAo4LjM5MTA5MTAwICAxMjguODg5NzY3MDAgIDIyLjkwNTI5NDAwICAwLjYwMDAwMDAwCjEzLjA0MzMxMTAwICAxMjguNzc3MTE1MDAgIDE2LjUwMjA4ODAwICAwLjYwMDAwMDAwCjEyLjk4NTAzNDAwICAxMjQuNDQyNDYyMDAgIDE3Ljk4NzQ2NTAwICAwLjYwMDAwMDAwCjEyLjExMDM0NTAwICAxMjcuNDg0Mzg1MDAgIDIwLjYyNjk5MjAwICAwLjU1MDAwMDAwCjEyLjQyMjU0OTAwICAxMjUuNDAwOTA3MDAgIDMwLjI1NDE0MDAwICAwLjYwMDAwMDAwCjE0LjgxODY0MTAwICAxMjcuODc4NDQyMDAgIDMxLjU2NjY2NTAwICAwLjYwMDAwMDAwCjEwLjYwMTkxNTAwICAxMjYuNzA5NTY1MDAgIDMxLjMyOTI3ODAwICAwLjYwMDAwMDAwCjE3Ljg2NzcyMjAwICAxMjUuODIxMjA5MDAgIDI4LjY3MTM5MjAwICAwLjYwMDAwMDAwCjE1LjI4MzQzNjAwICAxMjUuNjY2MzU4MDAgIDI5LjAwODA5MzAwICAwLjYwMDAwMDAwCjE3LjM1MzEyOTAwICAxMjQuMTQ5NTI5MDAgIDI1LjUzNTI5MjAwICAwLjYwMDAwMDAwCjEzLjY1MDQxODAwICAxMjMuMjU1NjY0MDAgIDIyLjQwNjUyODAwICAwLjYwMDAwMDAwCjE0Ljk5NzQ4MTAwICAxMjIuMTQ4MjA3MDAgIDIyLjIxNTY1NjAwICAwLjYwMDAwMDAwCjE5LjgzODIyMzAwICAxMjQuMTA1MTM5MDAgIDI0Ljk0MTEzMzAwICAwLjYwMDAwMDAwCjIyLjMwNTMxODAwICAxMjEuOTUxMjM5MDAgIDIxLjE5OTcyNjAwICAwLjYwMDAwMDAwCjI0LjAwODEwODAwICAxMjcuNzQzNDE4MDAgIDE3LjA2OTYzODAwICAwLjYwMDAwMDAwCjI0LjYxNjA3MzAwICAxMjUuNzIwMTQwMDAgIDE5LjI0NzgwNzAwICAwLjYwMDAwMDAwCjIyLjgyNjExNzAwICAxMjkuNjQ0MDI2MDAgIDE5LjQwMDg5MjAwICAwLjYwMDAwMDAwCjIwLjg0NjY2MjAwICAxMjguNjQyOTcyMDAgIDEzLjE2MzYzMzAwICAwLjYwMDAwMDAwCg== 
  0
  1
  1
  1
  0
  4
  1
  mao-b_phase_screen 
  mao-b_phase_screen 
  1
  2
 m_depend[1] { 
  # First column is dependency index #
  i_m_depend_dependency
  s_m_depend_property
  :::
  1 30 s_m_job_name 
  :::
 } 
 m_atom[4] { 
  # First column is atom index #
  i_m_mmod_type
  r_m_x_coord
  r_m_y_coord
  r_m_z_coord
  i_m_color
  i_m_atomic_number
  i_m_visibility
  s_m_color_rgb
  s_m_atom_name
  :::
  1 63 16.307718 126.950317 18.401865 19 -1 0 E11EE1  " 1" 
  2 63 14.022662 131.877716 29.669962 19 -1 0 E11EE1  " 2" 
  3 63 12.498645 130.147570 28.146457 19 -1 0 E11EE1  " 3" 
  4 63 16.251198 128.992010 23.114377 19 -1 0 E11EE1  " 4" 
  :::
 } 
} 

f_m_ct { 
 s_m_title
 i_m_ct_stereo_status
 s_st_Chirality_1
 s_m_entry_id
 s_m_entry_name
 s_m_Source_Path
 s_m_Source_File
 s_m_job_name
 i_m_Source_File_Index
 r_phase_PhaseScreenScore
 r_f3d_energy
 i_f3d_flags
 r_f3d_relative_energy
 i_phase_Conf_Index
 i_phase_Num_Sites_Matched
 s_phase_Matched_Ligand_Sites
 r_phase_Align_Score
 r_phase_Vector_Score
 r_phase_Volume_Score
 r_phase_Fitness
 r_phase_Group_Fitness
 s_phase_HypoID
 s_phase_ScreenID
 i_lp_mmshare_version
 s_epik_input
 s_epik_cmdline
 r_lp_tautomer_probability
 r_epik_Ionization_Penalty
 r_epik_Ionization_Penalty_Charging
 r_epik_Ionization_Penalty_Neutral
 r_epik_State_Penalty
 r_epik_Charging_Adjusted_Penalty
 i_epik_Tot_Q
 i_epik_Tot_abs_Q
 s_lp_Force_Field
 r_lp_Energy
 b_lp_Chiralities_Consistent
 s_lp_Variant
 s_user_duplicate_titles
 s_m_subgroup_title
 s_m_subgroupid
 b_m_subgroup_collapsed
 i_m_ct_format
 :::
 CHEMBL4749026 
  1
  4_S_7_2_5_27 
  2 
  structures_maob_ic50.ls.or.eq.100_yr.sm.or.eq.2020.131 
  /home/ktibsl/Dokumenty/Perry-Zbigniew-Magda 
  mao-b_results.mae 
  phase_screen_maob 
  2
  2.203314
  45.93959
  0
  8.60617999999999
  5
  4
  "D(4) H(5) R(8) R(7)" 
  0.376295176421156
  0.813884591471322
  0.703008572656525
  2.20331385044355
  2.20331385044355
  Hypothesis_1 
  phase_screen_maob_sub_1.maegz:111 
  65138
  W05IMl1DKD1PKVtDQEBIXTFbQ0gyXVtDSDJdTjFbQ0gyXWMyW2NIXVtjSF1jKFtjSF1jMkYpT1tDSDJdYzNbY0hdW2NIXVtjSF1jKEYpW2NIXTM= 
  J2VwaWtfcHl0aG9uJywgJy1waHQnLCAnMC41JywgJy1waCcsICc3LjQnLCAnLXRuJywgJzgnLCAnLW1hJywgJzUwMCcsICctaW1hZScsICc8aW5maWxlLm1hZT4nLCAnLW9tYWUnLCAnPG91dGZpbGUubWFlPic= 
  1
    0.0960 
    0.0000 
    0.0960 
    0.0960 
  0.0959709848677807
  0
  0
  S-OPLS 
  31.319048
  1
  CHEMBL4749026-1 
  CHEMBL4749026 
  mao-b_phase_screen 
  mao-b_phase_screen 
  1
  2
 m_depend[8] { 
  # First column is dependency index #
  i_m_depend_dependency
  s_m_depend_property
  :::
  1 30 s_m_job_name 
  2 10 r_lp_tautomer_probability 
  3 10 r_epik_Ionization_Penalty 
  4 10 r_epik_Ionization_Penalty_Charging 
  5 10 r_epik_Ionization_Penalty_Neutral 
  6 10 r_epik_State_Penalty 
  7 10 r_epik_Charging_Adjusted_Penalty 
  8 10 i_epik_Tot_Q 
  :::
 } 
 m_atom[84] { 
  # First column is atom index #
  i_m_mmod_type
  r_m_x_coord
  r_m_y_coord
  r_m_z_coord
  i_m_residue_number
  i_m_color
  r_m_charge1
  r_m_charge2
  i_m_atomic_number
  i_m_visibility
  s_m_color_rgb
  s_m_atom_name
  i_m_ribbon_transparency
  r_epik_H2O_pKa
  r_epik_H2O_pKa_uncertainty
  i_sd_original_parity
  b_st_SpecifiedChirality
  b_st_NoSrcChirality
  :::
  1 25 16.427450 127.124142 17.663140 900 38 -0.72900 -0.72900 7 1 2E2EFF  N1  0 <> <> <> <> <>
  2 2 17.698826 127.425131 17.397024 900 118 0.57827 0.57827 6 1 00CC00  C2  0 <> <> <> <> <>
  3 15 18.088338 127.743480 16.277347 900 70 -0.53857 -0.53857 8 1 FF2E2E  O3  0  -1.628    0.900  <> <> <>
  4 3 18.563373 127.324284 18.618658 900 118 0.09175 0.09175 6 1 00CC00  C4  0 <> <> 2 1 <>
  5 3 18.848557 125.915262 19.103691 900 118 -0.14415 -0.14415 6 1 00CC00  C5  0 <> <> <> <> <>
  6 3 18.585649 126.480870 20.486779 900 118 0.09430 0.09430 6 1 00CC00  C6  0 <> <> <> <> <>
  7 26 17.877194 127.610757 19.880762 900 38 -0.76465 -0.76465 7 1 2E2EFF  N7  0   6.645    2.220  <> <> 1
  8 3 18.060559 128.931746 20.474873 900 118 0.17405 0.17405 6 1 00CC00  C8  0 <> <> <> <> <>
  9 2 17.279176 129.018283 21.752352 900 118 -0.15133 -0.15133 6 1 00CC00  C9  0 <> <> <> <> <>
  10 2 17.541572 128.145770 22.804824 900 118 -0.05276 -0.05276 6 1 00CC00  C10  0 <> <> <> <> <>
  11 2 16.811266 128.232761 23.988066 900 118 -0.22089 -0.22089 6 1 00CC00  C11  0 <> <> <> <> <>
  12 2 15.812965 129.192197 24.129193 900 118 0.18553 0.18553 6 1 00CC00  C12  0 <> <> <> <> <>
  13 16 15.088220 129.280332 25.300252 900 70 -0.36149 -0.36149 8 1 FF2E2E  O13  0 <> <> <> <> <>
  14 3 14.127417 130.270750 25.318361 900 118 0.20971 0.20971 6 1 00CC00  C14  0 <> <> <> <> <>
  15 2 13.418944 130.255964 26.640424 900 118 -0.07895 -0.07895 6 1 00CC00  C15  0 <> <> <> <> <>
  16 2 12.280653 129.475978 26.821957 900 118 -0.11903 -0.11903 6 1 00CC00  C16  0 <> <> <> <> <>
  17 2 11.624379 129.463922 28.050833 900 118 -0.10785 -0.10785 6 1 00CC00  C17  0 <> <> <> <> <>
  18 2 12.101575 130.232429 29.108901 900 118 -0.15564 -0.15564 6 1 00CC00  C18  0 <> <> <> <> <>
  19 2 13.238111 131.011599 28.928641 900 118 0.20948 0.20948 6 1 00CC00  C19  0 <> <> <> <> <>
  20 56 13.709270 131.761246 29.949852 900 141 -0.21726 -0.21726 9 1 6BFFB5  F20  0 <> <> <> <> <>
  21 2 13.892687 131.022931 27.701168 900 118 -0.14294 -0.14294 6 1 00CC00  C21  0 <> <> <> <> <>
  22 2 15.553890 130.062680 23.074211 900 118 -0.19705 -0.19705 6 1 00CC00  C22  0 <> <> <> <> <>
  23 2 16.282551 129.976652 21.892288 900 118 0.25259 0.25259 6 1 00CC00  C23  0 <> <> <> <> <>
  24 56 16.020243 130.828393 20.876137 900 141 -0.21569 -0.21569 9 1 6BFFB5  F24  0 <> <> <> <> <>
  25 43 15.671740 127.125649 16.993065 900 21 0.34319 0.34319 1 1 FFFFFF  H25  <>  13.959    0.950  <> <> <>
  26 43 16.064657 126.857839 18.567333 900 21 0.34319 0.34319 1 1 FFFFFF  H26  <>  13.959    0.950  <> <> <>
  27 41 19.460969 127.931263 18.466519 900 21 0.10419 0.10419 1 0 FFFFFF  H27  <> <> <> <> <> <>
  28 41 18.119888 125.171248 18.776430 900 21 0.09822 0.09822 1 0 FFFFFF  H28  <> <> <> <> <> <>
  29 41 19.859673 125.547778 18.925713 900 21 0.09822 0.09822 1 0 FFFFFF  H29  <> <> <> <> <> <>
  30 41 17.974172 125.856260 21.142838 900 21 0.08430 0.08430 1 0 FFFFFF  H30  <> <> <> <> <> <>
  31 41 19.491470 126.776236 21.024870 900 21 0.08430 0.08430 1 0 FFFFFF  H31  <> <> <> <> <> <>
  32 41 19.118136 129.092346 20.684249 900 21 0.07262 0.07262 1 0 FFFFFF  H32  <> <> <> <> <> <>
  33 41 17.707682 129.694479 19.780743 900 21 0.07262 0.07262 1 0 FFFFFF  H33  <> <> <> <> <> <>
  34 41 18.315905 127.397397 22.702709 900 21 0.13863 0.13863 1 0 FFFFFF  H34  <> <> <> <> <> <>
  35 41 17.021288 127.550747 24.801757 900 21 0.13665 0.13665 1 0 FFFFFF  H35  <> <> <> <> <> <>
  36 41 14.602617 131.240675 25.171627 900 21 0.04465 0.04465 1 0 FFFFFF  H36  <> <> <> <> <> <>
  37 41 13.408144 130.093857 24.518701 900 21 0.04465 0.04465 1 0 FFFFFF  H37  <> <> <> <> <> <>
  38 41 11.903396 128.875712 26.004214 900 21 0.13875 0.13875 1 0 FFFFFF  H38  <> <> <> <> <> <>
  39 41 10.740262 128.855123 28.184180 900 21 0.14072 0.14072 1 0 FFFFFF  H39  <> <> <> <> <> <>
  40 41 11.597149 130.227416 30.064366 900 21 0.14722 0.14722 1 0 FFFFFF  H40  <> <> <> <> <> <>
  41 41 14.775120 131.633758 27.576267 900 21 0.14863 0.14863 1 0 FFFFFF  H41  <> <> <> <> <> <>
  42 41 14.782160 130.813023 23.168102 900 21 0.16078 0.16078 1 0 FFFFFF  H42  <> <> <> <> <> <>
  43 25 16.427450 127.124142 17.663140 900 38 -0.72900 -0.72900 7 1 2E2EFF  N1  0 <> <> <> <> <>
  44 2 17.698826 127.425131 17.397024 900 118 0.57827 0.57827 6 1 00CC00  C2  0 <> <> <> <> <>
  45 15 18.088338 127.743480 16.277347 900 70 -0.53857 -0.53857 8 1 FF2E2E  O3  0  -1.628    0.900  <> <> <>
  46 3 18.563373 127.324284 18.618658 900 118 0.09175 0.09175 6 1 00CC00  C4  0 <> <> 2 1 <>
  47 3 18.848557 125.915262 19.103691 900 118 -0.14415 -0.14415 6 1 00CC00  C5  0 <> <> <> <> <>
  48 3 18.585649 126.480870 20.486779 900 118 0.09430 0.09430 6 1 00CC00  C6  0 <> <> <> <> <>
  49 26 17.877194 127.610757 19.880762 900 38 -0.76465 -0.76465 7 1 2E2EFF  N7  0   6.645    2.220  <> <> 1
  50 3 18.060559 128.931746 20.474873 900 118 0.17405 0.17405 6 1 00CC00  C8  0 <> <> <> <> <>
  51 2 17.279176 129.018283 21.752352 900 118 -0.15133 -0.15133 6 1 00CC00  C9  0 <> <> <> <> <>
  52 2 17.541572 128.145770 22.804824 900 118 -0.05276 -0.05276 6 1 00CC00  C10  0 <> <> <> <> <>
  53 2 16.811266 128.232761 23.988066 900 118 -0.22089 -0.22089 6 1 00CC00  C11  0 <> <> <> <> <>
  54 2 15.812965 129.192197 24.129193 900 118 0.18553 0.18553 6 1 00CC00  C12  0 <> <> <> <> <>
  55 16 15.088220 129.280332 25.300252 900 70 -0.36149 -0.36149 8 1 FF2E2E  O13  0 <> <> <> <> <>
  56 3 14.127417 130.270750 25.318361 900 118 0.20971 0.20971 6 1 00CC00  C14  0 <> <> <> <> <>
  57 2 13.418944 130.255964 26.640424 900 118 -0.07895 -0.07895 6 1 00CC00  C15  0 <> <> <> <> <>
  58 2 12.280653 129.475978 26.821957 900 118 -0.11903 -0.11903 6 1 00CC00  C16  0 <> <> <> <> <>
  59 2 11.624379 129.463922 28.050833 900 118 -0.10785 -0.10785 6 1 00CC00  C17  0 <> <> <> <> <>
  60 2 12.101575 130.232429 29.108901 900 118 -0.15564 -0.15564 6 1 00CC00  C18  0 <> <> <> <> <>
  61 2 13.238111 131.011599 28.928641 900 118 0.20948 0.20948 6 1 00CC00  C19  0 <> <> <> <> <>
  62 56 13.709270 131.761246 29.949852 900 141 -0.21726 -0.21726 9 1 6BFFB5  F20  0 <> <> <> <> <>
  63 2 13.892687 131.022931 27.701168 900 118 -0.14294 -0.14294 6 1 00CC00  C21  0 <> <> <> <> <>
  64 2 15.553890 130.062680 23.074211 900 118 -0.19705 -0.19705 6 1 00CC00  C22  0 <> <> <> <> <>
  65 2 16.282551 129.976652 21.892288 900 118 0.25259 0.25259 6 1 00CC00  C23  0 <> <> <> <> <>
  66 56 16.020243 130.828393 20.876137 900 141 -0.21569 -0.21569 9 1 6BFFB5  F24  0 <> <> <> <> <>
  67 43 15.671740 127.125649 16.993065 900 21 0.34319 0.34319 1 1 FFFFFF  H25  <>  13.959    0.950  <> <> <>
  68 43 16.064657 126.857839 18.567333 900 21 0.34319 0.34319 1 1 FFFFFF  H26  <>  13.959    0.950  <> <> <>
  69 41 19.460969 127.931263 18.466519 900 21 0.10419 0.10419 1 0 FFFFFF  H27  <> <> <> <> <> <>
  70 41 18.119888 125.171248 18.776430 900 21 0.09822 0.09822 1 0 FFFFFF  H28  <> <> <> <> <> <>
  71 41 19.859673 125.547778 18.925713 900 21 0.09822 0.09822 1 0 FFFFFF  H29  <> <> <> <> <> <>
  72 41 17.974172 125.856260 21.142838 900 21 0.08430 0.08430 1 0 FFFFFF  H30  <> <> <> <> <> <>
  73 41 19.491470 126.776236 21.024870 900 21 0.08430 0.08430 1 0 FFFFFF  H31  <> <> <> <> <> <>
  74 41 19.118136 129.092346 20.684249 900 21 0.07262 0.07262 1 0 FFFFFF  H32  <> <> <> <> <> <>
  75 41 17.707682 129.694479 19.780743 900 21 0.07262 0.07262 1 0 FFFFFF  H33  <> <> <> <> <> <>
  76 41 18.315905 127.397397 22.702709 900 21 0.13863 0.13863 1 0 FFFFFF  H34  <> <> <> <> <> <>
  77 41 17.021288 127.550747 24.801757 900 21 0.13665 0.13665 1 0 FFFFFF  H35  <> <> <> <> <> <>
  78 41 14.602617 131.240675 25.171627 900 21 0.04465 0.04465 1 0 FFFFFF  H36  <> <> <> <> <> <>
  79 41 13.408144 130.093857 24.518701 900 21 0.04465 0.04465 1 0 FFFFFF  H37  <> <> <> <> <> <>
  80 41 11.903396 128.875712 26.004214 900 21 0.13875 0.13875 1 0 FFFFFF  H38  <> <> <> <> <> <>
  81 41 10.740262 128.855123 28.184180 900 21 0.14072 0.14072 1 0 FFFFFF  H39  <> <> <> <> <> <>
  82 41 11.597149 130.227416 30.064366 900 21 0.14722 0.14722 1 0 FFFFFF  H40  <> <> <> <> <> <>
  83 41 14.775120 131.633758 27.576267 900 21 0.14863 0.14863 1 0 FFFFFF  H41  <> <> <> <> <> <>
  84 41 14.782160 130.813023 23.168102 900 21 0.16078 0.16078 1 0 FFFFFF  H42  <> <> <> <> <> <>
  :::
 } 
 m_bond[90] { 
  # First column is bond index #
  i_m_from
  i_m_to
  i_m_order
  i_m_from_rep
  i_m_to_rep
  i_sd_original_parity
  :::
  1 1 2 1 2 2 <>
  2 1 25 1 2 2 <>
  3 1 26 1 2 2 <>
  4 2 3 2 2 2 <>
  5 2 4 1 2 2 6
  6 4 2 1 2 2 6
  7 4 7 1 2 2 <>
  8 4 5 1 2 2 <>
  9 4 27 1 2 2 <>
  10 5 6 1 2 2 <>
  11 5 28 1 2 2 <>
  12 5 29 1 2 2 <>
  13 6 7 1 2 2 <>
  14 6 30 1 2 2 <>
  15 6 31 1 2 2 <>
  16 7 8 1 2 2 <>
  17 8 9 1 2 2 <>
  18 8 32 1 2 2 <>
  19 8 33 1 2 2 <>
  20 9 23 1 2 2 <>
  21 9 10 2 2 2 <>
  22 10 11 1 2 2 <>
  23 10 34 1 2 2 <>
  24 11 12 2 2 2 <>
  25 11 35 1 2 2 <>
  26 12 13 1 2 2 <>
  27 12 22 1 2 2 <>
  28 13 14 1 2 2 <>
  29 14 15 1 2 2 <>
  30 14 36 1 2 2 <>
  31 14 37 1 2 2 <>
  32 15 21 1 2 2 <>
  33 15 16 2 2 2 <>
  34 16 17 1 2 2 <>
  35 16 38 1 2 2 <>
  36 17 18 2 2 2 <>
  37 17 39 1 2 2 <>
  38 18 19 1 2 2 <>
  39 18 40 1 2 2 <>
  40 19 20 1 2 2 <>
  41 19 21 2 2 2 <>
  42 21 41 1 2 2 <>
  43 22 23 2 2 2 <>
  44 22 42 1 2 2 <>
  45 23 24 1 2 2 <>
  46 43 44 1 2 2 <>
  47 43 67 1 2 2 <>
  48 43 68 1 2 2 <>
  49 44 45 2 2 2 <>
  50 44 46 1 2 2 6
  51 46 44 1 2 2 6
  52 46 49 1 2 2 <>
  53 46 47 1 2 2 <>
  54 46 69 1 2 2 <>
  55 47 48 1 2 2 <>
  56 47 70 1 2 2 <>
  57 47 71 1 2 2 <>
  58 48 49 1 2 2 <>
  59 48 72 1 2 2 <>
  60 48 73 1 2 2 <>
  61 49 50 1 2 2 <>
  62 50 51 1 2 2 <>
  63 50 74 1 2 2 <>
  64 50 75 1 2 2 <>
  65 51 65 1 2 2 <>
  66 51 52 2 2 2 <>
  67 52 53 1 2 2 <>
  68 52 76 1 2 2 <>
  69 53 54 2 2 2 <>
  70 53 77 1 2 2 <>
  71 54 55 1 2 2 <>
  72 54 64 1 2 2 <>
  73 55 56 1 2 2 <>
  74 56 57 1 2 2 <>
  75 56 78 1 2 2 <>
  76 56 79 1 2 2 <>
  77 57 63 1 2 2 <>
  78 57 58 2 2 2 <>
  79 58 59 1 2 2 <>
  80 58 80 1 2 2 <>
  81 59 60 2 2 2 <>
  82 59 81 1 2 2 <>
  83 60 61 1 2 2 <>
  84 60 82 1 2 2 <>
  85 61 62 1 2 2 <>
  86 61 63 2 2 2 <>
  87 63 83 1 2 2 <>
  88 64 65 2 2 2 <>
  89 64 84 1 2 2 <>
  90 65 66 1 2 2 <>
  :::
 } 
} 

f_m_ct { 
 s_m_title
 i_m_ct_stereo_status
 s_st_Chirality_1
 s_m_entry_id
 s_m_entry_name
 s_m_Source_Path
 s_m_Source_File
 s_m_job_name
 i_m_Source_File_Index
 r_phase_PhaseScreenScore
 r_f3d_energy
 i_f3d_flags
 r_f3d_relative_energy
 i_phase_Conf_Index
 i_phase_Num_Sites_Matched
 s_phase_Matched_Ligand_Sites
 r_phase_Align_Score
 r_phase_Vector_Score
 r_phase_Volume_Score
 r_phase_Fitness
 r_phase_Group_Fitness
 s_phase_HypoID
 s_phase_ScreenID
 i_lp_mmshare_version
 s_epik_input
 s_epik_cmdline
 r_lp_tautomer_probability
 r_epik_Ionization_Penalty
 r_epik_Ionization_Penalty_Charging
 r_epik_Ionization_Penalty_Neutral
 r_epik_State_Penalty
 r_epik_Charging_Adjusted_Penalty
 i_epik_Tot_Q
 i_epik_Tot_abs_Q
 s_lp_Force_Field
 r_lp_Energy
 b_lp_Chiralities_Consistent
 s_lp_Variant
 s_user_duplicate_titles
 s_m_subgroup_title
 s_m_subgroupid
 b_m_subgroup_collapsed
 i_m_ct_format
 :::
 CHEMBL4792241 
  1
  4_S_7_2_5_26 
  3 
  structures_maob_ic50.ls.or.eq.100_yr.sm.or.eq.2020.27 
  /home/ktibsl/Dokumenty/Perry-Zbigniew-Magda 
  mao-b_results.mae 
  phase_screen_maob 
  3
  2.05177608773452
  553.04055
  0
  515.5405
  36
  4
  "D(4) H(5) R(7) R(6)" 
  0.373840192897714
  0.767949927967669
  0.595359653848277
  2.05177608773452
  2.05177608773452
  Hypothesis_1 
  phase_screen_maob_sub_1.maegz:23 
  65138
  W05IMl1DKD1PKVtDQEBIXTFbQ0gyXVtDSDJdTjFbQ0gyXWMyW2NIXVtjSF1jKFtjSF1bY0hdMilPW0NIMl1jM1tjSF1bY0hdW2NIXWMoRilbY0hdMw== 
  J2VwaWtfcHl0aG9uJywgJy1waHQnLCAnMC41JywgJy1waCcsICc3LjQnLCAnLXRuJywgJzgnLCAnLW1hJywgJzUwMCcsICctaW1hZScsICc8aW5maWxlLm1hZT4nLCAnLW9tYWUnLCAnPG91dGZpbGUubWFlPic= 
  1
    0.1115 
    0.0000 
    0.1115 
    0.1115 
  0.111475991359234
  0
  0
  S-OPLS 
  32.669462
  1
  CHEMBL4792241-1 
  CHEMBL4792241,CHEMBL4747396 
  mao-b_phase_screen 
  mao-b_phase_screen 
  1
  2
 m_depend[8] { 
  # First column is dependency index #
  i_m_depend_dependency
  s_m_depend_property
  :::
  1 30 s_m_job_name 
  2 10 r_lp_tautomer_probability 
  3 10 r_epik_Ionization_Penalty 
  4 10 r_epik_Ionization_Penalty_Charging 
  5 10 r_epik_Ionization_Penalty_Neutral 
  6 10 r_epik_State_Penalty 
  7 10 r_epik_Charging_Adjusted_Penalty 
  8 10 i_epik_Tot_Q 
  :::
 } 
 m_atom[84] { 
  # First column is atom index #
  i_m_mmod_type
  r_m_x_coord
  r_m_y_coord
  r_m_z_coord
  i_m_residue_number
  i_m_color
  r_m_charge1
  r_m_charge2
  i_m_atomic_number
  i_m_visibility
  s_m_color_rgb
  s_m_atom_name
  i_m_ribbon_transparency
  r_epik_H2O_pKa
  r_epik_H2O_pKa_uncertainty
  b_st_NoSrcChirality
  :::
  1 25 16.965046 126.391201 18.167337 900 38 -0.72772 -0.72772 7 1 2E2EFF  N1  0 <> <> <>
  2 2 18.205334 126.872497 18.078738 900 118 0.57864 0.57864 6 1 00CC00  C2  0 <> <> <>
  3 15 19.140860 126.224165 17.619173 900 70 -0.53958 -0.53958 8 1 FF2E2E  O3  0  -1.628    0.900  <>
  4 3 18.298176 128.274933 18.602715 900 118 0.08953 0.08953 6 1 00CC00  C4  0 <> <> 1
  5 3 19.697588 128.757731 18.935103 900 118 -0.14450 -0.14450 6 1 00CC00  C5  0 <> <> <>
  6 3 19.057963 129.335628 20.183654 900 118 0.09468 0.09468 6 1 00CC00  C6  0 <> <> <>
  7 26 17.919667 128.430263 20.009277 900 38 -0.75794 -0.75794 7 1 2E2EFF  N7  0   6.716    2.220  1
  8 3 16.585389 128.943201 20.306260 900 118 0.17006 0.17006 6 1 00CC00  C8  0 <> <> <>
  9 2 16.400543 129.024993 21.792578 900 118 -0.11628 -0.11628 6 1 00CC00  C9  0 <> <> <>
  10 2 17.244663 129.823695 22.554916 900 118 -0.08115 -0.08115 6 1 00CC00  C10  0 <> <> <>
  11 2 17.073393 129.899480 23.932066 900 118 -0.17968 -0.17968 6 1 00CC00  C11  0 <> <> <>
  12 2 16.058004 129.176562 24.546880 900 118 0.15987 0.15987 6 1 00CC00  C12  0 <> <> <>
  13 16 15.887946 129.251811 25.914293 900 70 -0.36556 -0.36556 8 1 FF2E2E  O13  0 <> <> <>
  14 3 14.849956 128.493044 26.415540 900 118 0.20955 0.20955 6 1 00CC00  C14  0 <> <> <>
  15 2 13.862733 129.388654 27.103489 900 118 -0.07683 -0.07683 6 1 00CC00  C15  0 <> <> <>
  16 2 12.542587 129.450014 26.667041 900 118 -0.11978 -0.11978 6 1 00CC00  C16  0 <> <> <>
  17 2 11.627520 130.282630 27.307652 900 118 -0.10839 -0.10839 6 1 00CC00  C17  0 <> <> <>
  18 2 12.025649 131.061209 28.390766 900 118 -0.15708 -0.15708 6 1 00CC00  C18  0 <> <> <>
  19 2 13.343625 131.000649 28.827329 900 118 0.20889 0.20889 6 1 00CC00  C19  0 <> <> <>
  20 56 13.739931 131.752732 29.878112 900 141 -0.21829 -0.21829 9 1 6BFFB5  F20  0 <> <> <>
  21 2 14.256566 130.168927 28.186965 900 118 -0.14357 -0.14357 6 1 00CC00  C21  0 <> <> <>
  22 2 15.213885 128.377859 23.784542 900 118 -0.17968 -0.17968 6 1 00CC00  C22  0 <> <> <>
  23 2 15.385154 128.302075 22.407392 900 118 -0.08115 -0.08115 6 1 00CC00  C23  0 <> <> <>
  24 43 16.671035 125.470223 17.875006 900 21 0.34363 0.34363 1 1 FFFFFF  H24  <>  13.959    0.950  <>
  25 43 16.167904 126.888756 18.537613 900 21 0.34363 0.34363 1 1 FFFFFF  H25  <>  13.959    0.950  <>
  26 41 17.747555 128.939754 17.930348 900 21 0.10300 0.10300 1 0 FFFFFF  H26  <> <> <> <>
  27 41 20.415216 127.957820 19.126847 900 21 0.09815 0.09815 1 0 FFFFFF  H27  <> <> <> <>
  28 41 20.126302 129.482791 18.242593 900 21 0.09815 0.09815 1 0 FFFFFF  H28  <> <> <> <>
  29 41 19.619190 129.191687 21.110347 900 21 0.08007 0.08007 1 0 FFFFFF  H29  <> <> <> <>
  30 41 18.788055 130.392348 20.095413 900 21 0.08007 0.08007 1 0 FFFFFF  H30  <> <> <> <>
  31 41 16.472626 129.936107 19.870919 900 21 0.06754 0.06754 1 0 FFFFFF  H31  <> <> <> <>
  32 41 15.836334 128.273805 19.883263 900 21 0.06754 0.06754 1 0 FFFFFF  H32  <> <> <> <>
  33 41 18.035194 130.386524 22.076251 900 21 0.13289 0.13289 1 0 FFFFFF  H33  <> <> <> <>
  34 41 17.730582 130.521311 24.525585 900 21 0.13916 0.13916 1 0 FFFFFF  H34  <> <> <> <>
  35 41 14.355956 127.967960 25.598013 900 21 0.04330 0.04330 1 0 FFFFFF  H35  <> <> <> <>
  36 41 15.241475 127.768001 27.129071 900 21 0.04330 0.04330 1 0 FFFFFF  H36  <> <> <> <>
  37 41 12.225272 128.847778 25.825632 900 21 0.13864 0.13864 1 0 FFFFFF  H37  <> <> <> <>
  38 41 10.603202 130.324862 26.962588 900 21 0.13991 0.13991 1 0 FFFFFF  H38  <> <> <> <>
  39 41 11.320815 131.708923 28.891824 900 21 0.14641 0.14641 1 0 FFFFFF  H39  <> <> <> <>
  40 41 15.277810 130.132584 28.537874 900 21 0.14853 0.14853 1 0 FFFFFF  H40  <> <> <> <>
  41 41 14.423353 127.815031 24.263207 900 21 0.13916 0.13916 1 0 FFFFFF  H41  <> <> <> <>
  42 41 14.727965 127.680244 21.813874 900 21 0.13289 0.13289 1 0 FFFFFF  H42  <> <> <> <>
  43 25 16.965046 126.391201 18.167337 900 38 -0.72772 -0.72772 7 1 2E2EFF  N1  0 <> <> <>
  44 2 18.205334 126.872497 18.078738 900 118 0.57864 0.57864 6 1 00CC00  C2  0 <> <> <>
  45 15 19.140860 126.224165 17.619173 900 70 -0.53958 -0.53958 8 1 FF2E2E  O3  0  -1.628    0.900  <>
  46 3 18.298176 128.274933 18.602715 900 118 0.08953 0.08953 6 1 00CC00  C4  0 <> <> 1
  47 3 19.697588 128.757731 18.935103 900 118 -0.14450 -0.14450 6 1 00CC00  C5  0 <> <> <>
  48 3 19.057963 129.335628 20.183654 900 118 0.09468 0.09468 6 1 00CC00  C6  0 <> <> <>
  49 26 17.919667 128.430263 20.009277 900 38 -0.75794 -0.75794 7 1 2E2EFF  N7  0   6.716    2.220  1
  50 3 16.585389 128.943201 20.306260 900 118 0.17006 0.17006 6 1 00CC00  C8  0 <> <> <>
  51 2 16.400543 129.024993 21.792578 900 118 -0.11628 -0.11628 6 1 00CC00  C9  0 <> <> <>
  52 2 17.244663 129.823695 22.554916 900 118 -0.08115 -0.08115 6 1 00CC00  C10  0 <> <> <>
  53 2 17.073393 129.899480 23.932066 900 118 -0.17968 -0.17968 6 1 00CC00  C11  0 <> <> <>
  54 2 16.058004 129.176562 24.546880 900 118 0.15987 0.15987 6 1 00CC00  C12  0 <> <> <>
  55 16 15.887946 129.251811 25.914293 900 70 -0.36556 -0.36556 8 1 FF2E2E  O13  0 <> <> <>
  56 3 14.849956 128.493044 26.415540 900 118 0.20955 0.20955 6 1 00CC00  C14  0 <> <> <>
  57 2 13.862733 129.388654 27.103489 900 118 -0.07683 -0.07683 6 1 00CC00  C15  0 <> <> <>
  58 2 12.542587 129.450014 26.667041 900 118 -0.11978 -0.11978 6 1 00CC00  C16  0 <> <> <>
  59 2 11.627520 130.282630 27.307652 900 118 -0.10839 -0.10839 6 1 00CC00  C17  0 <> <> <>
  60 2 12.025649 131.061209 28.390766 900 118 -0.15708 -0.15708 6 1 00CC00  C18  0 <> <> <>
  61 2 13.343625 131.000649 28.827329 900 118 0.20889 0.20889 6 1 00CC00  C19  0 <> <> <>
  62 56 13.739931 131.752732 29.878112 900 141 -0.21829 -0.21829 9 1 6BFFB5  F20  0 <> <> <>
  63 2 14.256566 130.168927 28.186965 900 118 -0.14357 -0.14357 6 1 00CC00  C21  0 <> <> <>
  64 2 15.213885 128.377859 23.784542 900 118 -0.17968 -0.17968 6 1 00CC00  C22  0 <> <> <>
  65 2 15.385154 128.302075 22.407392 900 118 -0.08115 -0.08115 6 1 00CC00  C23  0 <> <> <>
  66 43 16.671035 125.470223 17.875006 900 21 0.34363 0.34363 1 1 FFFFFF  H24  <>  13.959    0.950  <>
  67 43 16.167904 126.888756 18.537613 900 21 0.34363 0.34363 1 1 FFFFFF  H25  <>  13.959    0.950  <>
  68 41 17.747555 128.939754 17.930348 900 21 0.10300 0.10300 1 0 FFFFFF  H26  <> <> <> <>
  69 41 20.415216 127.957820 19.126847 900 21 0.09815 0.09815 1 0 FFFFFF  H27  <> <> <> <>
  70 41 20.126302 129.482791 18.242593 900 21 0.09815 0.09815 1 0 FFFFFF  H28  <> <> <> <>
  71 41 19.619190 129.191687 21.110347 900 21 0.08007 0.08007 1 0 FFFFFF  H29  <> <> <> <>
  72 41 18.788055 130.392348 20.095413 900 21 0.08007 0.08007 1 0 FFFFFF  H30  <> <> <> <>
  73 41 16.472626 129.936107 19.870919 900 21 0.06754 0.06754 1 0 FFFFFF  H31  <> <> <> <>
  74 41 15.836334 128.273805 19.883263 900 21 0.06754 0.06754 1 0 FFFFFF  H32  <> <> <> <>
  75 41 18.035194 130.386524 22.076251 900 21 0.13289 0.13289 1 0 FFFFFF  H33  <> <> <> <>
  76 41 17.730582 130.521311 24.525585 900 21 0.13916 0.13916 1 0 FFFFFF  H34  <> <> <> <>
  77 41 14.355956 127.967960 25.598013 900 21 0.04330 0.04330 1 0 FFFFFF  H35  <> <> <> <>
  78 41 15.241475 127.768001 27.129071 900 21 0.04330 0.04330 1 0 FFFFFF  H36  <> <> <> <>
  79 41 12.225272 128.847778 25.825632 900 21 0.13864 0.13864 1 0 FFFFFF  H37  <> <> <> <>
  80 41 10.603202 130.324862 26.962588 900 21 0.13991 0.13991 1 0 FFFFFF  H38  <> <> <> <>
  81 41 11.320815 131.708923 28.891824 900 21 0.14641 0.14641 1 0 FFFFFF  H39  <> <> <> <>
  82 41 15.277810 130.132584 28.537874 900 21 0.14853 0.14853 1 0 FFFFFF  H40  <> <> <> <>
  83 41 14.423353 127.815031 24.263207 900 21 0.13916 0.13916 1 0 FFFFFF  H41  <> <> <> <>
  84 41 14.727965 127.680244 21.813874 900 21 0.13289 0.13289 1 0 FFFFFF  H42  <> <> <> <>
  :::
 } 
 m_bond[88] { 
  # First column is bond index #
  i_m_from
  i_m_to
  i_m_order
  i_m_from_rep
  i_m_to_rep
  :::
  1 1 2 1 2 2
  2 1 24 1 2 2
  3 1 25 1 2 2
  4 2 3 2 2 2
  5 2 4 1 2 2
  6 4 7 1 2 2
  7 4 5 1 2 2
  8 4 26 1 2 2
  9 5 6 1 2 2
  10 5 27 1 2 2
  11 5 28 1 2 2
  12 6 7 1 2 2
  13 6 29 1 2 2
  14 6 30 1 2 2
  15 7 8 1 2 2
  16 8 9 1 2 2
  17 8 31 1 2 2
  18 8 32 1 2 2
  19 9 23 1 2 2
  20 9 10 2 2 2
  21 10 11 1 2 2
  22 10 33 1 2 2
  23 11 12 2 2 2
  24 11 34 1 2 2
  25 12 13 1 2 2
  26 12 22 1 2 2
  27 13 14 1 2 2
  28 14 15 1 2 2
  29 14 35 1 2 2
  30 14 36 1 2 2
  31 15 21 1 2 2
  32 15 16 2 2 2
  33 16 17 1 2 2
  34 16 37 1 2 2
  35 17 18 2 2 2
  36 17 38 1 2 2
  37 18 19 1 2 2
  38 18 39 1 2 2
  39 19 20 1 2 2
  40 19 21 2 2 2
  41 21 40 1 2 2
  42 22 23 2 2 2
  43 22 41 1 2 2
  44 23 42 1 2 2
  45 43 44 1 2 2
  46 43 66 1 2 2
  47 43 67 1 2 2
  48 44 45 2 2 2
  49 44 46 1 2 2
  50 46 49 1 2 2
  51 46 47 1 2 2
  52 46 68 1 2 2
  53 47 48 1 2 2
  54 47 69 1 2 2
  55 47 70 1 2 2
  56 48 49 1 2 2
  57 48 71 1 2 2
  58 48 72 1 2 2
  59 49 50 1 2 2
  60 50 51 1 2 2
  61 50 73 1 2 2
  62 50 74 1 2 2
  63 51 65 1 2 2
  64 51 52 2 2 2
  65 52 53 1 2 2
  66 52 75 1 2 2
  67 53 54 2 2 2
  68 53 76 1 2 2
  69 54 55 1 2 2
  70 54 64 1 2 2
  71 55 56 1 2 2
  72 56 57 1 2 2
  73 56 77 1 2 2
  74 56 78 1 2 2
  75 57 63 1 2 2
  76 57 58 2 2 2
  77 58 59 1 2 2
  78 58 79 1 2 2
  79 59 60 2 2 2
  80 59 80 1 2 2
  81 60 61 1 2 2
  82 60 81 1 2 2
  83 61 62 1 2 2
  84 61 63 2 2 2
  85 63 82 1 2 2
  86 64 65 2 2 2
  87 64 83 1 2 2
  88 65 84 1 2 2
  :::
 } 
} 

f_m_ct { 
 s_m_title
 i_m_ct_stereo_status
 s_st_Chirality_1
 s_m_entry_id
 s_m_entry_name
 s_m_Source_Path
 s_m_Source_File
 s_m_job_name
 i_m_Source_File_Index
 r_phase_PhaseScreenScore
 r_f3d_energy
 i_f3d_flags
 r_f3d_relative_energy
 i_phase_Conf_Index
 i_phase_Num_Sites_Matched
 s_phase_Matched_Ligand_Sites
 r_phase_Align_Score
 r_phase_Vector_Score
 r_phase_Volume_Score
 r_phase_Fitness
 r_phase_Group_Fitness
 s_phase_HypoID
 s_phase_ScreenID
 i_lp_mmshare_version
 s_epik_input
 s_epik_cmdline
 r_lp_tautomer_probability
 r_epik_Ionization_Penalty
 r_epik_Ionization_Penalty_Charging
 r_epik_Ionization_Penalty_Neutral
 r_epik_State_Penalty
 r_epik_Charging_Adjusted_Penalty
 i_epik_Tot_Q
 i_epik_Tot_abs_Q
 s_lp_Force_Field
 r_lp_Energy
 b_lp_Chiralities_Consistent
 s_lp_Variant
 s_m_subgroup_title
 s_m_subgroupid
 b_m_subgroup_collapsed
 i_m_ct_format
 :::
 CHEMBL4747396 
  1
  4_S_7_2_5_26 
  4 
  structures_maob_ic50.ls.or.eq.100_yr.sm.or.eq.2020.169 
  /home/ktibsl/Dokumenty/Perry-Zbigniew-Magda 
  mao-b_results.mae 
  phase_screen_maob 
  4
  2.05177608773452
  553.04055
  0
  515.5405
  36
  4
  "D(4) H(5) R(7) R(6)" 
  0.373840192897714
  0.767949927967669
  0.595359653848277
  2.05177608773452
  2.05177608773452
  Hypothesis_1 
  phase_screen_maob_sub_1.maegz:144 
  65138
  W05IMl1DKD1PKVtDQEBIXTFbQ0gyXVtDSDJdTjFbQ0gyXWMyW2NIXVtjSF1jKFtjSF1bY0hdMilPW0NIMl1jM1tjSF1bY0hdW2NIXWMoRilbY0hdMw== 
  J2VwaWtfcHl0aG9uJywgJy1waHQnLCAnMC41JywgJy1waCcsICc3LjQnLCAnLXRuJywgJzgnLCAnLW1hJywgJzUwMCcsICctaW1hZScsICc8aW5maWxlLm1hZT4nLCAnLW9tYWUnLCAnPG91dGZpbGUubWFlPic= 
  1
    0.1115 
    0.0000 
    0.1115 
    0.1115 
  0.111475991359234
  0
  0
  S-OPLS 
  32.669462
  1
  CHEMBL4747396-1 
  mao-b_phase_screen 
  mao-b_phase_screen 
  1
  2
 m_depend[8] { 
  # First column is dependency index #
  i_m_depend_dependency
  s_m_depend_property
  :::
  1 30 s_m_job_name 
  2 10 r_lp_tautomer_probability 
  3 10 r_epik_Ionization_Penalty 
  4 10 r_epik_Ionization_Penalty_Charging 
  5 10 r_epik_Ionization_Penalty_Neutral 
  6 10 r_epik_State_Penalty 
  7 10 r_epik_Charging_Adjusted_Penalty 
  8 10 i_epik_Tot_Q 
  :::
 } 
 m_atom[42] { 
  # First column is atom index #
  i_m_mmod_type
  r_m_x_coord
  r_m_y_coord
  r_m_z_coord
  i_m_residue_number
  i_m_color
  r_m_charge1
  r_m_charge2
  i_m_atomic_number
  i_m_visibility
  s_m_color_rgb
  s_m_atom_name
  i_m_ribbon_transparency
  r_epik_H2O_pKa
  r_epik_H2O_pKa_uncertainty
  i_sd_original_parity
  b_st_SpecifiedChirality
  b_st_NoSrcChirality
  :::
  1 25 16.965046 126.391201 18.167337 900 38 -0.72772 -0.72772 7 1 2E2EFF  N1  0 <> <> <> <> <>
  2 2 18.205334 126.872497 18.078738 900 118 0.57864 0.57864 6 1 00CC00  C2  0 <> <> <> <> <>
  3 15 19.140860 126.224165 17.619173 900 70 -0.53958 -0.53958 8 1 FF2E2E  O3  0  -1.628    0.900  <> <> <>
  4 3 18.298176 128.274933 18.602715 900 118 0.08953 0.08953 6 1 00CC00  C4  0 <> <> 2 1 <>
  5 3 19.697588 128.757731 18.935103 900 118 -0.14450 -0.14450 6 1 00CC00  C5  0 <> <> <> <> <>
  6 3 19.057963 129.335628 20.183654 900 118 0.09468 0.09468 6 1 00CC00  C6  0 <> <> <> <> <>
  7 26 17.919667 128.430263 20.009277 900 38 -0.75794 -0.75794 7 1 2E2EFF  N7  0   6.716    2.220  <> <> 1
  8 3 16.585389 128.943201 20.306260 900 118 0.17006 0.17006 6 1 00CC00  C8  0 <> <> <> <> <>
  9 2 16.400543 129.024993 21.792578 900 118 -0.11628 -0.11628 6 1 00CC00  C9  0 <> <> <> <> <>
  10 2 17.244663 129.823695 22.554916 900 118 -0.08115 -0.08115 6 1 00CC00  C10  0 <> <> <> <> <>
  11 2 17.073393 129.899480 23.932066 900 118 -0.17968 -0.17968 6 1 00CC00  C11  0 <> <> <> <> <>
  12 2 16.058004 129.176562 24.546880 900 118 0.15987 0.15987 6 1 00CC00  C12  0 <> <> <> <> <>
  13 16 15.887946 129.251811 25.914293 900 70 -0.36556 -0.36556 8 1 FF2E2E  O13  0 <> <> <> <> <>
  14 3 14.849956 128.493044 26.415540 900 118 0.20955 0.20955 6 1 00CC00  C14  0 <> <> <> <> <>
  15 2 13.862733 129.388654 27.103489 900 118 -0.07683 -0.07683 6 1 00CC00  C15  0 <> <> <> <> <>
  16 2 12.542587 129.450014 26.667041 900 118 -0.11978 -0.11978 6 1 00CC00  C16  0 <> <> <> <> <>
  17 2 11.627520 130.282630 27.307652 900 118 -0.10839 -0.10839 6 1 00CC00  C17  0 <> <> <> <> <>
  18 2 12.025649 131.061209 28.390766 900 118 -0.15708 -0.15708 6 1 00CC00  C18  0 <> <> <> <> <>
  19 2 13.343625 131.000649 28.827329 900 118 0.20889 0.20889 6 1 00CC00  C19  0 <> <> <> <> <>
  20 56 13.739931 131.752732 29.878112 900 141 -0.21829 -0.21829 9 1 6BFFB5  F20  0 <> <> <> <> <>
  21 2 14.256566 130.168927 28.186965 900 118 -0.14357 -0.14357 6 1 00CC00  C21  0 <> <> <> <> <>
  22 2 15.213885 128.377859 23.784542 900 118 -0.17968 -0.17968 6 1 00CC00  C22  0 <> <> <> <> <>
  23 2 15.385154 128.302075 22.407392 900 118 -0.08115 -0.08115 6 1 00CC00  C23  0 <> <> <> <> <>
  24 43 16.671035 125.470223 17.875006 900 21 0.34363 0.34363 1 1 FFFFFF  H24  <>  13.959    0.950  <> <> <>
  25 43 16.167904 126.888756 18.537613 900 21 0.34363 0.34363 1 1 FFFFFF  H25  <>  13.959    0.950  <> <> <>
  26 41 17.747555 128.939754 17.930348 900 21 0.10300 0.10300 1 0 FFFFFF  H26  <> <> <> <> <> <>
  27 41 20.415216 127.957820 19.126847 900 21 0.09815 0.09815 1 0 FFFFFF  H27  <> <> <> <> <> <>
  28 41 20.126302 129.482791 18.242593 900 21 0.09815 0.09815 1 0 FFFFFF  H28  <> <> <> <> <> <>
  29 41 19.619190 129.191687 21.110347 900 21 0.08007 0.08007 1 0 FFFFFF  H29  <> <> <> <> <> <>
  30 41 18.788055 130.392348 20.095413 900 21 0.08007 0.08007 1 0 FFFFFF  H30  <> <> <> <> <> <>
  31 41 16.472626 129.936107 19.870919 900 21 0.06754 0.06754 1 0 FFFFFF  H31  <> <> <> <> <> <>
  32 41 15.836334 128.273805 19.883263 900 21 0.06754 0.06754 1 0 FFFFFF  H32  <> <> <> <> <> <>
  33 41 18.035194 130.386524 22.076251 900 21 0.13289 0.13289 1 0 FFFFFF  H33  <> <> <> <> <> <>
  34 41 17.730582 130.521311 24.525585 900 21 0.13916 0.13916 1 0 FFFFFF  H34  <> <> <> <> <> <>
  35 41 14.355956 127.967960 25.598013 900 21 0.04330 0.04330 1 0 FFFFFF  H35  <> <> <> <> <> <>
  36 41 15.241475 127.768001 27.129071 900 21 0.04330 0.04330 1 0 FFFFFF  H36  <> <> <> <> <> <>
  37 41 12.225272 128.847778 25.825632 900 21 0.13864 0.13864 1 0 FFFFFF  H37  <> <> <> <> <> <>
  38 41 10.603202 130.324862 26.962588 900 21 0.13991 0.13991 1 0 FFFFFF  H38  <> <> <> <> <> <>
  39 41 11.320815 131.708923 28.891824 900 21 0.14641 0.14641 1 0 FFFFFF  H39  <> <> <> <> <> <>
  40 41 15.277810 130.132584 28.537874 900 21 0.14853 0.14853 1 0 FFFFFF  H40  <> <> <> <> <> <>
  41 41 14.423353 127.815031 24.263207 900 21 0.13916 0.13916 1 0 FFFFFF  H41  <> <> <> <> <> <>
  42 41 14.727965 127.680244 21.813874 900 21 0.13289 0.13289 1 0 FFFFFF  H42  <> <> <> <> <> <>
  :::
 } 
 m_bond[45] { 
  # First column is bond index #
  i_m_from
  i_m_to
  i_m_order
  i_m_from_rep
  i_m_to_rep
  i_sd_original_parity
  :::
  1 1 2 1 2 2 <>
  2 1 24 1 2 2 <>
  3 1 25 1 2 2 <>
  4 2 3 2 2 2 <>
  5 2 4 1 2 2 6
  6 4 2 1 2 2 6
  7 4 7 1 2 2 <>
  8 4 5 1 2 2 <>
  9 4 26 1 2 2 <>
  10 5 6 1 2 2 <>
  11 5 27 1 2 2 <>
  12 5 28 1 2 2 <>
  13 6 7 1 2 2 <>
  14 6 29 1 2 2 <>
  15 6 30 1 2 2 <>
  16 7 8 1 2 2 <>
  17 8 9 1 2 2 <>
  18 8 31 1 2 2 <>
  19 8 32 1 2 2 <>
  20 9 23 1 2 2 <>
  21 9 10 2 2 2 <>
  22 10 11 1 2 2 <>
  23 10 33 1 2 2 <>
  24 11 12 2 2 2 <>
  25 11 34 1 2 2 <>
  26 12 13 1 2 2 <>
  27 12 22 1 2 2 <>
  28 13 14 1 2 2 <>
  29 14 15 1 2 2 <>
  30 14 35 1 2 2 <>
  31 14 36 1 2 2 <>
  32 15 21 1 2 2 <>
  33 15 16 2 2 2 <>
  34 16 17 1 2 2 <>
  35 16 37 1 2 2 <>
  36 17 18 2 2 2 <>
  37 17 38 1 2 2 <>
  38 18 19 1 2 2 <>
  39 18 39 1 2 2 <>
  40 19 20 1 2 2 <>
  41 19 21 2 2 2 <>
  42 21 40 1 2 2 <>
  43 22 23 2 2 2 <>
  44 22 41 1 2 2 <>
  45 23 42 1 2 2 <>
  :::
 } 
} 

f_m_ct { 
 s_m_title
 i_m_ct_stereo_status
 s_st_Chirality_1
 s_m_entry_id
 s_m_entry_name
 s_m_Source_Path
 s_m_Source_File
 s_m_job_name
 i_m_Source_File_Index
 r_phase_PhaseScreenScore
 r_f3d_energy
 i_f3d_flags
 r_f3d_relative_energy
 i_phase_Conf_Index
 i_phase_Num_Sites_Matched
 s_phase_Matched_Ligand_Sites
 r_phase_Align_Score
 r_phase_Vector_Score
 r_phase_Volume_Score
 r_phase_Fitness
 r_phase_Group_Fitness
 s_phase_HypoID
 s_phase_ScreenID
 i_lp_mmshare_version
 s_epik_input
 s_epik_cmdline
 r_lp_tautomer_probability
 r_epik_Ionization_Penalty
 r_epik_Ionization_Penalty_Charging
 r_epik_Ionization_Penalty_Neutral
 r_epik_State_Penalty
 r_epik_Charging_Adjusted_Penalty
 i_epik_Tot_Q
 i_epik_Tot_abs_Q
 s_lp_Force_Field
 r_lp_Energy
 b_lp_Chiralities_Consistent
 s_lp_Variant
 s_user_duplicate_titles
 s_m_subgroup_title
 s_m_subgroupid
 b_m_subgroup_collapsed
 i_m_ct_format
 :::
 CHEMBL396778 
  1
  2_S_3_20_1_26 
  5 
  structures_maob_ic50.ls.or.eq.100_yr.sm.or.eq.2020.3 
  /home/ktibsl/Dokumenty/Perry-Zbigniew-Magda 
  mao-b_results.mae 
  phase_screen_maob 
  5
  2.04895800985875
  139.77285
  0
  89.54622
  11
  4
  "D(4) H(6) R(8) R(7)" 
  0.647594535903308
  0.908968286280924
  0.679651836830582
  2.04895800985875
  2.04895800985875
  Hypothesis_1 
  phase_screen_maob_sub_1.maegz:3 
  65138
  W05IMl1DKD1PKVtDQEhdKFtDSDNdKVtOSF1bQ0gyXWMxW2NIXVtjSF1jKFtjSF1bY0hdMSlPW0NIMl1jMltjSF1bY0hdW2NIXWMoRilbY0hdMg== 
  J2VwaWtfcHl0aG9uJywgJy1waHQnLCAnMC41JywgJy1waCcsICc3LjQnLCAnLXRuJywgJzgnLCAnLW1hJywgJzUwMCcsICctaW1hZScsICc8aW5maWxlLm1hZT4nLCAnLW9tYWUnLCAnPG91dGZpbGUubWFlPic= 
  1
    0.0859 
    0.0000 
    0.0859 
    0.0859 
  0.0858616987737389
  0
  0
  S-OPLS 
  32.149212
  1
  CHEMBL396778-1 
  CHEMBL396778,CHEMBL396778,CHEMBL396778,CHEMBL396778,CHEMBL396778,CHEMBL396778,CHEMBL396778,CHEMBL396778,CHEMBL396778,CHEMBL396778,CHEMBL396778 
  mao-b_phase_screen 
  mao-b_phase_screen 
  1
  2
 m_depend[8] { 
  # First column is dependency index #
  i_m_depend_dependency
  s_m_depend_property
  :::
  1 30 s_m_job_name 
  2 10 r_lp_tautomer_probability 
  3 10 r_epik_Ionization_Penalty 
  4 10 r_epik_Ionization_Penalty_Charging 
  5 10 r_epik_Ionization_Penalty_Neutral 
  6 10 r_epik_State_Penalty 
  7 10 r_epik_Charging_Adjusted_Penalty 
  8 10 i_epik_Tot_Q 
  :::
 } 
 m_atom[41] { 
  # First column is atom index #
  i_m_mmod_type
  r_m_x_coord
  r_m_y_coord
  r_m_z_coord
  i_m_residue_number
  i_m_color
  r_m_charge1
  r_m_charge2
  i_m_atomic_number
  i_m_visibility
  s_m_color_rgb
  s_m_atom_name
  i_m_ribbon_transparency
  i_sd_original_parity
  b_st_SpecifiedChirality
  r_epik_H2O_pKa
  r_epik_H2O_pKa_uncertainty
  :::
  1 3 15.869466 126.088388 19.566566 900 118 -0.18184 -0.18184 6 1 00CC00  C1  0 <> <> <> <>
  2 3 17.332311 126.379680 19.725418 900 118 0.07324 0.07324 6 1 00CC00  C2  0 2 1 <> <>
  3 26 17.503981 127.712800 20.295435 900 38 -0.79637 -0.79637 7 1 2E2EFF  N3  0 <> <>   6.593    2.220 
  4 3 18.218074 127.611799 21.564872 900 118 0.13740 0.13740 6 1 00CC00  C4  0 <> <> <> <>
  5 2 17.361754 128.164200 22.665585 900 118 -0.12164 -0.12164 6 1 00CC00  C5  0 <> <> <> <>
  6 2 16.491454 127.328236 23.355051 900 118 -0.08043 -0.08043 6 1 00CC00  C6  0 <> <> <> <>
  7 2 15.698030 127.840064 24.374919 900 118 -0.18043 -0.18043 6 1 00CC00  C7  0 <> <> <> <>
  8 2 15.774906 129.187857 24.705321 900 118 0.15880 0.15880 6 1 00CC00  C8  0 <> <> <> <>
  9 16 14.987091 129.696066 25.717977 900 70 -0.36590 -0.36590 8 1 FF2E2E  O9  0 <> <> <> <>
  10 3 14.162036 128.776258 26.332498 900 118 0.20968 0.20968 6 1 00CC00  C10  0 <> <> <> <>
  11 2 13.366563 129.457191 27.406534 900 118 -0.07617 -0.07617 6 1 00CC00  C11  0 <> <> <> <>
  12 2 12.096130 128.998152 27.741680 900 118 -0.11973 -0.11973 6 1 00CC00  C12  0 <> <> <> <>
  13 2 11.359248 129.632288 28.739605 900 118 -0.10857 -0.10857 6 1 00CC00  C13  0 <> <> <> <>
  14 2 11.887380 130.731481 29.410930 900 118 -0.15766 -0.15766 6 1 00CC00  C14  0 <> <> <> <>
  15 2 13.155851 131.190606 29.077012 900 118 0.20865 0.20865 6 1 00CC00  C15  0 <> <> <> <>
  16 56 13.677395 132.257128 29.723043 900 141 -0.21881 -0.21881 9 1 6BFFB5  F16  0 <> <> <> <>
  17 2 13.890833 130.556690 28.080397 900 118 -0.14369 -0.14369 6 1 00CC00  C17  0 <> <> <> <>
  18 2 16.645205 130.023821 24.015854 900 118 -0.18043 -0.18043 6 1 00CC00  C18  0 <> <> <> <>
  19 2 17.438629 129.511993 22.995987 900 118 -0.08043 -0.08043 6 1 00CC00  C19  0 <> <> <> <>
  20 2 18.002672 126.318939 18.384922 900 118 0.56866 0.56866 6 1 00CC00  C20  0 <> <> <> <>
  21 25 17.173751 126.665874 17.399866 900 38 -0.72134 -0.72134 7 1 2E2EFF  N21  0 <> <> <> <>
  22 15 19.170014 125.993073 18.190325 900 70 -0.54026 -0.54026 8 1 FF2E2E  O22  0 <> <>  -1.652    0.900 
  23 41 15.741302 125.093114 19.141005 900 21 0.07004 0.07004 1 0 FFFFFF  H23  <> <> <> <> <>
  24 41 15.421758 126.827853 18.902601 900 21 0.07004 0.07004 1 0 FFFFFF  H24  <> <> <> <> <>
  25 41 15.382338 126.132527 20.540659 900 21 0.07004 0.07004 1 0 FFFFFF  H25  <> <> <> <> <>
  26 41 17.780020 125.640215 20.389382 900 21 0.05383 0.05383 1 0 FFFFFF  H26  <> <> <> <> <>
  27 43 18.033502 128.287455 19.655530 900 21 0.43300 0.43300 1 1 FFFFFF  H27  <> <> <> <> <>
  28 41 18.445587 126.566037 21.771560 900 21 0.06499 0.06499 1 0 FFFFFF  H28  <> <> <> <> <>
  29 41 19.145944 128.180744 21.506062 900 21 0.06499 0.06499 1 0 FFFFFF  H29  <> <> <> <> <>
  30 41 16.431604 126.278911 23.097816 900 21 0.13546 0.13546 1 0 FFFFFF  H30  <> <> <> <> <>
  31 41 15.020458 127.189223 24.911704 900 21 0.13860 0.13860 1 0 FFFFFF  H31  <> <> <> <> <>
  32 41 13.483890 128.346775 25.595095 900 21 0.04306 0.04306 1 0 FFFFFF  H32  <> <> <> <> <>
  33 41 14.766550 127.984415 26.774817 900 21 0.04306 0.04306 1 0 FFFFFF  H33  <> <> <> <> <>
  34 41 11.678529 128.144140 27.224361 900 21 0.13884 0.13884 1 0 FFFFFF  H34  <> <> <> <> <>
  35 41 10.372525 129.269632 28.994438 900 21 0.13964 0.13964 1 0 FFFFFF  H35  <> <> <> <> <>
  36 41 11.320955 131.227626 30.185776 900 21 0.14602 0.14602 1 0 FFFFFF  H36  <> <> <> <> <>
  37 41 14.875643 130.925203 27.831914 900 21 0.14848 0.14848 1 0 FFFFFF  H37  <> <> <> <> <>
  38 41 16.705056 131.073146 24.273090 900 21 0.13860 0.13860 1 0 FFFFFF  H38  <> <> <> <> <>
  39 41 18.116202 130.162833 22.459202 900 21 0.13546 0.13546 1 0 FFFFFF  H39  <> <> <> <> <>
  40 43 16.208497 126.940055 17.514805 900 21 0.34156 0.34156 1 1 FFFFFF  H40  <> <> <>  13.941    0.950 
  41 43 17.409755 126.696910 16.418317 900 21 0.34156 0.34156 1 1 FFFFFF  H41  <> <> <>  13.941    0.950 
  :::
 } 
 m_bond[43] { 
  # First column is bond index #
  i_m_from
  i_m_to
  i_m_order
  i_m_from_rep
  i_m_to_rep
  i_sd_original_parity
  :::
  1 1 2 1 2 2 6
  2 1 23 1 2 2 <>
  3 1 24 1 2 2 <>
  4 1 25 1 2 2 <>
  5 2 1 1 2 2 6
  6 2 3 1 2 2 <>
  7 2 20 1 2 2 <>
  8 2 26 1 2 2 <>
  9 3 4 1 2 2 <>
  10 3 27 1 2 2 <>
  11 4 5 1 2 2 <>
  12 4 28 1 2 2 <>
  13 4 29 1 2 2 <>
  14 5 19 1 2 2 <>
  15 5 6 2 2 2 <>
  16 6 7 1 2 2 <>
  17 6 30 1 2 2 <>
  18 7 8 2 2 2 <>
  19 7 31 1 2 2 <>
  20 8 9 1 2 2 <>
  21 8 18 1 2 2 <>
  22 9 10 1 2 2 <>
  23 10 11 1 2 2 <>
  24 10 32 1 2 2 <>
  25 10 33 1 2 2 <>
  26 11 17 1 2 2 <>
  27 11 12 2 2 2 <>
  28 12 13 1 2 2 <>
  29 12 34 1 2 2 <>
  30 13 14 2 2 2 <>
  31 13 35 1 2 2 <>
  32 14 15 1 2 2 <>
  33 14 36 1 2 2 <>
  34 15 16 1 2 2 <>
  35 15 17 2 2 2 <>
  36 17 37 1 2 2 <>
  37 18 19 2 2 2 <>
  38 18 38 1 2 2 <>
  39 19 39 1 2 2 <>
  40 20 21 1 2 2 <>
  41 20 22 2 2 2 <>
  42 21 40 1 2 2 <>
  43 21 41 1 2 2 <>
  :::
 } 
} 

f_m_ct { 
 s_m_title
 i_m_ct_stereo_status
 s_st_Chirality_1
 s_m_entry_id
 s_m_entry_name
 s_m_Source_Path
 s_m_Source_File
 s_m_job_name
 i_m_Source_File_Index
 r_phase_PhaseScreenScore
 r_f3d_energy
 i_f3d_flags
 r_f3d_relative_energy
 i_phase_Conf_Index
 i_phase_Num_Sites_Matched
 s_phase_Matched_Ligand_Sites
 r_phase_Align_Score
 r_phase_Vector_Score
 r_phase_Volume_Score
 r_phase_Fitness
 r_phase_Group_Fitness
 s_phase_HypoID
 s_phase_ScreenID
 i_lp_mmshare_version
 s_epik_input
 s_epik_cmdline
 r_lp_tautomer_probability
 r_epik_Ionization_Penalty
 r_epik_Ionization_Penalty_Charging
 r_epik_Ionization_Penalty_Neutral
 r_epik_State_Penalty
 r_epik_Charging_Adjusted_Penalty
 i_epik_Tot_Q
 i_epik_Tot_abs_Q
 s_lp_Force_Field
 r_lp_Energy
 b_lp_Chiralities_Consistent
 s_lp_Variant
 s_user_duplicate_titles
 s_m_subgroup_title
 s_m_subgroupid
 b_m_subgroup_collapsed
 i_m_ct_format
 :::
 CHEMBL4750661 
  1
  2_S_3_21_1_27 
  6 
  structures_maob_ic50.ls.or.eq.100_yr.sm.or.eq.2020.135 
  /home/ktibsl/Dokumenty/Perry-Zbigniew-Magda 
  mao-b_results.mae 
  phase_screen_maob 
  6
  1.94137433373052
  52.04893
  0
  0
  0
  4
  "D(3) H(6) R(9) R(8)" 
  0.627735535854847
  0.824413934072708
  0.640073346203521
  1.94137433373052
  1.94137433373052
  Hypothesis_1 
  phase_screen_maob_sub_1.maegz:114 
  65138
  W05IMl1DKD1PKVtDQEhdKFtDSDNdKVtOSF1bQ0gyXWMxW2NIXVtjSF1jKFtjSF1jMUNsKU9bQ0gyXWMyW2NIXVtjSF1bY0hdYyhGKVtjSF0y 
  J2VwaWtfcHl0aG9uJywgJy1waHQnLCAnMC41JywgJy1waCcsICc3LjQnLCAnLXRuJywgJzgnLCAnLW1hJywgJzUwMCcsICctaW1hZScsICc8aW5maWxlLm1hZT4nLCAnLW9tYWUnLCAnPG91dGZpbGUubWFlPic= 
  1
    0.0671 
    0.0000 
    0.0671 
    0.0671 
  0.0671022161823803
  0
  0
  S-OPLS 
  30.038442
  1
  CHEMBL4750661-1 
  CHEMBL4750661 
  mao-b_phase_screen 
  mao-b_phase_screen 
  1
  2
 m_depend[8] { 
  # First column is dependency index #
  i_m_depend_dependency
  s_m_depend_property
  :::
  1 30 s_m_job_name 
  2 10 r_lp_tautomer_probability 
  3 10 r_epik_Ionization_Penalty 
  4 10 r_epik_Ionization_Penalty_Charging 
  5 10 r_epik_Ionization_Penalty_Neutral 
  6 10 r_epik_State_Penalty 
  7 10 r_epik_Charging_Adjusted_Penalty 
  8 10 i_epik_Tot_Q 
  :::
 } 
 m_atom[41] { 
  # First column is atom index #
  i_m_mmod_type
  r_m_x_coord
  r_m_y_coord
  r_m_z_coord
  i_m_residue_number
  i_m_color
  r_m_charge1
  r_m_charge2
  i_m_atomic_number
  i_m_visibility
  s_m_color_rgb
  s_m_atom_name
  i_m_ribbon_transparency
  i_sd_original_parity
  b_st_SpecifiedChirality
  r_epik_H2O_pKa
  r_epik_H2O_pKa_uncertainty
  :::
  1 3 17.076109 126.102763 17.564415 900 118 -0.18213 -0.18213 6 1 00CC00  C1  0 <> <> <> <>
  2 3 17.665271 127.391201 18.057180 900 118 0.07372 0.07372 6 1 00CC00  C2  0 2 1 <> <>
  3 26 16.892100 127.875366 19.197088 900 38 -0.78858 -0.78858 7 1 2E2EFF  N3  0 <> <>   6.479    2.220 
  4 3 17.759609 127.975632 20.367120 900 118 0.13689 0.13689 6 1 00CC00  C4  0 <> <> <> <>
  5 2 16.964639 128.473096 21.537827 900 118 -0.11037 -0.11037 6 1 00CC00  C5  0 <> <> <> <>
  6 2 16.320977 127.575607 22.385116 900 118 -0.08161 -0.08161 6 1 00CC00  C6  0 <> <> <> <>
  7 2 15.583150 128.039476 23.471837 900 118 -0.20421 -0.20421 6 1 00CC00  C7  0 <> <> <> <>
  8 2 15.482499 129.404941 23.720828 900 118 0.16899 0.16899 6 1 00CC00  C8  0 <> <> <> <>
  9 16 14.752297 129.867480 24.796589 900 70 -0.36266 -0.36266 8 1 FF2E2E  O9  0 <> <> <> <>
  10 3 14.159749 128.885908 25.564576 900 118 0.20966 0.20966 6 1 00CC00  C10  0 <> <> <> <>
  11 2 13.402554 129.522337 26.692235 900 118 -0.07781 -0.07781 6 1 00CC00  C11  0 <> <> <> <>
  12 2 12.030813 129.325163 26.820634 900 118 -0.11904 -0.11904 6 1 00CC00  C12  0 <> <> <> <>
  13 2 11.329742 129.917350 27.868867 900 118 -0.10812 -0.10812 6 1 00CC00  C13  0 <> <> <> <>
  14 2 11.995401 130.712131 28.797872 900 118 -0.15646 -0.15646 6 1 00CC00  C14  0 <> <> <> <>
  15 2 13.365107 130.909625 28.670530 900 118 0.20912 0.20912 6 1 00CC00  C15  0 <> <> <> <>
  16 56 14.020469 131.679614 29.567442 900 141 -0.21795 -0.21795 9 1 6BFFB5  F16  0 <> <> <> <>
  17 2 14.064221 130.317854 27.623470 900 118 -0.14312 -0.14312 6 1 00CC00  C17  0 <> <> <> <>
  18 2 16.127004 130.300565 22.872195 900 118 -0.15366 -0.15366 6 1 00CC00  C18  0 <> <> <> <>
  19 2 16.864579 129.837849 21.785919 900 118 0.12789 0.12789 6 1 00CC00  C19  0 <> <> <> <>
  20 57 17.657567 130.961523 20.743453 900 9 -0.14355 -0.14355 17 1 008C00  Cl20  0 <> <> <> <>
  21 2 17.627360 128.411063 16.957887 900 118 0.56878 0.56878 6 1 00CC00  C21  0 <> <> <> <>
  22 25 18.630783 129.283577 17.056212 900 38 -0.71927 -0.71927 7 1 2E2EFF  N22  0 <> <> <> <>
  23 15 16.786840 128.459461 16.064618 900 70 -0.54253 -0.54253 8 1 FF2E2E  O23  0 <> <>  -1.652    0.900 
  24 41 17.653339 125.741297 16.713388 900 21 0.07122 0.07122 1 0 FFFFFF  H24  <> <> <> <> <>
  25 41 16.043206 126.269064 17.258548 900 21 0.07122 0.07122 1 0 FFFFFF  H25  <> <> <> <> <>
  26 41 17.103658 125.361664 18.363235 900 21 0.07122 0.07122 1 0 FFFFFF  H26  <> <> <> <> <>
  27 41 18.698174 127.224901 18.363047 900 21 0.05236 0.05236 1 0 FFFFFF  H27  <> <> <> <> <>
  28 43 16.137972 127.232000 19.390664 900 21 0.42926 0.42926 1 1 FFFFFF  H28  <> <> <> <> <>
  29 41 18.171990 126.993633 20.598894 900 21 0.06998 0.06998 1 0 FFFFFF  H29  <> <> <> <> <>
  30 41 18.572566 128.670997 20.158150 900 21 0.06998 0.06998 1 0 FFFFFF  H30  <> <> <> <> <>
  31 41 16.394856 126.512919 22.197678 900 21 0.13917 0.13917 1 0 FFFFFF  H31  <> <> <> <> <>
  32 41 15.085914 127.334777 24.125497 900 21 0.13605 0.13605 1 0 FFFFFF  H32  <> <> <> <> <>
  33 41 13.473198 128.306549 24.947251 900 21 0.04429 0.04429 1 0 FFFFFF  H33  <> <> <> <> <>
  34 41 14.928501 128.227496 25.969067 900 21 0.04429 0.04429 1 0 FFFFFF  H34  <> <> <> <> <>
  35 41 11.506059 128.708596 26.102426 900 21 0.13904 0.13904 1 0 FFFFFF  H35  <> <> <> <> <>
  36 41 10.263691 129.759398 27.961966 900 21 0.14033 0.14033 1 0 FFFFFF  H36  <> <> <> <> <>
  37 41 11.457416 131.174158 29.613033 900 21 0.14668 0.14668 1 0 FFFFFF  H37  <> <> <> <> <>
  38 41 15.128894 130.480648 27.537648 900 21 0.14863 0.14863 1 0 FFFFFF  H38  <> <> <> <> <>
  39 41 16.055422 131.363057 23.056344 900 21 0.15867 0.15867 1 0 FFFFFF  H39  <> <> <> <> <>
  40 43 19.342433 129.280672 17.772904 900 21 0.34182 0.34182 1 1 FFFFFF  H40  <> <> <>  13.941    0.950 
  41 43 18.801903 130.054084 16.426024 900 21 0.34182 0.34182 1 1 FFFFFF  H41  <> <> <>  13.941    0.950 
  :::
 } 
 m_bond[43] { 
  # First column is bond index #
  i_m_from
  i_m_to
  i_m_order
  i_m_from_rep
  i_m_to_rep
  i_sd_original_parity
  :::
  1 1 2 1 2 2 6
  2 1 24 1 2 2 <>
  3 1 25 1 2 2 <>
  4 1 26 1 2 2 <>
  5 2 1 1 2 2 6
  6 2 3 1 2 2 <>
  7 2 21 1 2 2 <>
  8 2 27 1 2 2 <>
  9 3 4 1 2 2 <>
  10 3 28 1 2 2 <>
  11 4 5 1 2 2 <>
  12 4 29 1 2 2 <>
  13 4 30 1 2 2 <>
  14 5 19 1 2 2 <>
  15 5 6 2 2 2 <>
  16 6 7 1 2 2 <>
  17 6 31 1 2 2 <>
  18 7 8 2 2 2 <>
  19 7 32 1 2 2 <>
  20 8 9 1 2 2 <>
  21 8 18 1 2 2 <>
  22 9 10 1 2 2 <>
  23 10 11 1 2 2 <>
  24 10 33 1 2 2 <>
  25 10 34 1 2 2 <>
  26 11 17 1 2 2 <>
  27 11 12 2 2 2 <>
  28 12 13 1 2 2 <>
  29 12 35 1 2 2 <>
  30 13 14 2 2 2 <>
  31 13 36 1 2 2 <>
  32 14 15 1 2 2 <>
  33 14 37 1 2 2 <>
  34 15 16 1 2 2 <>
  35 15 17 2 2 2 <>
  36 17 38 1 2 2 <>
  37 18 19 2 2 2 <>
  38 18 39 1 2 2 <>
  39 19 20 1 2 2 <>
  40 21 22 1 2 2 <>
  41 21 23 2 2 2 <>
  42 22 40 1 2 2 <>
  43 22 41 1 2 2 <>
  :::
 } 
} 

f_m_ct { 
 s_m_title
 i_m_ct_stereo_status
 s_st_Chirality_1
 s_m_entry_id
 s_m_entry_name
 s_m_Source_Path
 s_m_Source_File
 s_m_job_name
 i_m_Source_File_Index
 r_phase_PhaseScreenScore
 r_f3d_energy
 i_f3d_flags
 r_f3d_relative_energy
 i_phase_Conf_Index
 i_phase_Num_Sites_Matched
 s_phase_Matched_Ligand_Sites
 r_phase_Align_Score
 r_phase_Vector_Score
 r_phase_Volume_Score
 r_phase_Fitness
 r_phase_Group_Fitness
 s_phase_HypoID
 s_phase_ScreenID
 i_lp_mmshare_version
 s_epik_input
 s_epik_cmdline
 r_lp_tautomer_probability
 r_epik_Ionization_Penalty
 r_epik_Ionization_Penalty_Charging
 r_epik_Ionization_Penalty_Neutral
 r_epik_State_Penalty
 r_epik_Charging_Adjusted_Penalty
 i_epik_Tot_Q
 i_epik_Tot_abs_Q
 s_lp_Force_Field
 r_lp_Energy
 b_lp_Chiralities_Consistent
 s_lp_Variant
 s_user_duplicate_titles
 s_m_subgroup_title
 s_m_subgroupid
 b_m_subgroup_collapsed
 i_m_ct_format
 :::
 CHEMBL4763805 
  1
  4_S_7_2_5_27 
  7 
  structures_maob_ic50.ls.or.eq.100_yr.sm.or.eq.2020.136 
  /home/ktibsl/Dokumenty/Perry-Zbigniew-Magda 
  mao-b_results.mae 
  phase_screen_maob 
  7
  1.92399861730964
  59.35975
  0
  20.36627
  8
  4
  "D(4) H(5) R(8) R(7)" 
  0.507925908352299
  0.748951963685977
  0.598318243917248
  1.92399861730964
  1.92399861730964
  Hypothesis_1 
  phase_screen_maob_sub_1.maegz:115 
  65138
  W05IMl1DKD1PKVtDQEBIXTFbQ0gyXVtDSDJdTjFbQ0gyXWMyW2NIXVtjSF1jKFtjSF1jMkNsKU9bQ0gyXWMzW2NIXVtjSF1bY0hdYyhGKVtjSF0z 
  J2VwaWtfcHl0aG9uJywgJy1waHQnLCAnMC41JywgJy1waCcsICc3LjQnLCAnLXRuJywgJzgnLCAnLW1hJywgJzUwMCcsICctaW1hZScsICc8aW5maWxlLm1hZT4nLCAnLW9tYWUnLCAnPG91dGZpbGUubWFlPic= 
  1
    0.0875 
    0.0000 
    0.0875 
    0.0875 
  0.0875225660627675
  0
  0
  S-OPLS 
  31.744958
  1
  CHEMBL4763805-1 
  CHEMBL4763805 
  mao-b_phase_screen 
  mao-b_phase_screen 
  1
  2
 m_depend[8] { 
  # First column is dependency index #
  i_m_depend_dependency
  s_m_depend_property
  :::
  1 30 s_m_job_name 
  2 10 r_lp_tautomer_probability 
  3 10 r_epik_Ionization_Penalty 
  4 10 r_epik_Ionization_Penalty_Charging 
  5 10 r_epik_Ionization_Penalty_Neutral 
  6 10 r_epik_State_Penalty 
  7 10 r_epik_Charging_Adjusted_Penalty 
  8 10 i_epik_Tot_Q 
  :::
 } 
 m_atom[42] { 
  # First column is atom index #
  i_m_mmod_type
  r_m_x_coord
  r_m_y_coord
  r_m_z_coord
  i_m_residue_number
  i_m_color
  r_m_charge1
  r_m_charge2
  i_m_atomic_number
  i_m_visibility
  s_m_color_rgb
  s_m_atom_name
  i_m_ribbon_transparency
  r_epik_H2O_pKa
  r_epik_H2O_pKa_uncertainty
  i_sd_original_parity
  b_st_SpecifiedChirality
  b_st_NoSrcChirality
  :::
  1 25 17.307081 126.471670 17.446825 900 38 -0.72909 -0.72909 7 1 2E2EFF  N1  0 <> <> <> <> <>
  2 2 18.192043 125.911366 18.271877 900 118 0.57804 0.57804 6 1 00CC00  C2  0 <> <> <> <> <>
  3 15 19.245273 125.415313 17.882799 900 70 -0.53839 -0.53839 8 1 FF2E2E  O3  0  -1.628    0.900  <> <> <>
  4 3 17.737160 125.968627 19.700093 900 118 0.09296 0.09296 6 1 00CC00  C4  0 <> <> 2 1 <>
  5 3 16.595476 125.036769 20.060828 900 118 -0.14438 -0.14438 6 1 00CC00  C5  0 <> <> <> <> <>
  6 3 16.039973 126.227083 20.820128 900 118 0.09689 0.09689 6 1 00CC00  C6  0 <> <> <> <> <>
  7 26 16.891140 127.118506 20.028490 900 38 -0.76777 -0.76777 7 1 2E2EFF  N7  0   6.602    2.220  <> <> 1
  8 3 17.511443 128.253042 20.706467 900 118 0.17227 0.17227 6 1 00CC00  C8  0 <> <> <> <> <>
  9 2 16.838294 128.474482 22.028524 900 118 -0.10344 -0.10344 6 1 00CC00  C9  0 <> <> <> <> <>
  10 2 17.306764 127.836414 23.173553 900 118 -0.06882 -0.06882 6 1 00CC00  C10  0 <> <> <> <> <>
  11 2 16.680315 128.043296 24.400455 900 118 -0.20488 -0.20488 6 1 00CC00  C11  0 <> <> <> <> <>
  12 2 15.579866 128.890084 24.493114 900 118 0.16953 0.16953 6 1 00CC00  C12  0 <> <> <> <> <>
  13 16 14.957192 129.097006 25.707140 900 70 -0.36209 -0.36209 8 1 FF2E2E  O13  0 <> <> <> <> <>
  14 3 13.878526 129.956959 25.670265 900 118 0.20982 0.20982 6 1 00CC00  C14  0 <> <> <> <> <>
  15 2 13.299086 130.091566 27.047266 900 118 -0.07863 -0.07863 6 1 00CC00  C15  0 <> <> <> <> <>
  16 2 12.295576 129.228574 27.477673 900 118 -0.11908 -0.11908 6 1 00CC00  C16  0 <> <> <> <> <>
  17 2 11.758986 129.355606 28.757091 900 118 -0.10791 -0.10791 6 1 00CC00  C17  0 <> <> <> <> <>
  18 2 12.222027 130.347511 29.617059 900 118 -0.15579 -0.15579 6 1 00CC00  C18  0 <> <> <> <> <>
  19 2 13.224028 131.209726 29.188226 900 118 0.20942 0.20942 6 1 00CC00  C19  0 <> <> <> <> <>
  20 56 13.680335 132.176041 30.015783 900 141 -0.21738 -0.21738 9 1 6BFFB5  F20  0 <> <> <> <> <>
  21 2 13.759163 131.082034 27.910489 900 118 -0.14298 -0.14298 6 1 00CC00  C21  0 <> <> <> <> <>
  22 2 15.113153 129.527076 23.346761 900 118 -0.15125 -0.15125 6 1 00CC00  C22  0 <> <> <> <> <>
  23 2 15.738612 129.320889 22.120218 900 118 0.11394 0.11394 6 1 00CC00  C23  0 <> <> <> <> <>
  24 57 15.147452 130.118283 20.708517 900 9 -0.14866 -0.14866 17 1 008C00  Cl24  0 <> <> <> <> <>
  25 43 17.405035 126.545909 16.444331 900 21 0.34308 0.34308 1 1 FFFFFF  H25  <>  13.959    0.950  <> <> <>
  26 43 16.430575 126.890362 17.723473 900 21 0.34308 0.34308 1 1 FFFFFF  H26  <>  13.959    0.950  <> <> <>
  27 41 18.610473 125.873467 20.352409 900 21 0.10404 0.10404 1 0 FFFFFF  H27  <> <> <> <> <> <>
  28 41 15.986821 124.721890 19.211120 900 21 0.09822 0.09822 1 0 FFFFFF  H28  <> <> <> <> <> <>
  29 41 16.863394 124.170592 20.666663 900 21 0.09822 0.09822 1 0 FFFFFF  H29  <> <> <> <> <> <>
  30 41 14.966704 126.399246 20.706512 900 21 0.08391 0.08391 1 0 FFFFFF  H30  <> <> <> <> <> <>
  31 41 16.286218 126.227428 21.886269 900 21 0.08391 0.08391 1 0 FFFFFF  H31  <> <> <> <> <> <>
  32 41 18.569379 128.045896 20.867593 900 21 0.07312 0.07312 1 0 FFFFFF  H32  <> <> <> <> <> <>
  33 41 17.405764 129.146291 20.090806 900 21 0.07312 0.07312 1 0 FFFFFF  H33  <> <> <> <> <> <>
  34 41 18.161600 127.176881 23.109006 900 21 0.13771 0.13771 1 0 FFFFFF  H34  <> <> <> <> <> <>
  35 41 17.051083 127.543229 25.285656 900 21 0.13625 0.13625 1 0 FFFFFF  H35  <> <> <> <> <> <>
  36 41 14.205326 130.934757 25.316411 900 21 0.04416 0.04416 1 0 FFFFFF  H36  <> <> <> <> <> <>
  37 41 13.120794 129.560585 24.994373 900 21 0.04416 0.04416 1 0 FFFFFF  H37  <> <> <> <> <> <>
  38 41 11.930208 128.454811 26.814995 900 21 0.13875 0.13875 1 0 FFFFFF  H38  <> <> <> <> <> <>
  39 41 10.979268 128.681063 29.084372 900 21 0.14063 0.14063 1 0 FFFFFF  H39  <> <> <> <> <> <>
  40 41 11.810001 130.451221 30.610468 900 21 0.14711 0.14711 1 0 FFFFFF  H40  <> <> <> <> <> <>
  41 41 14.537701 131.759841 27.591346 900 21 0.14862 0.14862 1 0 FFFFFF  H41  <> <> <> <> <> <>
  42 41 14.259294 130.186750 23.407416 900 21 0.15958 0.15958 1 0 FFFFFF  H42  <> <> <> <> <> <>
  :::
 } 
 m_bond[45] { 
  # First column is bond index #
  i_m_from
  i_m_to
  i_m_order
  i_m_from_rep
  i_m_to_rep
  i_sd_original_parity
  :::
  1 1 2 1 2 2 <>
  2 1 25 1 2 2 <>
  3 1 26 1 2 2 <>
  4 2 3 2 2 2 <>
  5 2 4 1 2 2 6
  6 4 2 1 2 2 6
  7 4 7 1 2 2 <>
  8 4 5 1 2 2 <>
  9 4 27 1 2 2 <>
  10 5 6 1 2 2 <>
  11 5 28 1 2 2 <>
  12 5 29 1 2 2 <>
  13 6 7 1 2 2 <>
  14 6 30 1 2 2 <>
  15 6 31 1 2 2 <>
  16 7 8 1 2 2 <>
  17 8 9 1 2 2 <>
  18 8 32 1 2 2 <>
  19 8 33 1 2 2 <>
  20 9 23 1 2 2 <>
  21 9 10 2 2 2 <>
  22 10 11 1 2 2 <>
  23 10 34 1 2 2 <>
  24 11 12 2 2 2 <>
  25 11 35 1 2 2 <>
  26 12 13 1 2 2 <>
  27 12 22 1 2 2 <>
  28 13 14 1 2 2 <>
  29 14 15 1 2 2 <>
  30 14 36 1 2 2 <>
  31 14 37 1 2 2 <>
  32 15 21 1 2 2 <>
  33 15 16 2 2 2 <>
  34 16 17 1 2 2 <>
  35 16 38 1 2 2 <>
  36 17 18 2 2 2 <>
  37 17 39 1 2 2 <>
  38 18 19 1 2 2 <>
  39 18 40 1 2 2 <>
  40 19 20 1 2 2 <>
  41 19 21 2 2 2 <>
  42 21 41 1 2 2 <>
  43 22 23 2 2 2 <>
  44 22 42 1 2 2 <>
  45 23 24 1 2 2 <>
  :::
 } 
} 

f_m_ct { 
 s_m_title
 i_m_ct_stereo_status
 s_st_Chirality_1
 s_st_Chirality_2
 s_m_entry_id
 s_m_entry_name
 s_m_Source_Path
 s_m_Source_File
 s_m_job_name
 i_m_Source_File_Index
 r_phase_PhaseScreenScore
 r_f3d_energy
 i_f3d_flags
 r_f3d_relative_energy
 i_phase_Conf_Index
 i_phase_Num_Sites_Matched
 s_phase_Matched_Ligand_Sites
 r_phase_Align_Score
 r_phase_Vector_Score
 r_phase_Volume_Score
 r_phase_Fitness
 r_phase_Group_Fitness
 s_phase_HypoID
 s_phase_ScreenID
 i_lp_mmshare_version
 s_epik_input
 s_epik_cmdline
 r_lp_tautomer_probability
 r_epik_Ionization_Penalty
 r_epik_Ionization_Penalty_Charging
 r_epik_Ionization_Penalty_Neutral
 r_epik_State_Penalty
 r_epik_Charging_Adjusted_Penalty
 i_epik_Tot_Q
 i_epik_Tot_abs_Q
 s_lp_Force_Field
 r_lp_Energy
 b_lp_Chiralities_Consistent
 s_lp_Variant
 s_user_duplicate_titles
 s_m_subgroup_title
 s_m_subgroupid
 b_m_subgroup_collapsed
 i_m_ct_format
 :::
 CHEMBL5077617 
  1
  4_S_9_2_5_29 
  6_S_7_8_5_32 
  9 
  structures_maob_ic50.ls.or.eq.100_yr.sm.or.eq.2020.213 
  /home/ktibsl/Dokumenty/Perry-Zbigniew-Magda 
  mao-b_results.mae 
  phase_screen_maob 
  9
  1.85774441888152
  74.51585
  0
  16.08416
  4
  4
  "D(4) H(5) R(10) R(9)" 
  0.325809878150668
  0.524820658651947
  0.604431992021792
  1.85774441888152
  1.85774441888152
  Hypothesis_1 
  phase_screen_maob_sub_1.maegz:179 
  65138
  W05IMl1DKD1PKVtDQEBIXTFbQ0gyXVtDQEhdKEYpW0NIMl1OMVtDSDJdYzJbY0hdW2NIXWMoW2NIXWMyRilPW0NIMl1jM1tjSF1bY0hdW2NIXWMoRilbY0hdMw== 
  J2VwaWtfcHl0aG9uJywgJy1waHQnLCAnMC41JywgJy1waCcsICc3LjQnLCAnLXRuJywgJzgnLCAnLW1hJywgJzUwMCcsICctaW1hZScsICc8aW5maWxlLm1hZT4nLCAnLW9tYWUnLCAnPG91dGZpbGUubWFlPic= 
  1
    0.0994 
    0.0000 
    0.0994 
    0.0994 
  0.0993709910532186
  0
  0
  S-OPLS 
  31.980253
  1
  CHEMBL5077617-1 
  CHEMBL5077617 
  mao-b_phase_screen 
  mao-b_phase_screen 
  1
  2
 m_depend[8] { 
  # First column is dependency index #
  i_m_depend_dependency
  s_m_depend_property
  :::
  1 30 s_m_job_name 
  2 10 r_lp_tautomer_probability 
  3 10 r_epik_Ionization_Penalty 
  4 10 r_epik_Ionization_Penalty_Charging 
  5 10 r_epik_Ionization_Penalty_Neutral 
  6 10 r_epik_State_Penalty 
  7 10 r_epik_Charging_Adjusted_Penalty 
  8 10 i_epik_Tot_Q 
  :::
 } 
 m_atom[45] { 
  # First column is atom index #
  i_m_mmod_type
  r_m_x_coord
  r_m_y_coord
  r_m_z_coord
  i_m_residue_number
  i_m_color
  r_m_charge1
  r_m_charge2
  i_m_atomic_number
  i_m_visibility
  s_m_color_rgb
  s_m_atom_name
  i_m_ribbon_transparency
  r_epik_H2O_pKa
  r_epik_H2O_pKa_uncertainty
  i_sd_original_parity
  b_st_SpecifiedChirality
  b_st_NoSrcChirality
  :::
  1 25 16.394392 126.232311 17.975879 900 38 -0.72236 -0.72236 7 1 2E2EFF  N1  0 <> <> <> <> <>
  2 2 17.530296 125.593425 18.257581 900 118 0.57140 0.57140 6 1 00CC00  C2  0 <> <> <> <> <>
  3 15 17.800510 124.483882 17.807423 900 70 -0.54559 -0.54559 8 1 FF2E2E  O3  0  -2.001    0.900  <> <> <>
  4 3 18.407823 126.393581 19.173931 900 118 0.11424 0.11424 6 1 00CC00  C4  0 <> <> 2 1 <>
  5 3 19.699851 125.631685 19.487371 900 118 -0.16694 -0.16694 6 1 00CC00  C5  0 <> <> <> <> <>
  6 3 19.880345 125.804216 20.985356 900 118 0.13183 0.13183 6 1 00CC00  C6  0 <> <> 2 1 <>
  7 56 20.498290 124.743810 21.511516 900 141 -0.25119 -0.25119 9 1 6BFFB5  F7  0 <> <> <> <> <>
  8 3 18.439075 125.910900 21.472951 900 118 0.12197 0.12197 6 1 00CC00  C8  0 <> <> <> <> <>
  9 26 17.722910 126.661050 20.439281 900 38 -0.76326 -0.76326 7 1 2E2EFF  N9  0   6.662    2.220  <> <> 1
  10 3 17.833137 128.086527 20.735025 900 118 0.17457 0.17457 6 1 00CC00  C10  0 <> <> <> <> <>
  11 2 17.136886 128.383814 22.029959 900 118 -0.15555 -0.15555 6 1 00CC00  C11  0 <> <> <> <> <>
  12 2 17.827469 128.322137 23.237071 900 118 -0.05240 -0.05240 6 1 00CC00  C12  0 <> <> <> <> <>
  13 2 17.173418 128.599716 24.435464 900 118 -0.22006 -0.22006 6 1 00CC00  C13  0 <> <> <> <> <>
  14 2 15.824170 128.941130 24.437359 900 118 0.18694 0.18694 6 1 00CC00  C14  0 <> <> <> <> <>
  15 16 15.174123 129.216512 25.623110 900 70 -0.36118 -0.36118 8 1 FF2E2E  O15  0 <> <> <> <> <>
  16 3 13.839259 129.542071 25.494463 900 118 0.20950 0.20950 6 1 00CC00  C16  0 <> <> <> <> <>
  17 2 13.258473 129.815836 26.850096 900 118 -0.07924 -0.07924 6 1 00CC00  C17  0 <> <> <> <> <>
  18 2 12.198287 129.052731 27.330425 900 118 -0.11896 -0.11896 6 1 00CC00  C18  0 <> <> <> <> <>
  19 2 11.660567 129.308938 28.589867 900 118 -0.10774 -0.10774 6 1 00CC00  C19  0 <> <> <> <> <>
  20 2 12.179195 130.331187 29.379715 900 118 -0.15552 -0.15552 6 1 00CC00  C20  0 <> <> <> <> <>
  21 2 13.237811 131.093731 28.900994 900 118 0.20960 0.20960 6 1 00CC00  C21  0 <> <> <> <> <>
  22 56 13.748342 132.088512 29.660336 900 141 -0.21715 -0.21715 9 1 6BFFB5  F22  0 <> <> <> <> <>
  23 2 13.774023 130.837086 27.643258 900 118 -0.14293 -0.14293 6 1 00CC00  C23  0 <> <> <> <> <>
  24 2 15.137446 129.001619 23.227978 900 118 -0.19670 -0.19670 6 1 00CC00  C24  0 <> <> <> <> <>
  25 2 15.789607 128.724631 22.030793 900 118 0.25049 0.25049 6 1 00CC00  C25  0 <> <> <> <> <>
  26 56 15.110347 128.787213 20.863951 900 141 -0.21650 -0.21650 9 1 6BFFB5  F26  0 <> <> <> <> <>
  27 43 15.657143 125.883013 17.380434 900 21 0.34492 0.34492 1 1 FFFFFF  H27  <>  13.688    0.950  <> <> <>
  28 43 16.132322 127.143674 18.323495 900 21 0.34492 0.34492 1 1 FFFFFF  H28  <>  13.688    0.950  <> <> <>
  29 41 18.623087 127.333781 18.660005 900 21 0.09305 0.09305 1 0 FFFFFF  H29  <> <> <> <> <> <>
  30 41 19.568658 124.575935 19.244373 900 21 0.10067 0.10067 1 0 FFFFFF  H30  <> <> <> <> <> <>
  31 41 20.555387 125.996097 18.918168 900 21 0.10067 0.10067 1 0 FFFFFF  H31  <> <> <> <> <> <>
  32 41 20.464961 126.691380 21.236910 900 21 0.08957 0.08957 1 0 FFFFFF  H32  <> <> <> <> <> <>
  33 41 18.003101 124.912922 21.562596 900 21 0.08634 0.08634 1 0 FFFFFF  H33  <> <> <> <> <> <>
  34 41 18.370105 126.380440 22.456530 900 21 0.08634 0.08634 1 0 FFFFFF  H34  <> <> <> <> <> <>
  35 41 18.885006 128.360346 20.816854 900 21 0.07600 0.07600 1 0 FFFFFF  H35  <> <> <> <> <> <>
  36 41 17.369505 128.660906 19.933007 900 21 0.07600 0.07600 1 0 FFFFFF  H36  <> <> <> <> <> <>
  37 41 18.876281 128.057508 23.243748 900 21 0.13969 0.13969 1 0 FFFFFF  H37  <> <> <> <> <> <>
  38 41 17.717309 128.549611 25.369818 900 21 0.13755 0.13755 1 0 FFFFFF  H38  <> <> <> <> <> <>
  39 41 13.740424 130.430459 24.870687 900 21 0.04500 0.04500 1 0 FFFFFF  H39  <> <> <> <> <> <>
  40 41 13.305783 128.711890 25.031535 900 21 0.04500 0.04500 1 0 FFFFFF  H40  <> <> <> <> <> <>
  41 41 11.789501 128.256172 26.722369 900 21 0.13888 0.13888 1 0 FFFFFF  H41  <> <> <> <> <> <>
  42 41 10.836615 128.711491 28.956255 900 21 0.14088 0.14088 1 0 FFFFFF  H42  <> <> <> <> <> <>
  43 41 11.766607 130.534879 30.357295 900 21 0.14735 0.14735 1 0 FFFFFF  H43  <> <> <> <> <> <>
  44 41 14.596941 131.438466 27.284728 900 21 0.14866 0.14866 1 0 FFFFFF  H44  <> <> <> <> <> <>
  45 41 14.089730 129.265155 23.212590 900 21 0.16123 0.16123 1 0 FFFFFF  H45  <> <> <> <> <> <>
  :::
 } 
 m_bond[49] { 
  # First column is bond index #
  i_m_from
  i_m_to
  i_m_order
  i_m_from_rep
  i_m_to_rep
  i_sd_original_parity
  :::
  1 1 2 1 2 2 <>
  2 1 27 1 2 2 <>
  3 1 28 1 2 2 <>
  4 2 3 2 2 2 <>
  5 2 4 1 2 2 6
  6 4 2 1 2 2 6
  7 4 9 1 2 2 <>
  8 4 5 1 2 2 <>
  9 4 29 1 2 2 <>
  10 5 6 1 2 2 <>
  11 5 30 1 2 2 <>
  12 5 31 1 2 2 <>
  13 6 7 1 2 2 6
  14 6 8 1 2 2 <>
  15 6 32 1 2 2 <>
  16 7 6 1 2 2 6
  17 8 9 1 2 2 <>
  18 8 33 1 2 2 <>
  19 8 34 1 2 2 <>
  20 9 10 1 2 2 <>
  21 10 11 1 2 2 <>
  22 10 35 1 2 2 <>
  23 10 36 1 2 2 <>
  24 11 25 1 2 2 <>
  25 11 12 2 2 2 <>
  26 12 13 1 2 2 <>
  27 12 37 1 2 2 <>
  28 13 14 2 2 2 <>
  29 13 38 1 2 2 <>
  30 14 15 1 2 2 <>
  31 14 24 1 2 2 <>
  32 15 16 1 2 2 <>
  33 16 17 1 2 2 <>
  34 16 39 1 2 2 <>
  35 16 40 1 2 2 <>
  36 17 23 1 2 2 <>
  37 17 18 2 2 2 <>
  38 18 19 1 2 2 <>
  39 18 41 1 2 2 <>
  40 19 20 2 2 2 <>
  41 19 42 1 2 2 <>
  42 20 21 1 2 2 <>
  43 20 43 1 2 2 <>
  44 21 22 1 2 2 <>
  45 21 23 2 2 2 <>
  46 23 44 1 2 2 <>
  47 24 25 2 2 2 <>
  48 24 45 1 2 2 <>
  49 25 26 1 2 2 <>
  :::
 } 
} 

f_m_ct { 
 s_m_title
 i_m_ct_stereo_status
 s_st_Chirality_1
 s_m_entry_id
 s_m_entry_name
 s_m_Source_Path
 s_m_Source_File
 s_m_job_name
 i_m_Source_File_Index
 r_phase_PhaseScreenScore
 r_f3d_energy
 i_f3d_flags
 r_f3d_relative_energy
 i_phase_Conf_Index
 i_phase_Num_Sites_Matched
 s_phase_Matched_Ligand_Sites
 r_phase_Align_Score
 r_phase_Vector_Score
 r_phase_Volume_Score
 r_phase_Fitness
 r_phase_Group_Fitness
 s_phase_HypoID
 s_phase_ScreenID
 i_lp_mmshare_version
 s_epik_input
 s_epik_cmdline
 r_lp_tautomer_probability
 r_epik_Ionization_Penalty
 r_epik_Ionization_Penalty_Charging
 r_epik_Ionization_Penalty_Neutral
 r_epik_State_Penalty
 r_epik_Charging_Adjusted_Penalty
 i_epik_Tot_Q
 i_epik_Tot_abs_Q
 s_lp_Force_Field
 r_lp_Energy
 b_lp_Chiralities_Consistent
 s_lp_Variant
 s_user_duplicate_titles
 s_m_subgroup_title
 s_m_subgroupid
 b_m_subgroup_collapsed
 i_m_ct_format
 :::
 CHEMBL4752402 
  1
  19_S_18_21_20_39 
  10 
  structures_maob_ic50.ls.or.eq.100_yr.sm.or.eq.2020.70 
  /home/ktibsl/Dokumenty/Perry-Zbigniew-Magda 
  mao-b_results.mae 
  phase_screen_maob 
  10
  1.79913530290582
  141.97433
  0
  82.7209
  15
  4
  "D(3) H(7) R(9) R(8)" 
  0.681252797218826
  0.706946875934696
  0.659899091320144
  1.79913530290582
  1.79913530290582
  Hypothesis_1 
  phase_screen_maob_sub_1.maegz:65 
  65138
  W05IMl1DKD1PKVtDQEhdKFtDSDNdKVtOSF1bQ0gyXWMxW2NIXVtjSF1jKFtjSF1jMVtDSDNdKU9bQ0gyXWMyW2NIXVtjSF1bY0hdYyhGKVtjSF0y 
  J2VwaWtfcHl0aG9uJywgJy1waHQnLCAnMC41JywgJy1waCcsICc3LjQnLCAnLXRuJywgJzgnLCAnLW1hJywgJzUwMCcsICctaW1hZScsICc8aW5maWxlLm1hZT4nLCAnLW9tYWUnLCAnPG91dGZpbGUubWFlPic= 
  1
    0.0932 
    0.0000 
    0.0932 
    0.0932 
  0.0932037049174818
  0
  0
  S-OPLS 
  32.795337
  1
  CHEMBL4752402-1 
  CHEMBL4752402 
  mao-b_phase_screen 
  mao-b_phase_screen 
  1
  2
 m_depend[8] { 
  # First column is dependency index #
  i_m_depend_dependency
  s_m_depend_property
  :::
  1 30 s_m_job_name 
  2 10 r_lp_tautomer_probability 
  3 10 r_epik_Ionization_Penalty 
  4 10 r_epik_Ionization_Penalty_Charging 
  5 10 r_epik_Ionization_Penalty_Neutral 
  6 10 r_epik_State_Penalty 
  7 10 r_epik_Charging_Adjusted_Penalty 
  8 10 i_epik_Tot_Q 
  :::
 } 
 m_atom[44] { 
  # First column is atom index #
  i_m_mmod_type
  r_m_x_coord
  r_m_y_coord
  r_m_z_coord
  i_m_residue_number
  i_m_color
  r_m_charge1
  r_m_charge2
  i_m_atomic_number
  i_m_visibility
  s_m_color_rgb
  s_m_atom_name
  i_m_ribbon_transparency
  r_epik_H2O_pKa
  r_epik_H2O_pKa_uncertainty
  i_sd_original_parity
  b_st_SpecifiedChirality
  :::
  1 3 18.592872 129.908367 22.264073 900 118 -0.12720 -0.12720 6 1 00CC00  C1  0 <> <> <> <>
  2 2 17.294636 129.171423 22.410694 900 118 -0.02134 -0.02134 6 1 00CC00  C2  0 <> <> <> <>
  3 2 16.482846 129.406573 23.514018 900 118 -0.15862 -0.15862 6 1 00CC00  C3  0 <> <> <> <>
  4 2 15.279964 128.723756 23.649868 900 118 0.16138 0.16138 6 1 00CC00  C4  0 <> <> <> <>
  5 16 14.473914 128.957244 24.745390 900 70 -0.36675 -0.36675 8 1 FF2E2E  O5  0 <> <> <> <>
  6 3 14.961424 129.887619 25.640452 900 118 0.20981 0.20981 6 1 00CC00  C6  0 <> <> <> <>
  7 2 13.993665 130.044126 26.775771 900 118 -0.07577 -0.07577 6 1 00CC00  C7  0 <> <> <> <>
  8 2 12.815361 129.304013 26.805276 900 118 -0.11976 -0.11976 6 1 00CC00  C8  0 <> <> <> <>
  9 2 11.918085 129.451142 27.860846 900 118 -0.10874 -0.10874 6 1 00CC00  C9  0 <> <> <> <>
  10 2 12.192193 130.340336 28.896233 900 118 -0.15796 -0.15796 6 1 00CC00  C10  0 <> <> <> <>
  11 2 13.368488 131.079816 28.867690 900 118 0.20848 0.20848 6 1 00CC00  C11  0 <> <> <> <>
  12 56 13.643679 131.945779 29.868295 900 141 -0.21903 -0.21903 9 1 6BFFB5  F12  0 <> <> <> <>
  13 2 14.263786 130.932159 27.813210 900 118 -0.14370 -0.14370 6 1 00CC00  C13  0 <> <> <> <>
  14 2 14.888871 127.805789 22.682396 900 118 -0.20966 -0.20966 6 1 00CC00  C14  0 <> <> <> <>
  15 2 15.700662 127.570638 21.579072 900 118 -0.08708 -0.08708 6 1 00CC00  C15  0 <> <> <> <>
  16 2 16.903544 128.253455 21.443221 900 118 -0.11908 -0.11908 6 1 00CC00  C16  0 <> <> <> <>
  17 3 17.779685 127.999664 20.252437 900 118 0.13978 0.13978 6 1 00CC00  C17  0 <> <> <> <>
  18 26 17.152486 127.001971 19.390560 900 38 -0.79761 -0.79761 7 1 2E2EFF  N18  0   6.631    2.220  <> <>
  19 3 18.004778 126.754461 18.231277 900 118 0.07349 0.07349 6 1 00CC00  C19  0 <> <> 1 1
  20 3 18.403195 125.308613 18.203182 900 118 -0.18175 -0.18175 6 1 00CC00  C20  0 <> <> <> <>
  21 2 17.253279 127.090471 16.977345 900 118 0.56878 0.56878 6 1 00CC00  C21  0 <> <> <> <>
  22 25 16.585322 126.038637 16.502700 900 38 -0.72111 -0.72111 7 1 2E2EFF  N22  0 <> <> <> <>
  23 15 17.237883 128.190830 16.433545 900 70 -0.54086 -0.54086 8 1 FF2E2E  O23  0  -1.652    0.900  <> <>
  24 41 18.727737 130.579141 23.112586 900 21 0.07291 0.07291 1 0 FFFFFF  H24  <> <> <> <> <>
  25 41 18.579328 130.488145 21.341157 900 21 0.07291 0.07291 1 0 FFFFFF  H25  <> <> <> <> <>
  26 41 19.414935 129.193329 22.231932 900 21 0.07291 0.07291 1 0 FFFFFF  H26  <> <> <> <> <>
  27 41 16.787332 130.121258 24.267243 900 21 0.14520 0.14520 1 0 FFFFFF  H27  <> <> <> <> <>
  28 41 15.923376 129.550776 26.026826 900 21 0.04339 0.04339 1 0 FFFFFF  H28  <> <> <> <> <>
  29 41 15.087771 130.845593 25.136051 900 21 0.04339 0.04339 1 0 FFFFFF  H29  <> <> <> <> <>
  30 41 12.595026 128.610605 26.004038 900 21 0.13894 0.13894 1 0 FFFFFF  H30  <> <> <> <> <>
  31 41 11.004372 128.872385 27.876695 900 21 0.13946 0.13946 1 0 FFFFFF  H31  <> <> <> <> <>
  32 41 11.500411 130.458999 29.717658 900 21 0.14582 0.14582 1 0 FFFFFF  H32  <> <> <> <> <>
  33 41 15.174169 131.513994 27.804960 900 21 0.14856 0.14856 1 0 FFFFFF  H33  <> <> <> <> <>
  34 41 13.952366 127.274181 22.788163 900 21 0.13144 0.13144 1 0 FFFFFF  H34  <> <> <> <> <>
  35 41 15.396175 126.855954 20.825846 900 21 0.13191 0.13191 1 0 FFFFFF  H35  <> <> <> <> <>
  36 41 17.914339 128.927288 19.696126 900 21 0.06407 0.06407 1 0 FFFFFF  H36  <> <> <> <> <>
  37 41 18.749944 127.632471 20.586901 900 21 0.06407 0.06407 1 0 FFFFFF  H37  <> <> <> <> <>
  38 43 16.252860 127.341296 19.081317 900 21 0.43302 0.43302 1 1 FFFFFF  H38  <> <> <> <> <>
  39 41 18.897651 127.376157 18.297392 900 21 0.05347 0.05347 1 0 FFFFFF  H39  <> <> <> <> <>
  40 41 19.039495 125.123828 17.337690 900 21 0.06993 0.06993 1 0 FFFFFF  H40  <> <> <> <> <>
  41 41 17.510322 124.686917 18.137068 900 21 0.06993 0.06993 1 0 FFFFFF  H41  <> <> <> <> <>
  42 41 18.949284 125.064446 19.114373 900 21 0.06993 0.06993 1 0 FFFFFF  H42  <> <> <> <> <>
  43 43 16.570268 125.117701 16.917129 900 21 0.34152 0.34152 1 1 FFFFFF  H43  <>  13.941    0.950  <> <>
  44 43 16.012737 126.034214 15.670699 900 21 0.34152 0.34152 1 1 FFFFFF  H44  <>  13.941    0.950  <> <>
  :::
 } 
 m_bond[46] { 
  # First column is bond index #
  i_m_from
  i_m_to
  i_m_order
  i_m_from_rep
  i_m_to_rep
  i_sd_original_parity
  :::
  1 1 2 1 2 2 <>
  2 1 24 1 2 2 <>
  3 1 25 1 2 2 <>
  4 1 26 1 2 2 <>
  5 2 16 1 2 2 <>
  6 2 3 2 2 2 <>
  7 3 4 1 2 2 <>
  8 3 27 1 2 2 <>
  9 4 5 1 2 2 <>
  10 4 14 2 2 2 <>
  11 5 6 1 2 2 <>
  12 6 7 1 2 2 <>
  13 6 28 1 2 2 <>
  14 6 29 1 2 2 <>
  15 7 13 1 2 2 <>
  16 7 8 2 2 2 <>
  17 8 9 1 2 2 <>
  18 8 30 1 2 2 <>
  19 9 10 2 2 2 <>
  20 9 31 1 2 2 <>
  21 10 11 1 2 2 <>
  22 10 32 1 2 2 <>
  23 11 12 1 2 2 <>
  24 11 13 2 2 2 <>
  25 13 33 1 2 2 <>
  26 14 15 1 2 2 <>
  27 14 34 1 2 2 <>
  28 15 16 2 2 2 <>
  29 15 35 1 2 2 <>
  30 16 17 1 2 2 <>
  31 17 18 1 2 2 <>
  32 17 36 1 2 2 <>
  33 17 37 1 2 2 <>
  34 18 19 1 2 2 <>
  35 18 38 1 2 2 <>
  36 19 20 1 2 2 6
  37 19 21 1 2 2 <>
  38 19 39 1 2 2 <>
  39 20 19 1 2 2 6
  40 20 40 1 2 2 <>
  41 20 41 1 2 2 <>
  42 20 42 1 2 2 <>
  43 21 22 1 2 2 <>
  44 21 23 2 2 2 <>
  45 22 43 1 2 2 <>
  46 22 44 1 2 2 <>
  :::
 } 
} 

f_m_ct { 
 s_m_title
 i_m_ct_stereo_status
 s_st_Chirality_1
 s_st_Chirality_2
 s_m_entry_id
 s_m_entry_name
 s_m_Source_Path
 s_m_Source_File
 s_m_job_name
 i_m_Source_File_Index
 r_phase_PhaseScreenScore
 r_f3d_energy
 i_f3d_flags
 r_f3d_relative_energy
 i_phase_Conf_Index
 i_phase_Num_Sites_Matched
 s_phase_Matched_Ligand_Sites
 r_phase_Align_Score
 r_phase_Vector_Score
 r_phase_Volume_Score
 r_phase_Fitness
 r_phase_Group_Fitness
 s_phase_HypoID
 s_phase_ScreenID
 i_lp_mmshare_version
 s_epik_input
 s_epik_cmdline
 r_lp_tautomer_probability
 r_epik_Ionization_Penalty
 r_epik_Ionization_Penalty_Charging
 r_epik_Ionization_Penalty_Neutral
 r_epik_State_Penalty
 r_epik_Charging_Adjusted_Penalty
 i_epik_Tot_Q
 i_epik_Tot_abs_Q
 s_lp_Force_Field
 r_lp_Energy
 b_lp_Chiralities_Consistent
 s_lp_Variant
 s_user_duplicate_titles
 s_m_subgroup_title
 s_m_subgroupid
 b_m_subgroup_collapsed
 i_m_ct_format
 :::
 CHEMBL5083414 
  1
  4_S_9_2_5_28 
  6_S_7_8_5_31 
  11 
  structures_maob_ic50.ls.or.eq.100_yr.sm.or.eq.2020.79 
  /home/ktibsl/Dokumenty/Perry-Zbigniew-Magda 
  mao-b_results.mae 
  phase_screen_maob 
  11
  1.71559026663469
  77.49733
  0
  7.93299
  3
  4
  "D(4) H(5) R(9) R(8)" 
  0.523679698753148
  0.543539409267511
  0.608450606328137
  1.71559026663469
  1.71559026663469
  Hypothesis_1 
  phase_screen_maob_sub_1.maegz:72 
  65138
  W05IMl1DKD1PKVtDQEBIXTFbQ0gyXVtDQEhdKEYpW0NIMl1OMVtDSDJdYzJbY0hdW2NIXWMoW2NIXVtjSF0yKU9bQ0gyXWMzW2NIXVtjSF1bY0hdYyhGKVtjSF0z 
  J2VwaWtfcHl0aG9uJywgJy1waHQnLCAnMC41JywgJy1waCcsICc3LjQnLCAnLXRuJywgJzgnLCAnLW1hJywgJzUwMCcsICctaW1hZScsICc8aW5maWxlLm1hZT4nLCAnLW9tYWUnLCAnPG91dGZpbGUubWFlPic= 
  1
    0.1154 
    0.0000 
    0.1154 
    0.1154 
  0.115373809435331
  0
  0
  S-OPLS 
  37.438591
  1
  CHEMBL5083414-1 
  CHEMBL5083414 
  mao-b_phase_screen 
  mao-b_phase_screen 
  1
  2
 m_depend[8] { 
  # First column is dependency index #
  i_m_depend_dependency
  s_m_depend_property
  :::
  1 30 s_m_job_name 
  2 10 r_lp_tautomer_probability 
  3 10 r_epik_Ionization_Penalty 
  4 10 r_epik_Ionization_Penalty_Charging 
  5 10 r_epik_Ionization_Penalty_Neutral 
  6 10 r_epik_State_Penalty 
  7 10 r_epik_Charging_Adjusted_Penalty 
  8 10 i_epik_Tot_Q 
  :::
 } 
 m_atom[45] { 
  # First column is atom index #
  i_m_mmod_type
  r_m_x_coord
  r_m_y_coord
  r_m_z_coord
  i_m_residue_number
  i_m_color
  r_m_charge1
  r_m_charge2
  i_m_atomic_number
  i_m_visibility
  s_m_color_rgb
  s_m_atom_name
  i_m_ribbon_transparency
  r_epik_H2O_pKa
  r_epik_H2O_pKa_uncertainty
  i_sd_original_parity
  b_st_SpecifiedChirality
  b_st_NoSrcChirality
  :::
  1 25 16.927301 125.865685 17.952761 900 38 -0.72073 -0.72073 7 1 2E2EFF  N1  0 <> <> <> <> <>
  2 2 18.063508 125.402360 18.474462 900 118 0.57187 0.57187 6 1 00CC00  C2  0 <> <> <> <> <>
  3 15 18.508245 124.287057 18.219409 900 70 -0.54670 -0.54670 8 1 FF2E2E  O3  0  -2.001    0.900  <> <> <>
  4 3 18.705578 126.402349 19.389759 900 118 0.11201 0.11201 6 1 00CC00  C4  0 <> <> 2 1 <>
  5 3 20.002505 125.839813 19.981029 900 118 -0.16708 -0.16708 6 1 00CC00  C5  0 <> <> <> <> <>
  6 3 19.931468 126.207439 21.452800 900 118 0.13167 0.13167 6 1 00CC00  C6  0 <> <> 2 1 <>
  7 56 20.562349 125.296354 22.197833 900 141 -0.24977 -0.24977 9 1 6BFFB5  F7  0 <> <> <> <> <>
  8 3 18.428765 126.200614 21.714007 900 118 0.12203 0.12203 6 1 00CC00  C8  0 <> <> <> <> <>
  9 26 17.810373 126.734497 20.498832 900 38 -0.75690 -0.75690 7 1 2E2EFF  N9  0   6.732    2.220  <> <> 1
  10 3 17.732290 128.187878 20.613664 900 118 0.17019 0.17019 6 1 00CC00  C10  0 <> <> <> <> <>
  11 2 16.818424 128.551577 21.746171 900 118 -0.12031 -0.12031 6 1 00CC00  C11  0 <> <> <> <> <>
  12 2 15.459899 128.729696 21.513131 900 118 -0.08215 -0.08215 6 1 00CC00  C12  0 <> <> <> <> <>
  13 2 14.613155 129.066681 22.562457 900 118 -0.17912 -0.17912 6 1 00CC00  C13  0 <> <> <> <> <>
  14 2 15.124934 129.225548 23.844824 900 118 0.16130 0.16130 6 1 00CC00  C14  0 <> <> <> <> <>
  15 16 14.284177 129.560152 24.886730 900 70 -0.36523 -0.36523 8 1 FF2E2E  O15  0 <> <> <> <> <>
  16 3 14.900587 129.691559 26.114399 900 118 0.20933 0.20933 6 1 00CC00  C16  0 <> <> <> <> <>
  17 2 13.878689 130.054722 27.150660 900 118 -0.07709 -0.07709 6 1 00CC00  C17  0 <> <> <> <> <>
  18 2 12.560433 129.627497 27.021357 900 118 -0.11973 -0.11973 6 1 00CC00  C18  0 <> <> <> <> <>
  19 2 11.613121 129.966097 27.985166 900 118 -0.10825 -0.10825 6 1 00CC00  C19  0 <> <> <> <> <>
  20 2 11.976826 130.735297 29.086928 900 118 -0.15702 -0.15702 6 1 00CC00  C20  0 <> <> <> <> <>
  21 2 13.292884 131.162381 29.216948 900 118 0.20903 0.20903 6 1 00CC00  C21  0 <> <> <> <> <>
  22 56 13.655897 131.909637 30.283092 900 141 -0.21817 -0.21817 9 1 6BFFB5  F22  0 <> <> <> <> <>
  23 2 14.238039 130.823732 28.253991 900 118 -0.14359 -0.14359 6 1 00CC00  C23  0 <> <> <> <> <>
  24 2 16.483459 129.047431 24.077863 900 118 -0.17912 -0.17912 6 1 00CC00  C24  0 <> <> <> <> <>
  25 2 17.330203 128.710445 23.028537 900 118 -0.08215 -0.08215 6 1 00CC00  C25  0 <> <> <> <> <>
  26 43 16.329035 125.364526 17.311655 900 21 0.34529 0.34529 1 1 FFFFFF  H26  <>  13.688    0.950  <> <> <>
  27 43 16.525981 126.774458 18.134897 900 21 0.34529 0.34529 1 1 FFFFFF  H27  <>  13.688    0.950  <> <> <>
  28 41 18.903759 127.294275 18.790071 900 21 0.09205 0.09205 1 0 FFFFFF  H28  <> <> <> <> <> <>
  29 41 20.015322 124.754752 19.865503 900 21 0.10048 0.10048 1 0 FFFFFF  H29  <> <> <> <> <> <>
  30 41 20.895496 126.232723 19.494286 900 21 0.10048 0.10048 1 0 FFFFFF  H30  <> <> <> <> <> <>
  31 41 20.379711 127.180564 21.663093 900 21 0.08832 0.08832 1 0 FFFFFF  H31  <> <> <> <> <> <>
  32 41 18.084872 125.175843 21.874166 900 21 0.08257 0.08257 1 0 FFFFFF  H32  <> <> <> <> <> <>
  33 41 18.162642 126.771256 22.606308 900 21 0.08257 0.08257 1 0 FFFFFF  H33  <> <> <> <> <> <>
  34 41 18.726647 128.591146 20.805311 900 21 0.07082 0.07082 1 0 FFFFFF  H34  <> <> <> <> <> <>
  35 41 17.343714 128.605380 19.684794 900 21 0.07082 0.07082 1 0 FFFFFF  H35  <> <> <> <> <> <>
  36 41 15.061454 128.606009 20.514743 900 21 0.13307 0.13307 1 0 FFFFFF  H36  <> <> <> <> <> <>
  37 41 13.555475 129.205355 22.381024 900 21 0.13984 0.13984 1 0 FFFFFF  H37  <> <> <> <> <> <>
  38 41 15.374096 128.748112 26.386052 900 21 0.04364 0.04364 1 0 FFFFFF  H38  <> <> <> <> <> <>
  39 41 15.656531 130.474901 26.059410 900 21 0.04364 0.04364 1 0 FFFFFF  H39  <> <> <> <> <> <>
  40 41 12.269777 129.029137 26.167641 900 21 0.13877 0.13877 1 0 FFFFFF  H40  <> <> <> <> <> <>
  41 41 10.590499 129.630287 27.877669 900 21 0.14006 0.14006 1 0 FFFFFF  H41  <> <> <> <> <> <>
  42 41 11.246883 131.001237 29.837822 900 21 0.14653 0.14653 1 0 FFFFFF  H42  <> <> <> <> <> <>
  43 41 15.257348 131.163163 28.368850 900 21 0.14855 0.14855 1 0 FFFFFF  H43  <> <> <> <> <> <>
  44 41 16.881904 129.171117 25.076251 900 21 0.13984 0.13984 1 0 FFFFFF  H44  <> <> <> <> <> <>
  45 41 18.387883 128.571771 23.209971 900 21 0.13307 0.13307 1 0 FFFFFF  H45  <> <> <> <> <> <>
  :::
 } 
 m_bond[49] { 
  # First column is bond index #
  i_m_from
  i_m_to
  i_m_order
  i_m_from_rep
  i_m_to_rep
  i_sd_original_parity
  :::
  1 1 2 1 2 2 <>
  2 1 26 1 2 2 <>
  3 1 27 1 2 2 <>
  4 2 3 2 2 2 <>
  5 2 4 1 2 2 6
  6 4 2 1 2 2 6
  7 4 9 1 2 2 <>
  8 4 5 1 2 2 <>
  9 4 28 1 2 2 <>
  10 5 6 1 2 2 <>
  11 5 29 1 2 2 <>
  12 5 30 1 2 2 <>
  13 6 7 1 2 2 6
  14 6 8 1 2 2 <>
  15 6 31 1 2 2 <>
  16 7 6 1 2 2 6
  17 8 9 1 2 2 <>
  18 8 32 1 2 2 <>
  19 8 33 1 2 2 <>
  20 9 10 1 2 2 <>
  21 10 11 1 2 2 <>
  22 10 34 1 2 2 <>
  23 10 35 1 2 2 <>
  24 11 25 1 2 2 <>
  25 11 12 2 2 2 <>
  26 12 13 1 2 2 <>
  27 12 36 1 2 2 <>
  28 13 14 2 2 2 <>
  29 13 37 1 2 2 <>
  30 14 15 1 2 2 <>
  31 14 24 1 2 2 <>
  32 15 16 1 2 2 <>
  33 16 17 1 2 2 <>
  34 16 38 1 2 2 <>
  35 16 39 1 2 2 <>
  36 17 23 1 2 2 <>
  37 17 18 2 2 2 <>
  38 18 19 1 2 2 <>
  39 18 40 1 2 2 <>
  40 19 20 2 2 2 <>
  41 19 41 1 2 2 <>
  42 20 21 1 2 2 <>
  43 20 42 1 2 2 <>
  44 21 22 1 2 2 <>
  45 21 23 2 2 2 <>
  46 23 43 1 2 2 <>
  47 24 25 2 2 2 <>
  48 24 44 1 2 2 <>
  49 25 45 1 2 2 <>
  :::
 } 
} 

f_m_ct { 
 s_m_title
 i_m_ct_stereo_status
 s_st_Chirality_1
 s_m_entry_id
 s_m_entry_name
 s_m_Source_Path
 s_m_Source_File
 s_m_job_name
 i_m_Source_File_Index
 r_phase_PhaseScreenScore
 r_f3d_energy
 i_f3d_flags
 r_f3d_relative_energy
 i_phase_Conf_Index
 i_phase_Num_Sites_Matched
 s_phase_Matched_Ligand_Sites
 r_phase_Align_Score
 r_phase_Vector_Score
 r_phase_Volume_Score
 r_phase_Fitness
 r_phase_Group_Fitness
 s_phase_HypoID
 s_phase_ScreenID
 i_lp_mmshare_version
 s_epik_input
 s_epik_cmdline
 r_lp_tautomer_probability
 r_epik_Ionization_Penalty
 r_epik_Ionization_Penalty_Charging
 r_epik_Ionization_Penalty_Neutral
 r_epik_State_Penalty
 r_epik_Charging_Adjusted_Penalty
 i_epik_Tot_Q
 i_epik_Tot_abs_Q
 s_lp_Force_Field
 r_lp_Energy
 b_lp_Chiralities_Consistent
 s_lp_Variant
 s_user_duplicate_titles
 s_m_subgroup_title
 s_m_subgroupid
 b_m_subgroup_collapsed
 i_m_ct_format
 :::
 CHEMBL4743831 
  1
  2_S_3_21_1_27 
  12 
  structures_maob_ic50.ls.or.eq.100_yr.sm.or.eq.2020.63 
  /home/ktibsl/Dokumenty/Perry-Zbigniew-Magda 
  mao-b_results.mae 
  phase_screen_maob 
  12
  1.70842006820712
  71.12562
  0
  19.10238
  2
  4
  "D(4) H(6) R(9) R(8)" 
  0.691316525695413
  0.637218875091612
  0.647298297861683
  1.70842006820712
  1.70842006820712
  Hypothesis_1 
  phase_screen_maob_sub_1.maegz:58 
  65138
  W05IMl1DKD1PKVtDQEhdKFtDSDNdKVtOSF1bQ0gyXWMxW2NIXVtjSF1jKFtjSF1jMUYpT1tDSDJdYzJbY0hdW2NIXVtjSF1jKEYpW2NIXTI= 
  J2VwaWtfcHl0aG9uJywgJy1waHQnLCAnMC41JywgJy1waCcsICc3LjQnLCAnLXRuJywgJzgnLCAnLW1hJywgJzUwMCcsICctaW1hZScsICc8aW5maWxlLm1hZT4nLCAnLW9tYWUnLCAnPG91dGZpbGUubWFlPic= 
  1
    0.0737 
    0.0000 
    0.0737 
    0.0737 
  0.0736999283002867
  0
  0
  S-OPLS 
  28.011226
  1
  CHEMBL4743831-1 
  CHEMBL4743831 
  mao-b_phase_screen 
  mao-b_phase_screen 
  1
  2
 m_depend[8] { 
  # First column is dependency index #
  i_m_depend_dependency
  s_m_depend_property
  :::
  1 30 s_m_job_name 
  2 10 r_lp_tautomer_probability 
  3 10 r_epik_Ionization_Penalty 
  4 10 r_epik_Ionization_Penalty_Charging 
  5 10 r_epik_Ionization_Penalty_Neutral 
  6 10 r_epik_State_Penalty 
  7 10 r_epik_Charging_Adjusted_Penalty 
  8 10 i_epik_Tot_Q 
  :::
 } 
 m_atom[41] { 
  # First column is atom index #
  i_m_mmod_type
  r_m_x_coord
  r_m_y_coord
  r_m_z_coord
  i_m_residue_number
  i_m_color
  r_m_charge1
  r_m_charge2
  i_m_atomic_number
  i_m_visibility
  s_m_color_rgb
  s_m_atom_name
  i_m_ribbon_transparency
  i_sd_original_parity
  b_st_SpecifiedChirality
  r_epik_H2O_pKa
  r_epik_H2O_pKa_uncertainty
  :::
  1 3 18.664398 128.295036 18.313662 900 118 -0.18234 -0.18234 6 1 00CC00  C1  0 <> <> <> <>
  2 3 17.790528 127.473384 19.214350 900 118 0.07384 0.07384 6 1 00CC00  C2  0 2 1 <> <>
  3 26 18.343346 127.478245 20.565634 900 38 -0.79078 -0.79078 7 1 2E2EFF  N3  0 <> <>   6.522    2.220 
  4 3 18.401772 128.849539 21.063367 900 118 0.13974 0.13974 6 1 00CC00  C4  0 <> <> <> <>
  5 2 17.567808 128.966880 22.304630 900 118 -0.15828 -0.15828 6 1 00CC00  C5  0 <> <> <> <>
  6 2 17.856100 128.197328 23.428243 900 118 -0.06474 -0.06474 6 1 00CC00  C6  0 <> <> <> <>
  7 2 17.076589 128.312289 24.577210 900 118 -0.22053 -0.22053 6 1 00CC00  C7  0 <> <> <> <>
  8 2 16.002818 129.197045 24.612709 900 118 0.18510 0.18510 6 1 00CC00  C8  0 <> <> <> <>
  9 16 15.229226 129.312693 25.749627 900 70 -0.36209 -0.36209 8 1 FF2E2E  O9  0 <> <> <> <>
  10 3 14.195132 130.222233 25.661390 900 118 0.20961 0.20961 6 1 00CC00  C10  0 <> <> <> <>
  11 2 13.439896 130.247903 26.957136 900 118 -0.07815 -0.07815 6 1 00CC00  C11  0 <> <> <> <>
  12 2 12.358838 129.395244 27.160426 900 118 -0.11897 -0.11897 6 1 00CC00  C12  0 <> <> <> <>
  13 2 11.658957 129.420962 28.364786 900 118 -0.10807 -0.10807 6 1 00CC00  C13  0 <> <> <> <>
  14 2 12.034877 130.300313 29.376346 900 118 -0.15628 -0.15628 6 1 00CC00  C14  0 <> <> <> <>
  15 2 13.114200 131.152115 29.174329 900 118 0.20915 0.20915 6 1 00CC00  C15  0 <> <> <> <>
  16 56 13.486964 132.009541 30.150393 900 141 -0.21785 -0.21785 9 1 6BFFB5  F16  0 <> <> <> <>
  17 2 13.812391 131.125645 27.971368 900 118 -0.14305 -0.14305 6 1 00CC00  C17  0 <> <> <> <>
  18 2 15.718087 129.964659 23.486856 900 118 -0.20012 -0.20012 6 1 00CC00  C18  0 <> <> <> <>
  19 2 16.495833 129.850621 22.339078 900 118 0.26656 0.26656 6 1 00CC00  C19  0 <> <> <> <>
  20 56 16.207838 130.602187 21.253242 900 141 -0.20960 -0.20960 9 1 6BFFB5  F20  0 <> <> <> <>
  21 2 17.730793 126.064272 18.703630 900 118 0.56868 0.56868 6 1 00CC00  C21  0 <> <> <> <>
  22 25 16.725677 125.890303 17.844977 900 38 -0.71949 -0.71949 7 1 2E2EFF  N22  0 <> <> <> <>
  23 15 18.500409 125.162161 19.020855 900 70 -0.54263 -0.54263 8 1 FF2E2E  O23  0 <> <>  -1.652    0.900 
  24 41 18.251678 128.291407 17.304827 900 21 0.07145 0.07145 1 0 FFFFFF  H24  <> <> <> <> <>
  25 41 19.668724 127.871777 18.296874 900 21 0.07145 0.07145 1 0 FFFFFF  H25  <> <> <> <> <>
  26 41 18.707806 129.318990 18.684786 900 21 0.07145 0.07145 1 0 FFFFFF  H26  <> <> <> <> <>
  27 41 16.786202 127.896643 19.231139 900 21 0.05247 0.05247 1 0 FFFFFF  H27  <> <> <> <> <>
  28 43 19.273552 127.085056 20.550766 900 21 0.42945 0.42945 1 1 FFFFFF  H28  <> <> <> <> <>
  29 41 19.435096 129.108615 21.294063 900 21 0.06998 0.06998 1 0 FFFFFF  H29  <> <> <> <> <>
  30 41 18.018081 129.528971 20.302280 900 21 0.06998 0.06998 1 0 FFFFFF  H30  <> <> <> <> <>
  31 41 18.689013 127.507442 23.408351 900 21 0.13966 0.13966 1 0 FFFFFF  H31  <> <> <> <> <>
  32 41 17.307179 127.710489 25.446698 900 21 0.13637 0.13637 1 0 FFFFFF  H32  <> <> <> <> <>
  33 41 14.599615 131.213535 25.456900 900 21 0.04475 0.04475 1 0 FFFFFF  H33  <> <> <> <> <>
  34 41 13.522671 129.930684 24.854609 900 21 0.04475 0.04475 1 0 FFFFFF  H34  <> <> <> <> <>
  35 41 12.060370 128.708675 26.378834 900 21 0.13904 0.13904 1 0 FFFFFF  H35  <> <> <> <> <>
  36 41 10.819815 128.755175 28.515283 900 21 0.14040 0.14040 1 0 FFFFFF  H36  <> <> <> <> <>
  37 41 11.496190 130.325109 30.312606 900 21 0.14676 0.14676 1 0 FFFFFF  H37  <> <> <> <> <>
  38 41 14.649376 131.793932 27.829079 900 21 0.14862 0.14862 1 0 FFFFFF  H38  <> <> <> <> <>
  39 41 14.887930 130.656108 23.498487 900 21 0.15990 0.15990 1 0 FFFFFF  H39  <> <> <> <> <>
  40 43 16.070527 126.602905 17.556748 900 21 0.34191 0.34191 1 1 FFFFFF  H40  <> <> <>  13.941    0.950 
  41 43 16.496569 125.024650 17.377800 900 21 0.34191 0.34191 1 1 FFFFFF  H41  <> <> <>  13.941    0.950 
  :::
 } 
 m_bond[43] { 
  # First column is bond index #
  i_m_from
  i_m_to
  i_m_order
  i_m_from_rep
  i_m_to_rep
  i_sd_original_parity
  :::
  1 1 2 1 2 2 6
  2 1 24 1 2 2 <>
  3 1 25 1 2 2 <>
  4 1 26 1 2 2 <>
  5 2 1 1 2 2 6
  6 2 3 1 2 2 <>
  7 2 21 1 2 2 <>
  8 2 27 1 2 2 <>
  9 3 4 1 2 2 <>
  10 3 28 1 2 2 <>
  11 4 5 1 2 2 <>
  12 4 29 1 2 2 <>
  13 4 30 1 2 2 <>
  14 5 19 1 2 2 <>
  15 5 6 2 2 2 <>
  16 6 7 1 2 2 <>
  17 6 31 1 2 2 <>
  18 7 8 2 2 2 <>
  19 7 32 1 2 2 <>
  20 8 9 1 2 2 <>
  21 8 18 1 2 2 <>
  22 9 10 1 2 2 <>
  23 10 11 1 2 2 <>
  24 10 33 1 2 2 <>
  25 10 34 1 2 2 <>
  26 11 17 1 2 2 <>
  27 11 12 2 2 2 <>
  28 12 13 1 2 2 <>
  29 12 35 1 2 2 <>
  30 13 14 2 2 2 <>
  31 13 36 1 2 2 <>
  32 14 15 1 2 2 <>
  33 14 37 1 2 2 <>
  34 15 16 1 2 2 <>
  35 15 17 2 2 2 <>
  36 17 38 1 2 2 <>
  37 18 19 2 2 2 <>
  38 18 39 1 2 2 <>
  39 19 20 1 2 2 <>
  40 21 22 1 2 2 <>
  41 21 23 2 2 2 <>
  42 22 40 1 2 2 <>
  43 22 41 1 2 2 <>
  :::
 } 
} 

f_m_ct { 
 s_m_title
 i_m_ct_stereo_status
 s_st_Chirality_1
 s_m_entry_id
 s_m_entry_name
 s_m_Source_Path
 s_m_Source_File
 s_m_job_name
 i_m_Source_File_Index
 r_phase_PhaseScreenScore
 r_f3d_energy
 i_f3d_flags
 r_f3d_relative_energy
 i_phase_Conf_Index
 i_phase_Num_Sites_Matched
 s_phase_Matched_Ligand_Sites
 r_phase_Align_Score
 r_phase_Vector_Score
 r_phase_Volume_Score
 r_phase_Fitness
 r_phase_Group_Fitness
 s_phase_HypoID
 s_phase_ScreenID
 i_lp_mmshare_version
 s_epik_input
 s_epik_cmdline
 r_epik_Ionization_Penalty
 r_epik_Ionization_Penalty_Charging
 r_epik_Ionization_Penalty_Neutral
 r_epik_State_Penalty
 r_epik_Charging_Adjusted_Penalty
 i_epik_Tot_Q
 i_epik_Tot_abs_Q
 s_lp_Force_Field
 r_lp_Energy
 b_lp_Chiralities_Consistent
 s_lp_Variant
 s_user_duplicate_titles
 s_m_subgroup_title
 s_m_subgroupid
 b_m_subgroup_collapsed
 i_m_ct_format
 :::
 CHEMBL4860050 
  1
  5_R_4_25_6_30 
  13 
  structures_maob_ic50.ls.or.eq.100_yr.sm.or.eq.2020.85 
  /home/ktibsl/Dokumenty/Perry-Zbigniew-Magda 
  mao-b_results.mae 
  phase_screen_maob 
  13
  1.56946235108553
  71.73214
  0
  34.73411
  13
  4
  "D(1) H(3) R(7) R(6)" 
  0.778504681526969
  0.654090995987527
  0.564125256370478
  1.56946235108553
  1.56946235108553
  Hypothesis_1 
  phase_screen_maob_sub_1.maegz:76 
  65138
  W0NIXSNDW0NIMl1bTkhdW0NASF0oW0NIMl1bQ0gyXTEpYyhjMTIpW2NIXVtjSF1bY0hdYzJTW0NIMl1jM1tjSF1bY0hdW2NIXWMoQyhGKShGKUYpW2NIXTM= 
  J2VwaWtfcHl0aG9uJywgJy1waHQnLCAnMC41JywgJy1waCcsICc3LjQnLCAnLXRuJywgJzgnLCAnLW1hJywgJzUwMCcsICctaW1hZScsICc8aW5maWxlLm1hZT4nLCAnLW9tYWUnLCAnPG91dGZpbGUubWFlPic= 
    0.1846 
    0.0000 
    0.1846 
    0.1846 
  0.184647152924539
  0
  0
  S-OPLS 
  35.215753
  1
  CHEMBL4860050-1 
  CHEMBL4860050 
  mao-b_phase_screen 
  mao-b_phase_screen 
  1
  2
 m_depend[7] { 
  # First column is dependency index #
  i_m_depend_dependency
  s_m_depend_property
  :::
  1 30 s_m_job_name 
  2 10 r_epik_Ionization_Penalty 
  3 10 r_epik_Ionization_Penalty_Charging 
  4 10 r_epik_Ionization_Penalty_Neutral 
  5 10 r_epik_State_Penalty 
  6 10 r_epik_Charging_Adjusted_Penalty 
  7 10 i_epik_Tot_Q 
  :::
 } 
 m_atom[43] { 
  # First column is atom index #
  i_m_mmod_type
  r_m_x_coord
  r_m_y_coord
  r_m_z_coord
  i_m_residue_number
  i_m_color
  r_m_charge1
  r_m_charge2
  i_m_atomic_number
  i_m_visibility
  s_m_color_rgb
  s_m_atom_name
  i_m_ribbon_transparency
  r_epik_H2O_pKa
  r_epik_H2O_pKa_uncertainty
  b_st_NoSrcChirality
  :::
  1 1 17.161455 126.935638 18.580543 900 118 -0.22265 -0.22265 6 1 00CC00  C1  0 <> <> <>
  2 1 18.200648 126.816650 19.210597 900 118 -0.13228 -0.13228 6 1 00CC00  C2  0 <> <> <>
  3 3 19.479118 126.669732 19.981266 900 118 0.17151 0.17151 6 1 00CC00  C3  0 <> <> <>
  4 26 19.219209 126.887991 21.401270 900 38 -0.73511 -0.73511 7 1 2E2EFF  N4  0   6.963    2.220  <>
  5 3 18.684584 128.232284 21.597878 900 118 -0.02746 -0.02746 6 1 00CC00  C5  0 <> <> 1
  6 3 19.584187 129.061197 22.516976 900 118 0.00717 0.00717 6 1 00CC00  C6  0 <> <> <>
  7 3 18.645711 130.013979 23.260330 900 118 -0.18128 -0.18128 6 1 00CC00  C7  0 <> <> <>
  8 2 17.331602 129.264557 23.265954 900 118 0.15216 0.15216 6 1 00CC00  C8  0 <> <> <>
  9 2 16.196253 129.472096 24.039983 900 118 -0.06952 -0.06952 6 1 00CC00  C9  0 <> <> <>
  10 49 16.144920 130.771182 25.255771 900 143 -0.30889 -0.30889 16 1 FFFF6B  S10  0 <> <> <>
  11 3 15.858342 129.612292 26.576092 900 118 0.07037 0.07037 6 1 00CC00  C11  0 <> <> <>
  12 2 14.553113 129.928354 27.244286 900 118 -0.07873 -0.07873 6 1 00CC00  C12  0 <> <> <>
  13 2 13.378646 129.342346 26.787292 900 118 -0.08300 -0.08300 6 1 00CC00  C13  0 <> <> <>
  14 2 12.169285 129.635193 27.406409 900 118 -0.13633 -0.13633 6 1 00CC00  C14  0 <> <> <>
  15 2 12.134390 130.514049 28.482520 900 118 -0.07585 -0.07585 6 1 00CC00  C15  0 <> <> <>
  16 2 13.308857 131.100058 28.939514 900 118 -0.10735 -0.10735 6 1 00CC00  C16  0 <> <> <>
  17 3 13.271194 132.048580 30.100930 900 118 0.46589 0.46589 6 1 00CC00  C17  0 <> <> <>
  18 56 13.087842 133.285119 29.640953 900 141 -0.17519 -0.17519 9 1 6BFFB5  F18  0 <> <> <>
  19 56 12.265612 131.705585 30.904286 900 141 -0.17519 -0.17519 9 1 6BFFB5  F19  0 <> <> <>
  20 56 14.427712 131.971481 30.757244 900 141 -0.17519 -0.17519 9 1 6BFFB5  F20  0 <> <> <>
  21 2 14.518218 130.807210 28.320397 900 118 -0.06156 -0.06156 6 1 00CC00  C21  0 <> <> <>
  22 2 15.084300 128.656415 23.864760 900 118 -0.15642 -0.15642 6 1 00CC00  C22  0 <> <> <>
  23 2 15.106459 127.639984 22.916294 900 118 -0.14015 -0.14015 6 1 00CC00  C23  0 <> <> <>
  24 2 16.240619 127.435078 22.139006 900 118 -0.26522 -0.26522 6 1 00CC00  C24  0 <> <> <>
  25 2 17.353614 128.248000 22.316798 900 118 0.14721 0.14721 6 1 00CC00  C25  0 <> <> <>
  26 41 16.254573 127.041031 18.027938 900 21 0.22770 0.22770 1 0 FFFFFF  H26  <> <> <> <>
  27 41 19.878223 125.666026 19.835022 900 21 0.07695 0.07695 1 0 FFFFFF  H27  <> <> <> <>
  28 41 20.203076 127.403733 19.627390 900 21 0.07695 0.07695 1 0 FFFFFF  H28  <> <> <> <>
  29 43 20.079582 126.788022 21.920754 900 21 0.42453 0.42453 1 1 FFFFFF  H29  <> <> <> <>
  30 41 18.600224 128.695239 20.613131 900 21 0.08500 0.08500 1 0 FFFFFF  H30  <> <> <> <>
  31 41 20.079227 128.402767 23.234210 900 21 0.02193 0.02193 1 0 FFFFFF  H31  <> <> <> <>
  32 41 20.370781 129.586353 21.972549 900 21 0.02193 0.02193 1 0 FFFFFF  H32  <> <> <> <>
  33 41 19.018617 130.239315 24.260815 900 21 0.07591 0.07591 1 0 FFFFFF  H33  <> <> <> <>
  34 41 18.550487 130.962139 22.728262 900 21 0.07591 0.07591 1 0 FFFFFF  H34  <> <> <> <>
  35 41 15.823521 128.601055 26.170768 900 21 0.07279 0.07279 1 0 FFFFFF  H35  <> <> <> <>
  36 41 16.666139 129.684200 27.304372 900 21 0.07279 0.07279 1 0 FFFFFF  H36  <> <> <> <>
  37 41 13.405814 128.658112 25.949485 900 21 0.14156 0.14156 1 0 FFFFFF  H37  <> <> <> <>
  38 41 11.254903 129.178956 27.050616 900 21 0.14207 0.14207 1 0 FFFFFF  H38  <> <> <> <>
  39 41 11.192840 130.742046 28.964534 900 21 0.14684 0.14684 1 0 FFFFFF  H39  <> <> <> <>
  40 41 15.432600 131.263447 28.676190 900 21 0.14763 0.14763 1 0 FFFFFF  H40  <> <> <> <>
  41 41 14.199253 128.814454 24.466593 900 21 0.15096 0.15096 1 0 FFFFFF  H41  <> <> <> <>
  42 41 14.238651 127.008209 22.781191 900 21 0.15520 0.15520 1 0 FFFFFF  H42  <> <> <> <>
  43 41 16.243902 126.643165 21.402226 900 21 0.17640 0.17640 1 0 FFFFFF  H43  <> <> <> <>
  :::
 } 
 m_bond[45] { 
  # First column is bond index #
  i_m_from
  i_m_to
  i_m_order
  i_m_from_rep
  i_m_to_rep
  :::
  1 1 2 3 2 2
  2 1 26 1 2 2
  3 2 3 1 2 2
  4 3 4 1 2 2
  5 3 27 1 2 2
  6 3 28 1 2 2
  7 4 5 1 2 2
  8 4 29 1 2 2
  9 5 25 1 2 2
  10 5 6 1 2 2
  11 5 30 1 2 2
  12 6 7 1 2 2
  13 6 31 1 2 2
  14 6 32 1 2 2
  15 7 8 1 2 2
  16 7 33 1 2 2
  17 7 34 1 2 2
  18 8 25 2 2 2
  19 8 9 1 2 2
  20 9 10 1 2 2
  21 9 22 2 2 2
  22 10 11 1 2 2
  23 11 12 1 2 2
  24 11 35 1 2 2
  25 11 36 1 2 2
  26 12 21 1 2 2
  27 12 13 2 2 2
  28 13 14 1 2 2
  29 13 37 1 2 2
  30 14 15 2 2 2
  31 14 38 1 2 2
  32 15 16 1 2 2
  33 15 39 1 2 2
  34 16 17 1 2 2
  35 16 21 2 2 2
  36 17 18 1 2 2
  37 17 19 1 2 2
  38 17 20 1 2 2
  39 21 40 1 2 2
  40 22 23 1 2 2
  41 22 41 1 2 2
  42 23 24 2 2 2
  43 23 42 1 2 2
  44 24 25 1 2 2
  45 24 43 1 2 2
  :::
 } 
} 

f_m_ct { 
 s_m_title
 i_m_ct_stereo_status
 s_st_EZ_1
 s_m_entry_id
 s_m_entry_name
 s_m_Source_Path
 s_m_Source_File
 s_m_job_name
 i_m_Source_File_Index
 r_phase_PhaseScreenScore
 r_f3d_energy
 i_f3d_flags
 r_f3d_relative_energy
 i_phase_Conf_Index
 i_phase_Num_Sites_Matched
 s_phase_Matched_Ligand_Sites
 r_phase_Align_Score
 r_phase_Vector_Score
 r_phase_Volume_Score
 r_phase_Fitness
 r_phase_Group_Fitness
 s_phase_HypoID
 s_phase_ScreenID
 i_lp_mmshare_version
 s_epik_input
 s_epik_cmdline
 r_lp_tautomer_probability
 r_epik_Ionization_Penalty
 r_epik_Ionization_Penalty_Charging
 r_epik_Ionization_Penalty_Neutral
 r_epik_State_Penalty
 r_epik_Charging_Adjusted_Penalty
 i_epik_Tot_Q
 i_epik_Tot_abs_Q
 s_lp_Force_Field
 r_lp_Energy
 b_lp_Chiralities_Consistent
 s_lp_Variant
 s_user_duplicate_titles
 s_m_subgroup_title
 s_m_subgroupid
 b_m_subgroup_collapsed
 i_m_ct_format
 :::
 CHEMBL5178423 
  1
  2_3_4_5_E 
  14 
  structures_maob_ic50.ls.or.eq.100_yr.sm.or.eq.2020.29 
  /home/ktibsl/Dokumenty/Perry-Zbigniew-Magda 
  mao-b_results.mae 
  phase_screen_maob 
  14
  1.48913397045277
  829.12772
  0
  814.25601
  39
  4
  "D(3) H(5) R(7) R(8)" 
  0.745275931400421
  0.573741076003026
  0.536456170616759
  1.48913397045277
  1.48913397045277
  Hypothesis_1 
  phase_screen_maob_sub_1.maegz:25 
  65138
  W2NIXTFbY0hdYyhbT0hdKVtjSF1jKGMxMilDKD1PKS9DKFtDSDJdW0NIMl0yKT1bQ0hdL2MzW2NIXVtjSF1jKENsKWMoQ2wpW2NIXTM= 
  J2VwaWtfcHl0aG9uJywgJy1waHQnLCAnMC41JywgJy1waCcsICc3LjQnLCAnLXRuJywgJzgnLCAnLW1hJywgJzUwMCcsICctaW1hZScsICc8aW5maWxlLm1hZT4nLCAnLW9tYWUnLCAnPG91dGZpbGUubWFlPic= 
  1
    0.0093 
    0.0000 
    0.0093 
    0.0000 
  0
  0
  0
  S-OPLS 
  27.633926
  1
  CHEMBL5178423-1 
  CHEMBL5178423,CHEMBL5178423 
  mao-b_phase_screen 
  mao-b_phase_screen 
  1
  2
 m_depend[8] { 
  # First column is dependency index #
  i_m_depend_dependency
  s_m_depend_property
  :::
  1 30 s_m_job_name 
  2 10 r_lp_tautomer_probability 
  3 10 r_epik_Ionization_Penalty 
  4 10 r_epik_Ionization_Penalty_Charging 
  5 10 r_epik_Ionization_Penalty_Neutral 
  6 10 r_epik_State_Penalty 
  7 10 r_epik_Charging_Adjusted_Penalty 
  8 10 i_epik_Tot_Q 
  :::
 } 
 m_atom[33] { 
  # First column is atom index #
  i_m_mmod_type
  r_m_x_coord
  r_m_y_coord
  r_m_z_coord
  i_m_residue_number
  i_m_color
  r_m_charge1
  r_m_charge2
  i_m_atomic_number
  i_m_visibility
  s_m_color_rgb
  s_m_atom_name
  i_m_ribbon_transparency
  r_epik_H2O_pKa
  r_epik_H2O_pKa_uncertainty
  :::
  1 15 13.015284 127.689463 22.983289 900 70 -0.44665 -0.44665 8 1 FF2E2E  O1  0 <> <>
  2 2 13.820552 128.471233 23.504313 900 118 0.63233 0.63233 6 1 00CC00  C2  0 <> <>
  3 2 13.557110 129.197042 24.772110 900 118 -0.26183 -0.26183 6 1 00CC00  C3  0 <> <>
  4 2 12.649020 128.706216 25.643405 900 118 -0.01872 -0.01872 6 1 00CC00  C4  0 <> <>
  5 2 12.355970 129.410799 26.934794 900 118 -0.09346 -0.09346 6 1 00CC00  C5  0 <> <>
  6 2 11.088016 129.318846 27.509076 900 118 -0.10905 -0.10905 6 1 00CC00  C6  0 <> <>
  7 2 10.817862 129.975276 28.710576 900 118 -0.11581 -0.11581 6 1 00CC00  C7  0 <> <>
  8 2 11.812082 130.725334 29.342506 900 118 0.07962 0.07962 6 1 00CC00  C8  0 <> <>
  9 57 11.435261 131.523325 30.830645 900 9 -0.12978 -0.12978 17 1 008C00  Cl9  0 <> <>
  10 2 13.087195 130.817805 28.764982 900 118 0.07588 0.07588 6 1 00CC00  C10  0 <> <>
  11 57 14.351091 131.734782 29.510008 900 9 -0.12690 -0.12690 17 1 008C00  Cl11  0 <> <>
  12 2 13.352730 130.159105 27.562484 900 118 -0.09996 -0.09996 6 1 00CC00  C12  0 <> <>
  13 3 14.349151 130.480650 25.016362 900 118 -0.09006 -0.09006 6 1 00CC00  C13  0 <> <>
  14 3 15.854432 130.209900 24.848824 900 118 -0.07990 -0.07990 6 1 00CC00  C14  0 <> <>
  15 2 16.137995 129.559185 23.500639 900 118 -0.07610 -0.07610 6 1 00CC00  C15  0 <> <>
  16 2 17.365978 129.742513 22.865871 900 118 -0.10475 -0.10475 6 1 00CC00  C16  0 <> <>
  17 2 17.647684 129.154508 21.639942 900 118 -0.19199 -0.19199 6 1 00CC00  C17  0 <> <>
  18 2 16.698508 128.358774 21.019656 900 118 0.19096 0.19096 6 1 00CC00  C18  0 <> <>
  19 16 16.969939 127.768064 19.802369 900 70 -0.59152 -0.59152 8 1 FF2E2E  O19  0 <> <>
  20 2 15.472319 128.159251 21.639340 900 118 -0.10233 -0.10233 6 1 00CC00  C20  0 <> <>
  21 2 15.167892 128.748529 22.877110 900 118 -0.16055 -0.16055 6 1 00CC00  C21  0 <> <>
  22 41 12.094360 127.794206 25.459254 900 21 0.15528 0.15528 1 0 FFFFFF  H22  <> <> <>
  23 41 10.314009 128.739233 27.023995 900 21 0.14295 0.14295 1 0 FFFFFF  H23  <> <> <>
  24 41 9.834187 129.902225 29.153364 900 21 0.15178 0.15178 1 0 FFFFFF  H24  <> <> <>
  25 41 14.334561 130.228593 27.115055 900 21 0.15582 0.15582 1 0 FFFFFF  H25  <> <> <>
  26 41 14.028702 131.246532 24.306114 900 21 0.08573 0.08573 1 0 FFFFFF  H26  <> <> <>
  27 41 14.151017 130.888667 26.009738 900 21 0.08573 0.08573 1 0 FFFFFF  H27  <> <> <>
  28 41 16.404286 131.147608 24.946904 900 21 0.08107 0.08107 1 0 FFFFFF  H28  <> <> <>
  29 41 16.213252 129.554067 25.643953 900 21 0.08107 0.08107 1 0 FFFFFF  H29  <> <> <>
  30 41 18.122877 130.357625 23.333855 900 21 0.13434 0.13434 1 0 FFFFFF  H30  <> <> <>
  31 41 18.608748 129.316494 21.170382 900 21 0.13379 0.13379 1 0 FFFFFF  H31  <> <> <>
  32 42 16.228426 127.211176 19.428157 900 21 0.44766 0.44766 1 1 FFFFFF  H32  <>   9.200    1.064 
  33 41 14.750605 127.528122 21.134604 900 21 0.16535 0.16535 1 0 FFFFFF  H33  <> <> <>
  :::
 } 
 m_bond[35] { 
  # First column is bond index #
  i_m_from
  i_m_to
  i_m_order
  i_m_from_rep
  i_m_to_rep
  :::
  1 1 2 2 2 2
  2 2 21 1 2 2
  3 2 3 1 2 2
  4 3 4 2 2 2
  5 3 13 1 2 2
  6 4 5 1 2 2
  7 4 22 1 2 2
  8 5 12 1 2 2
  9 5 6 2 2 2
  10 6 7 1 2 2
  11 6 23 1 2 2
  12 7 8 2 2 2
  13 7 24 1 2 2
  14 8 9 1 2 2
  15 8 10 1 2 2
  16 10 11 1 2 2
  17 10 12 2 2 2
  18 12 25 1 2 2
  19 13 14 1 2 2
  20 13 26 1 2 2
  21 13 27 1 2 2
  22 14 15 1 2 2
  23 14 28 1 2 2
  24 14 29 1 2 2
  25 15 21 2 2 2
  26 15 16 1 2 2
  27 16 17 2 2 2
  28 16 30 1 2 2
  29 17 18 1 2 2
  30 17 31 1 2 2
  31 18 19 1 2 2
  32 18 20 2 2 2
  33 19 32 1 2 2
  34 20 21 1 2 2
  35 20 33 1 2 2
  :::
 } 
} 

f_m_ct { 
 s_m_title
 i_m_ct_stereo_status
 s_st_EZ_1
 s_m_entry_id
 s_m_entry_name
 s_m_Source_Path
 s_m_Source_File
 s_m_job_name
 i_m_Source_File_Index
 r_phase_PhaseScreenScore
 r_f3d_energy
 i_f3d_flags
 r_f3d_relative_energy
 i_phase_Conf_Index
 i_phase_Num_Sites_Matched
 s_phase_Matched_Ligand_Sites
 r_phase_Align_Score
 r_phase_Vector_Score
 r_phase_Volume_Score
 r_phase_Fitness
 r_phase_Group_Fitness
 s_phase_HypoID
 s_phase_ScreenID
 i_lp_mmshare_version
 s_epik_input
 s_epik_cmdline
 r_lp_tautomer_probability
 r_epik_Ionization_Penalty
 r_epik_Ionization_Penalty_Charging
 r_epik_Ionization_Penalty_Neutral
 r_epik_State_Penalty
 r_epik_Charging_Adjusted_Penalty
 i_epik_Tot_Q
 i_epik_Tot_abs_Q
 s_lp_Force_Field
 r_lp_Energy
 b_lp_Chiralities_Consistent
 s_lp_Variant
 s_user_duplicate_titles
 s_m_subgroup_title
 s_m_subgroupid
 b_m_subgroup_collapsed
 i_m_ct_format
 :::
 CHEMBL5182438 
  1
  2_3_4_5_E 
  15 
  structures_maob_ic50.ls.or.eq.100_yr.sm.or.eq.2020.188 
  /home/ktibsl/Dokumenty/Perry-Zbigniew-Magda 
  mao-b_results.mae 
  phase_screen_maob 
  15
  1.48674612809009
  793.07796
  0
  778.15291
  34
  4
  "D(3) H(4) R(6) R(7)" 
  0.746729628784588
  0.572454163115064
  0.536566655628845
  1.48674612809009
  1.48674612809009
  Hypothesis_1 
  phase_screen_maob_sub_1.maegz:159 
  65138
  W2NIXTFbY0hdYyhbT0hdKVtjSF1jKGMxMilDKD1PKS9DKFtDSDJdW0NIMl0yKT1bQ0hdL2MzW2NIXVtjSF1bY0hdYyhCcilbY0hdMw== 
  J2VwaWtfcHl0aG9uJywgJy1waHQnLCAnMC41JywgJy1waCcsICc3LjQnLCAnLXRuJywgJzgnLCAnLW1hJywgJzUwMCcsICctaW1hZScsICc8aW5maWxlLm1hZT4nLCAnLW9tYWUnLCAnPG91dGZpbGUubWFlPic= 
  1
    0.0093 
    0.0000 
    0.0093 
    0.0000 
  0
  0
  0
  S-OPLS 
  26.871754
  1
  CHEMBL5182438-1 
  CHEMBL5182438 
  mao-b_phase_screen 
  mao-b_phase_screen 
  1
  2
 m_depend[8] { 
  # First column is dependency index #
  i_m_depend_dependency
  s_m_depend_property
  :::
  1 30 s_m_job_name 
  2 10 r_lp_tautomer_probability 
  3 10 r_epik_Ionization_Penalty 
  4 10 r_epik_Ionization_Penalty_Charging 
  5 10 r_epik_Ionization_Penalty_Neutral 
  6 10 r_epik_State_Penalty 
  7 10 r_epik_Charging_Adjusted_Penalty 
  8 10 i_epik_Tot_Q 
  :::
 } 
 m_atom[33] { 
  # First column is atom index #
  i_m_mmod_type
  r_m_x_coord
  r_m_y_coord
  r_m_z_coord
  i_m_residue_number
  i_m_color
  r_m_charge1
  r_m_charge2
  i_m_atomic_number
  i_m_visibility
  s_m_color_rgb
  s_m_atom_name
  i_m_ribbon_transparency
  r_epik_H2O_pKa
  r_epik_H2O_pKa_uncertainty
  :::
  1 15 13.014029 127.659521 22.946767 900 70 -0.44814 -0.44814 8 1 FF2E2E  O1  0 <> <>
  2 2 13.813715 128.444564 23.471456 900 118 0.63282 0.63282 6 1 00CC00  C2  0 <> <>
  3 2 13.542459 129.167531 24.739230 900 118 -0.26718 -0.26718 6 1 00CC00  C3  0 <> <>
  4 2 12.633835 128.671224 25.606855 900 118 -0.01344 -0.01344 6 1 00CC00  C4  0 <> <>
  5 2 12.332996 129.372793 26.898094 900 118 -0.10282 -0.10282 6 1 00CC00  C5  0 <> <>
  6 2 11.065196 129.276458 27.471007 900 118 -0.10494 -0.10494 6 1 00CC00  C6  0 <> <>
  7 2 10.776027 129.925124 28.671191 900 118 -0.12928 -0.12928 6 1 00CC00  C7  0 <> <>
  8 2 11.764136 130.676800 29.303673 900 118 -0.09592 -0.09592 6 1 00CC00  C8  0 <> <>
  9 2 13.031545 130.773379 28.731371 900 118 0.03619 0.03619 6 1 00CC00  C9  0 <> <>
  10 58 14.380392 131.800214 29.595937 900 22 -0.15239 -0.15239 35 1 8C0000  Br10  0 <> <>
  11 2 13.320135 130.124813 27.531680 900 118 -0.08551 -0.08551 6 1 00CC00  C11  0 <> <>
  12 3 14.327409 130.454679 24.987709 900 118 -0.08880 -0.08880 6 1 00CC00  C12  0 <> <>
  13 3 15.834547 130.191466 24.824937 900 118 -0.07999 -0.07999 6 1 00CC00  C13  0 <> <>
  14 2 16.125829 129.543788 23.476935 900 118 -0.07565 -0.07565 6 1 00CC00  C14  0 <> <>
  15 2 17.355041 129.733868 22.846546 900 118 -0.10530 -0.10530 6 1 00CC00  C15  0 <> <>
  16 2 17.643746 129.148741 21.620869 900 118 -0.19259 -0.19259 6 1 00CC00  C16  0 <> <>
  17 2 16.700559 128.349156 20.996415 900 118 0.19036 0.19036 6 1 00CC00  C17  0 <> <>
  18 16 16.978974 127.761263 19.779341 900 70 -0.59188 -0.59188 8 1 FF2E2E  O18  0 <> <>
  19 2 15.473270 128.142908 21.611706 900 118 -0.10269 -0.10269 6 1 00CC00  C19  0 <> <>
  20 2 15.161798 128.729183 22.849150 900 118 -0.16002 -0.16002 6 1 00CC00  C20  0 <> <>
  21 41 12.084249 127.756751 25.419727 900 21 0.15376 0.15376 1 0 FFFFFF  H21  <> <> <>
  22 41 10.298213 128.692578 26.979397 900 21 0.13694 0.13694 1 0 FFFFFF  H22  <> <> <>
  23 41 9.790364 129.845833 29.109599 900 21 0.13942 0.13942 1 0 FFFFFF  H23  <> <> <>
  24 41 11.549767 131.183335 30.234323 900 21 0.14554 0.14554 1 0 FFFFFF  H24  <> <> <>
  25 41 14.305975 130.205576 27.095517 900 21 0.15029 0.15029 1 0 FFFFFF  H25  <> <> <>
  26 41 14.005632 131.219861 24.277305 900 21 0.08517 0.08517 1 0 FFFFFF  H26  <> <> <>
  27 41 14.123936 130.860512 25.980900 900 21 0.08517 0.08517 1 0 FFFFFF  H27  <> <> <>
  28 41 16.379492 131.131718 24.926008 900 21 0.08058 0.08058 1 0 FFFFFF  H28  <> <> <>
  29 41 16.193871 129.536415 25.620483 900 21 0.08058 0.08058 1 0 FFFFFF  H29  <> <> <>
  30 41 18.107349 130.352084 23.317830 900 21 0.13391 0.13391 1 0 FFFFFF  H30  <> <> <>
  31 41 18.605590 129.315978 21.154758 900 21 0.13329 0.13329 1 0 FFFFFF  H31  <> <> <>
  32 42 16.241451 127.201230 19.401951 900 21 0.44734 0.44734 1 1 FFFFFF  H32  <>   9.200    1.064 
  33 41 14.756348 127.508891 21.103771 900 21 0.16515 0.16515 1 0 FFFFFF  H33  <> <> <>
  :::
 } 
 m_bond[35] { 
  # First column is bond index #
  i_m_from
  i_m_to
  i_m_order
  i_m_from_rep
  i_m_to_rep
  :::
  1 1 2 2 2 2
  2 2 20 1 2 2
  3 2 3 1 2 2
  4 3 4 2 2 2
  5 3 12 1 2 2
  6 4 5 1 2 2
  7 4 21 1 2 2
  8 5 11 1 2 2
  9 5 6 2 2 2
  10 6 7 1 2 2
  11 6 22 1 2 2
  12 7 8 2 2 2
  13 7 23 1 2 2
  14 8 9 1 2 2
  15 8 24 1 2 2
  16 9 10 1 2 2
  17 9 11 2 2 2
  18 11 25 1 2 2
  19 12 13 1 2 2
  20 12 26 1 2 2
  21 12 27 1 2 2
  22 13 14 1 2 2
  23 13 28 1 2 2
  24 13 29 1 2 2
  25 14 20 2 2 2
  26 14 15 1 2 2
  27 15 16 2 2 2
  28 15 30 1 2 2
  29 16 17 1 2 2
  30 16 31 1 2 2
  31 17 18 1 2 2
  32 17 19 2 2 2
  33 18 32 1 2 2
  34 19 20 1 2 2
  35 19 33 1 2 2
  :::
 } 
} 

f_m_ct { 
 s_m_title
 i_m_ct_stereo_status
 s_st_Chirality_1
 s_m_entry_id
 s_m_entry_name
 s_m_Source_Path
 s_m_Source_File
 s_m_job_name
 i_m_Source_File_Index
 r_phase_PhaseScreenScore
 r_f3d_energy
 i_f3d_flags
 r_f3d_relative_energy
 i_phase_Conf_Index
 i_phase_Num_Sites_Matched
 s_phase_Matched_Ligand_Sites
 r_phase_Align_Score
 r_phase_Vector_Score
 r_phase_Volume_Score
 r_phase_Fitness
 r_phase_Group_Fitness
 s_phase_HypoID
 s_phase_ScreenID
 i_lp_mmshare_version
 s_epik_input
 s_epik_cmdline
 r_lp_tautomer_probability
 r_epik_Ionization_Penalty
 r_epik_Ionization_Penalty_Charging
 r_epik_Ionization_Penalty_Neutral
 r_epik_State_Penalty
 r_epik_Charging_Adjusted_Penalty
 i_epik_Tot_Q
 i_epik_Tot_abs_Q
 s_lp_Force_Field
 r_lp_Energy
 b_lp_Chiralities_Consistent
 s_lp_Variant
 s_user_duplicate_titles
 s_m_subgroup_title
 s_m_subgroupid
 b_m_subgroup_collapsed
 i_m_ct_format
 :::
 CHEMBL4786719 
  1
  22_S_4_24_23_41 
  16 
  structures_maob_ic50.ls.or.eq.100_yr.sm.or.eq.2020.43 
  /home/ktibsl/Dokumenty/Perry-Zbigniew-Magda 
  mao-b_results.mae 
  phase_screen_maob 
  16
  1.42754603522003
  662.59088
  0
  569.09355
  40
  4
  "D(5) H(6) R(10) R(9)" 
  0.83558476371253
  0.575694868946548
  0.548171802700593
  1.42754603522003
  1.42754603522003
  Hypothesis_1 
  phase_screen_maob_sub_1.maegz:38 
  65138
  W0NIXSNDW0NIMl1OKFtDQEBIXShbQ0gzXSlDKD1PKVtOSDJdKVtDSDJdYzFbY0hdW2NIXWMoW2NIXWMxRilPW0NIMl1jMltjSF1bY0hdW2NIXWMoRilbY0hdMg== 
  J2VwaWtfcHl0aG9uJywgJy1waHQnLCAnMC41JywgJy1waCcsICc3LjQnLCAnLXRuJywgJzgnLCAnLW1hJywgJzUwMCcsICctaW1hZScsICc8aW5maWxlLm1hZT4nLCAnLW9tYWUnLCAnPG91dGZpbGUubWFlPic= 
  1
    0.0008 
    0.0000 
    0.0008 
    0.0000 
  0
  0
  0
  S-OPLS 
  33.177796
  1
  CHEMBL4786719-1 
  CHEMBL4786719 
  mao-b_phase_screen 
  mao-b_phase_screen 
  1
  2
 m_depend[8] { 
  # First column is dependency index #
  i_m_depend_dependency
  s_m_depend_property
  :::
  1 30 s_m_job_name 
  2 10 r_lp_tautomer_probability 
  3 10 r_epik_Ionization_Penalty 
  4 10 r_epik_Ionization_Penalty_Charging 
  5 10 r_epik_Ionization_Penalty_Neutral 
  6 10 r_epik_State_Penalty 
  7 10 r_epik_Charging_Adjusted_Penalty 
  8 10 i_epik_Tot_Q 
  :::
 } 
 m_atom[46] { 
  # First column is atom index #
  i_m_mmod_type
  r_m_x_coord
  r_m_y_coord
  r_m_z_coord
  i_m_residue_number
  i_m_color
  r_m_charge1
  r_m_charge2
  i_m_atomic_number
  i_m_visibility
  s_m_color_rgb
  s_m_atom_name
  i_m_ribbon_transparency
  r_epik_H2O_pKa
  r_epik_H2O_pKa_uncertainty
  b_st_NoSrcChirality
  i_sd_original_parity
  b_st_SpecifiedChirality
  :::
  1 1 14.551703 129.015975 21.784339 900 118 -0.22237 -0.22237 6 1 00CC00  C1  0 <> <> <> <> <>
  2 1 15.257048 128.887160 20.795934 900 118 -0.16786 -0.16786 6 1 00CC00  C2  0 <> <> <> <> <>
  3 3 16.120468 128.727522 19.579784 900 118 0.22879 0.22879 6 1 00CC00  C3  0 <> <> <> <> <>
  4 26 17.477436 129.171723 19.884616 900 38 -0.65548 -0.65548 7 1 2E2EFF  N4  0   4.503    2.220  1 <> <>
  5 3 18.020145 128.367146 20.975361 900 118 0.19557 0.19557 6 1 00CC00  C5  0 <> <> <> <> <>
  6 2 17.157071 128.526719 22.191765 900 118 -0.15886 -0.15886 6 1 00CC00  C6  0 <> <> <> <> <>
  7 2 16.527768 127.424988 22.764474 900 118 -0.06567 -0.06567 6 1 00CC00  C7  0 <> <> <> <> <>
  8 2 15.727768 127.581724 23.894258 900 118 -0.17223 -0.17223 6 1 00CC00  C8  0 <> <> <> <> <>
  9 2 15.550139 128.840480 24.460845 900 118 0.18459 0.18459 6 1 00CC00  C9  0 <> <> <> <> <>
  10 16 14.758200 128.998266 25.579923 900 70 -0.36077 -0.36077 8 1 FF2E2E  O10  0 <> <> <> <> <>
  11 3 14.660276 130.293026 26.047263 900 118 0.20776 0.20776 6 1 00CC00  C11  0 <> <> <> <> <>
  12 2 13.776119 130.321831 27.258641 900 118 -0.07837 -0.07837 6 1 00CC00  C12  0 <> <> <> <> <>
  13 2 12.744052 129.398953 27.400672 900 118 -0.11939 -0.11939 6 1 00CC00  C13  0 <> <> <> <> <>
  14 2 11.924193 129.427739 28.526718 900 118 -0.10794 -0.10794 6 1 00CC00  C14  0 <> <> <> <> <>
  15 2 12.130039 130.380465 29.520583 900 118 -0.15608 -0.15608 6 1 00CC00  C15  0 <> <> <> <> <>
  16 2 13.160317 131.302417 29.379694 900 118 0.20944 0.20944 6 1 00CC00  C16  0 <> <> <> <> <>
  17 56 13.368253 132.231379 30.339184 900 141 -0.21748 -0.21748 9 1 6BFFB5  F17  0 <> <> <> <> <>
  18 2 13.978409 131.272817 28.254911 900 118 -0.14306 -0.14306 6 1 00CC00  C18  0 <> <> <> <> <>
  19 2 16.181299 129.939467 23.884899 900 118 -0.24980 -0.24980 6 1 00CC00  C19  0 <> <> <> <> <>
  20 2 16.980331 129.784037 22.756769 900 118 0.26187 0.26187 6 1 00CC00  C20  0 <> <> <> <> <>
  21 56 17.587108 130.859949 22.208074 900 141 -0.21614 -0.21614 9 1 6BFFB5  F21  0 <> <> <> <> <>
  22 3 18.318002 129.018176 18.700779 900 118 0.01214 0.01214 6 1 00CC00  C22  0 <> <> <> 1 1
  23 3 19.450899 128.084807 19.009596 900 118 -0.18479 -0.18479 6 1 00CC00  C23  0 <> <> <> <> <>
  24 2 17.499800 128.456471 17.576042 900 118 0.56830 0.56830 6 1 00CC00  C24  0 <> <> <> <> <>
  25 25 16.987647 127.264241 17.882791 900 38 -0.72398 -0.72398 7 1 2E2EFF  N25  0 <> <> <> <> <>
  26 15 17.308881 129.006052 16.495184 900 70 -0.53774 -0.53774 8 1 FF2E2E  O26  0  -1.910    0.900  <> <> <>
  27 41 13.933212 129.129523 22.646598 900 21 0.22748 0.22748 1 0 FFFFFF  H27  <> <> <> <> <> <>
  28 41 16.139514 127.678930 19.282814 900 21 0.10174 0.10174 1 0 FFFFFF  H28  <> <> <> <> <> <>
  29 41 15.715761 129.328482 18.765437 900 21 0.10174 0.10174 1 0 FFFFFF  H29  <> <> <> <> <> <>
  30 41 18.039442 127.318506 20.678575 900 21 0.07515 0.07515 1 0 FFFFFF  H30  <> <> <> <> <> <>
  31 41 19.033188 128.699153 21.202549 900 21 0.07515 0.07515 1 0 FFFFFF  H31  <> <> <> <> <> <>
  32 41 16.660985 126.443432 22.329868 900 21 0.14743 0.14743 1 0 FFFFFF  H32  <> <> <> <> <> <>
  33 41 15.241886 126.720210 24.333641 900 21 0.15071 0.15071 1 0 FFFFFF  H33  <> <> <> <> <> <>
  34 41 15.651955 130.659562 26.312450 900 21 0.04540 0.04540 1 0 FFFFFF  H34  <> <> <> <> <> <>
  35 41 14.233739 130.928232 25.270939 900 21 0.04540 0.04540 1 0 FFFFFF  H35  <> <> <> <> <> <>
  36 41 12.577569 128.655102 26.632353 900 21 0.13862 0.13862 1 0 FFFFFF  H36  <> <> <> <> <> <>
  37 41 11.124111 128.707116 28.629928 900 21 0.14049 0.14049 1 0 FFFFFF  H37  <> <> <> <> <> <>
  38 41 11.497694 130.408042 30.396233 900 21 0.14702 0.14702 1 0 FFFFFF  H38  <> <> <> <> <> <>
  39 41 14.775329 131.996153 28.159506 900 21 0.14878 0.14878 1 0 FFFFFF  H39  <> <> <> <> <> <>
  40 41 16.053418 130.923298 24.312824 900 21 0.14627 0.14627 1 0 FFFFFF  H40  <> <> <> <> <> <>
  41 41 18.716871 129.989962 18.409855 900 21 0.06921 0.06921 1 0 FFFFFF  H41  <> <> <> <> <> <>
  42 41 20.078445 127.970173 18.125772 900 21 0.07395 0.07395 1 0 FFFFFF  H42  <> <> <> <> <> <>
  43 41 19.052030 127.113021 19.300520 900 21 0.07395 0.07395 1 0 FFFFFF  H43  <> <> <> <> <> <>
  44 41 20.045460 128.492979 19.826905 900 21 0.07395 0.07395 1 0 FFFFFF  H44  <> <> <> <> <> <>
  45 43 17.119006 126.776981 18.757675 900 21 0.34356 0.34356 1 1 FFFFFF  H45  <>  13.754    0.950  <> <> <>
  46 43 16.405718 126.702627 17.277771 900 21 0.34356 0.34356 1 1 FFFFFF  H46  <>  13.754    0.950  <> <> <>
  :::
 } 
 m_bond[48] { 
  # First column is bond index #
  i_m_from
  i_m_to
  i_m_order
  i_m_from_rep
  i_m_to_rep
  i_sd_original_parity
  :::
  1 1 2 3 2 2 <>
  2 1 27 1 2 2 <>
  3 2 3 1 2 2 <>
  4 3 4 1 2 2 <>
  5 3 28 1 2 2 <>
  6 3 29 1 2 2 <>
  7 4 5 1 2 2 <>
  8 4 22 1 2 2 <>
  9 5 6 1 2 2 <>
  10 5 30 1 2 2 <>
  11 5 31 1 2 2 <>
  12 6 20 1 2 2 <>
  13 6 7 2 2 2 <>
  14 7 8 1 2 2 <>
  15 7 32 1 2 2 <>
  16 8 9 2 2 2 <>
  17 8 33 1 2 2 <>
  18 9 10 1 2 2 <>
  19 9 19 1 2 2 <>
  20 10 11 1 2 2 <>
  21 11 12 1 2 2 <>
  22 11 34 1 2 2 <>
  23 11 35 1 2 2 <>
  24 12 18 1 2 2 <>
  25 12 13 2 2 2 <>
  26 13 14 1 2 2 <>
  27 13 36 1 2 2 <>
  28 14 15 2 2 2 <>
  29 14 37 1 2 2 <>
  30 15 16 1 2 2 <>
  31 15 38 1 2 2 <>
  32 16 17 1 2 2 <>
  33 16 18 2 2 2 <>
  34 18 39 1 2 2 <>
  35 19 20 2 2 2 <>
  36 19 40 1 2 2 <>
  37 20 21 1 2 2 <>
  38 22 23 1 2 2 6
  39 22 24 1 2 2 <>
  40 22 41 1 2 2 <>
  41 23 22 1 2 2 6
  42 23 42 1 2 2 <>
  43 23 43 1 2 2 <>
  44 23 44 1 2 2 <>
  45 24 25 1 2 2 <>
  46 24 26 2 2 2 <>
  47 25 45 1 2 2 <>
  48 25 46 1 2 2 <>
  :::
 } 
} 

f_m_ct { 
 s_m_title
 i_m_ct_stereo_status
 s_m_entry_id
 s_m_entry_name
 s_m_Source_Path
 s_m_Source_File
 s_m_job_name
 i_m_Source_File_Index
 r_phase_PhaseScreenScore
 r_f3d_energy
 i_f3d_flags
 r_f3d_relative_energy
 i_phase_Conf_Index
 i_phase_Num_Sites_Matched
 s_phase_Matched_Ligand_Sites
 r_phase_Align_Score
 r_phase_Vector_Score
 r_phase_Volume_Score
 r_phase_Fitness
 r_phase_Group_Fitness
 s_phase_HypoID
 s_phase_ScreenID
 i_lp_mmshare_version
 s_epik_input
 s_epik_cmdline
 r_lp_tautomer_probability
 r_epik_Ionization_Penalty
 r_epik_Ionization_Penalty_Charging
 r_epik_Ionization_Penalty_Neutral
 r_epik_State_Penalty
 r_epik_Charging_Adjusted_Penalty
 i_epik_Tot_Q
 i_epik_Tot_abs_Q
 s_lp_Force_Field
 r_lp_Energy
 b_lp_Chiralities_Consistent
 s_lp_Variant
 s_user_duplicate_titles
 s_m_subgroup_title
 s_m_subgroupid
 b_m_subgroup_collapsed
 i_m_ct_format
 :::
 CHEMBL5220071 
  1
  17 
  structures_maob_ic50.ls.or.eq.100_yr.sm.or.eq.2020.239 
  /home/ktibsl/Dokumenty/Perry-Zbigniew-Magda 
  mao-b_results.mae 
  phase_screen_maob 
  17
  1.39694068180531
  29.07045
  0
  3.64145
  17
  4
  "D(5) H(6) R(9) R(8)" 
  0.746764604367398
  0.44706131184668
  0.57218320693146
  1.39694068180531
  1.39694068180531
  Hypothesis_1 
  phase_screen_maob_sub_1.maegz:199 
  65138
  Tz1jKFtuSF0xKW9jKD1PKWMoYzEyKVtjSF1jKFtjSF1bY0hdMilPW0NIMl1jM1tjSF1bY0hdW2NIXWMoQnIpW2NIXTM= 
  J2VwaWtfcHl0aG9uJywgJy1waHQnLCAnMC41JywgJy1waCcsICc3LjQnLCAnLXRuJywgJzgnLCAnLW1hJywgJzUwMCcsICctaW1hZScsICc8aW5maWxlLm1hZT4nLCAnLW9tYWUnLCAnPG91dGZpbGUubWFlPic= 
  1
    0.0000 
    0.0000 
    0.0000 
    0.0000 
  6.44430413857303e-10
  0
  0
  S-OPLS 
  21.025744
  1
  CHEMBL5220071-1 
  CHEMBL5220071 
  mao-b_phase_screen 
  mao-b_phase_screen 
  1
  2
 m_depend[8] { 
  # First column is dependency index #
  i_m_depend_dependency
  s_m_depend_property
  :::
  1 30 s_m_job_name 
  2 10 r_lp_tautomer_probability 
  3 10 r_epik_Ionization_Penalty 
  4 10 r_epik_Ionization_Penalty_Charging 
  5 10 r_epik_Ionization_Penalty_Neutral 
  6 10 r_epik_State_Penalty 
  7 10 r_epik_Charging_Adjusted_Penalty 
  8 10 i_epik_Tot_Q 
  :::
 } 
 m_atom[31] { 
  # First column is atom index #
  i_m_mmod_type
  r_m_x_coord
  r_m_y_coord
  r_m_z_coord
  i_m_residue_number
  i_m_color
  r_m_charge1
  r_m_charge2
  i_m_atomic_number
  i_m_visibility
  s_m_color_rgb
  s_m_atom_name
  i_m_ribbon_transparency
  r_epik_H2O_pKa
  r_epik_H2O_pKa_uncertainty
  :::
  1 15 18.683900 128.072166 18.594379 900 70 -0.47082 -0.47082 8 1 FF2E2E  O1  0 <> <>
  2 2 18.166488 128.394581 19.662302 900 118 0.60045 0.60045 6 1 00CC00  C2  0 <> <>
  3 25 16.914645 127.980581 20.091009 900 38 -0.35108 -0.35108 7 1 2E2EFF  N3  0 <> <>
  4 2 16.343538 128.354680 21.302652 900 118 0.08632 0.08632 6 1 00CC00  C4  0 <> <>
  5 2 15.081038 127.897258 21.663001 900 118 -0.14845 -0.14845 6 1 00CC00  C5  0 <> <>
  6 2 14.533103 128.288222 22.883317 900 118 -0.13400 -0.13400 6 1 00CC00  C6  0 <> <>
  7 2 15.236811 129.130682 23.742782 900 118 0.12138 0.12138 6 1 00CC00  C7  0 <> <>
  8 16 14.679867 129.508365 24.947592 900 70 -0.35886 -0.35886 8 1 FF2E2E  O8  0 <> <>
  9 3 13.424231 128.992908 25.196755 900 118 0.21056 0.21056 6 1 00CC00  C9  0 <> <>
  10 2 12.939564 129.479528 26.530284 900 118 -0.10384 -0.10384 6 1 00CC00  C10  0 <> <>
  11 2 11.687547 129.091907 27.006764 900 118 -0.09108 -0.09108 6 1 00CC00  C11  0 <> <>
  12 2 11.228333 129.539135 28.245286 900 118 -0.13014 -0.13014 6 1 00CC00  C12  0 <> <>
  13 2 12.028951 130.381637 29.013796 900 118 -0.08726 -0.08726 6 1 00CC00  C13  0 <> <>
  14 2 13.280511 130.769357 28.537923 900 118 0.03199 0.03199 6 1 00CC00  C14  0 <> <>
  15 58 14.373228 131.920028 29.588245 900 22 -0.15003 -0.15003 35 1 8C0000  Br15  0 <> <>
  16 2 13.739117 130.322068 27.299862 900 118 -0.07490 -0.07490 6 1 00CC00  C16  0 <> <>
  17 2 16.501869 129.591199 23.385619 900 118 -0.05541 -0.05541 6 1 00CC00  C17  0 <> <>
  18 2 17.057815 129.202016 22.160993 900 118 -0.33554 -0.33554 6 1 00CC00  C18  0 <> <>
  19 2 18.414039 129.661489 21.716306 900 118 0.65273 0.65273 6 1 00CC00  C19  0 <> <>
  20 15 19.161511 130.404225 22.354679 900 70 -0.34099 -0.34099 8 1 FF2E2E  O20  0 <> <>
  21 16 18.853992 129.218612 20.503729 900 70 -0.26530 -0.26530 8 1 FF2E2E  O21  0 <> <>
  22 43 16.430629 127.372969 19.449036 900 21 0.27105 0.27105 1 1 FFFFFF  H22  <>  16.372    2.000 
  23 41 14.521851 127.243302 21.007997 900 21 0.14609 0.14609 1 0 FFFFFF  H23  <> <> <>
  24 41 13.551151 127.933993 23.166383 900 21 0.14340 0.14340 1 0 FFFFFF  H24  <> <> <>
  25 41 12.735690 129.321041 24.418077 900 21 0.04288 0.04288 1 0 FFFFFF  H25  <> <> <>
  26 41 13.473193 127.904027 25.203205 900 21 0.04288 0.04288 1 0 FFFFFF  H26  <> <> <>
  27 41 11.066205 128.437611 26.409528 900 21 0.13803 0.13803 1 0 FFFFFF  H27  <> <> <>
  28 41 10.256079 129.234265 28.608324 900 21 0.14170 0.14170 1 0 FFFFFF  H28  <> <> <>
  29 41 11.681879 130.733675 29.975176 900 21 0.14720 0.14720 1 0 FFFFFF  H29  <> <> <>
  30 41 14.711167 130.628156 26.939212 900 21 0.14757 0.14757 1 0 FFFFFF  H30  <> <> <>
  31 41 17.036498 130.245784 24.064828 900 21 0.17343 0.17343 1 0 FFFFFF  H31  <> <> <>
  :::
 } 
 m_bond[33] { 
  # First column is bond index #
  i_m_from
  i_m_to
  i_m_order
  i_m_from_rep
  i_m_to_rep
  :::
  1 1 2 2 2 2
  2 2 21 1 2 2
  3 2 3 1 2 2
  4 3 4 1 2 2
  5 3 22 1 2 2
  6 4 18 1 2 2
  7 4 5 2 2 2
  8 5 6 1 2 2
  9 5 23 1 2 2
  10 6 7 2 2 2
  11 6 24 1 2 2
  12 7 8 1 2 2
  13 7 17 1 2 2
  14 8 9 1 2 2
  15 9 10 1 2 2
  16 9 25 1 2 2
  17 9 26 1 2 2
  18 10 16 1 2 2
  19 10 11 2 2 2
  20 11 12 1 2 2
  21 11 27 1 2 2
  22 12 13 2 2 2
  23 12 28 1 2 2
  24 13 14 1 2 2
  25 13 29 1 2 2
  26 14 15 1 2 2
  27 14 16 2 2 2
  28 16 30 1 2 2
  29 17 18 2 2 2
  30 17 31 1 2 2
  31 18 19 1 2 2
  32 19 20 2 2 2
  33 19 21 1 2 2
  :::
 } 
} 

f_m_ct { 
 s_m_title
 i_m_ct_stereo_status
 s_m_entry_id
 s_m_entry_name
 s_m_Source_Path
 s_m_Source_File
 s_m_job_name
 i_m_Source_File_Index
 r_phase_PhaseScreenScore
 r_f3d_energy
 i_f3d_flags
 r_f3d_relative_energy
 i_phase_Conf_Index
 i_phase_Num_Sites_Matched
 s_phase_Matched_Ligand_Sites
 r_phase_Align_Score
 r_phase_Vector_Score
 r_phase_Volume_Score
 r_phase_Fitness
 r_phase_Group_Fitness
 s_phase_HypoID
 s_phase_ScreenID
 i_lp_mmshare_version
 s_epik_input
 s_epik_cmdline
 r_lp_tautomer_probability
 r_epik_Ionization_Penalty
 r_epik_Ionization_Penalty_Charging
 r_epik_Ionization_Penalty_Neutral
 r_epik_State_Penalty
 r_epik_Charging_Adjusted_Penalty
 i_epik_Tot_Q
 i_epik_Tot_abs_Q
 s_lp_Force_Field
 r_lp_Energy
 b_lp_Chiralities_Consistent
 s_lp_Variant
 s_user_duplicate_titles
 s_m_subgroup_title
 s_m_subgroupid
 b_m_subgroup_collapsed
 i_m_ct_format
 :::
 CHEMBL5220869 
  1
  18 
  structures_maob_ic50.ls.or.eq.100_yr.sm.or.eq.2020.142 
  /home/ktibsl/Dokumenty/Perry-Zbigniew-Magda 
  mao-b_results.mae 
  phase_screen_maob 
  18
  1.39108673304858
  36.71303
  0
  3.77813
  16
  4
  "D(5) H(6) R(9) R(8)" 
  0.744934085937645
  0.447733163940613
  0.564131974056006
  1.39108673304858
  1.39108673304858
  Hypothesis_1 
  phase_screen_maob_sub_1.maegz:121 
  65138
  Tz1jKFtuSF0xKW9jKD1PKWMoYzEyKVtjSF1jKFtjSF1bY0hdMilPW0NIMl1jM1tjSF1bY0hdW2NIXWMoQyhGKShGKUYpW2NIXTM= 
  J2VwaWtfcHl0aG9uJywgJy1waHQnLCAnMC41JywgJy1waCcsICc3LjQnLCAnLXRuJywgJzgnLCAnLW1hJywgJzUwMCcsICctaW1hZScsICc8aW5maWxlLm1hZT4nLCAnLW9tYWUnLCAnPG91dGZpbGUubWFlPic= 
  1
    0.0000 
    0.0000 
    0.0000 
    0.0000 
  6.44430413857303e-10
  0
  0
  S-OPLS 
  22.981219
  1
  CHEMBL5220869-1 
  CHEMBL5220869 
  mao-b_phase_screen 
  mao-b_phase_screen 
  1
  2
 m_depend[8] { 
  # First column is dependency index #
  i_m_depend_dependency
  s_m_depend_property
  :::
  1 30 s_m_job_name 
  2 10 r_lp_tautomer_probability 
  3 10 r_epik_Ionization_Penalty 
  4 10 r_epik_Ionization_Penalty_Charging 
  5 10 r_epik_Ionization_Penalty_Neutral 
  6 10 r_epik_State_Penalty 
  7 10 r_epik_Charging_Adjusted_Penalty 
  8 10 i_epik_Tot_Q 
  :::
 } 
 m_atom[34] { 
  # First column is atom index #
  i_m_mmod_type
  r_m_x_coord
  r_m_y_coord
  r_m_z_coord
  i_m_residue_number
  i_m_color
  r_m_charge1
  r_m_charge2
  i_m_atomic_number
  i_m_visibility
  s_m_color_rgb
  s_m_atom_name
  i_m_ribbon_transparency
  r_epik_H2O_pKa
  r_epik_H2O_pKa_uncertainty
  :::
  1 15 18.676795 128.070427 18.603367 900 70 -0.47018 -0.47018 8 1 FF2E2E  O1  0 <> <>
  2 2 18.161991 128.394814 19.671953 900 118 0.60044 0.60044 6 1 00CC00  C2  0 <> <>
  3 25 16.909951 127.984007 20.103148 900 38 -0.35107 -0.35107 7 1 2E2EFF  N3  0 <> <>
  4 2 16.341822 128.360308 21.315510 900 118 0.08694 0.08694 6 1 00CC00  C4  0 <> <>
  5 2 15.078905 127.906054 21.678398 900 118 -0.14806 -0.14806 6 1 00CC00  C5  0 <> <>
  6 2 14.534001 128.299172 22.899379 900 118 -0.13401 -0.13401 6 1 00CC00  C6  0 <> <>
  7 2 15.241143 129.140643 23.756992 900 118 0.12061 0.12061 6 1 00CC00  C7  0 <> <>
  8 16 14.687172 129.520490 24.962493 900 70 -0.35960 -0.35960 8 1 FF2E2E  O8  0 <> <>
  9 3 13.430792 129.008103 25.214227 900 118 0.21070 0.21070 6 1 00CC00  C9  0 <> <>
  10 2 12.949573 129.496815 26.548239 900 118 -0.11043 -0.11043 6 1 00CC00  C10  0 <> <>
  11 2 11.700879 129.110569 27.020679 900 118 -0.07585 -0.07585 6 1 00CC00  C11  0 <> <>
  12 2 11.255006 129.563385 28.256711 900 118 -0.13837 -0.13837 6 1 00CC00  C12  0 <> <>
  13 2 12.057825 130.402449 29.020303 900 118 -0.06873 -0.06873 6 1 00CC00  C13  0 <> <>
  14 2 13.306519 130.788696 28.547863 900 118 -0.10966 -0.10966 6 1 00CC00  C14  0 <> <>
  15 3 14.172978 131.694273 29.371987 900 118 0.46617 0.46617 6 1 00CC00  C15  0 <> <>
  16 56 13.900623 132.958407 29.052594 900 141 -0.17425 -0.17425 9 1 6BFFB5  F16  0 <> <>
  17 56 13.913584 131.482131 30.661148 900 141 -0.17425 -0.17425 9 1 6BFFB5  F17  0 <> <>
  18 56 15.450535 131.421757 29.111588 900 141 -0.17425 -0.17425 9 1 6BFFB5  F18  0 <> <>
  19 2 13.752393 130.335879 27.311832 900 118 -0.05397 -0.05397 6 1 00CC00  C19  0 <> <>
  20 2 16.506629 129.597990 23.397283 900 118 -0.05501 -0.05501 6 1 00CC00  C20  0 <> <>
  21 2 17.059541 129.206631 22.171977 900 118 -0.33517 -0.33517 6 1 00CC00  C21  0 <> <>
  22 2 18.416038 129.662658 21.724586 900 118 0.65267 0.65267 6 1 00CC00  C22  0 <> <>
  23 15 19.166328 130.404143 22.361106 900 70 -0.34049 -0.34049 8 1 FF2E2E  O23  0 <> <>
  24 16 18.852855 129.217881 20.511571 900 70 -0.26507 -0.26507 8 1 FF2E2E  O24  0 <> <>
  25 43 16.423420 127.377039 19.462470 900 21 0.27123 0.27123 1 1 FFFFFF  H25  <>  16.372    2.000 
  26 41 14.517074 127.252904 21.024854 900 21 0.14644 0.14644 1 0 FFFFFF  H26  <> <> <>
  27 41 13.551734 127.947409 23.184419 900 21 0.14326 0.14326 1 0 FFFFFF  H27  <> <> <>
  28 41 12.741648 129.337247 24.436509 900 21 0.04377 0.04377 1 0 FFFFFF  H28  <> <> <>
  29 41 13.477264 127.919118 25.221396 900 21 0.04377 0.04377 1 0 FFFFFF  H29  <> <> <>
  30 41 11.075844 128.457315 26.426183 900 21 0.13984 0.13984 1 0 FFFFFF  H30  <> <> <>
  31 41 10.282835 129.262672 28.624529 900 21 0.14382 0.14382 1 0 FFFFFF  H31  <> <> <>
  32 41 11.710690 130.754990 29.982616 900 21 0.14893 0.14893 1 0 FFFFFF  H32  <> <> <>
  33 41 14.724564 130.636592 26.944014 900 21 0.14628 0.14628 1 0 FFFFFF  H33  <> <> <>
  34 41 17.043946 130.251842 24.075076 900 21 0.17357 0.17357 1 0 FFFFFF  H34  <> <> <>
  :::
 } 
 m_bond[36] { 
  # First column is bond index #
  i_m_from
  i_m_to
  i_m_order
  i_m_from_rep
  i_m_to_rep
  :::
  1 1 2 2 2 2
  2 2 24 1 2 2
  3 2 3 1 2 2
  4 3 4 1 2 2
  5 3 25 1 2 2
  6 4 21 1 2 2
  7 4 5 2 2 2
  8 5 6 1 2 2
  9 5 26 1 2 2
  10 6 7 2 2 2
  11 6 27 1 2 2
  12 7 8 1 2 2
  13 7 20 1 2 2
  14 8 9 1 2 2
  15 9 10 1 2 2
  16 9 28 1 2 2
  17 9 29 1 2 2
  18 10 19 1 2 2
  19 10 11 2 2 2
  20 11 12 1 2 2
  21 11 30 1 2 2
  22 12 13 2 2 2
  23 12 31 1 2 2
  24 13 14 1 2 2
  25 13 32 1 2 2
  26 14 15 1 2 2
  27 14 19 2 2 2
  28 15 16 1 2 2
  29 15 17 1 2 2
  30 15 18 1 2 2
  31 19 33 1 2 2
  32 20 21 2 2 2
  33 20 34 1 2 2
  34 21 22 1 2 2
  35 22 23 2 2 2
  36 22 24 1 2 2
  :::
 } 
} 

f_m_ct { 
 s_m_title
 i_m_ct_stereo_status
 s_m_entry_id
 s_m_entry_name
 s_m_Source_Path
 s_m_Source_File
 s_m_job_name
 i_m_Source_File_Index
 r_phase_PhaseScreenScore
 r_f3d_energy
 i_f3d_flags
 r_f3d_relative_energy
 i_phase_Conf_Index
 i_phase_Num_Sites_Matched
 s_phase_Matched_Ligand_Sites
 r_phase_Align_Score
 r_phase_Vector_Score
 r_phase_Volume_Score
 r_phase_Fitness
 r_phase_Group_Fitness
 s_phase_HypoID
 s_phase_ScreenID
 i_lp_mmshare_version
 s_epik_input
 s_epik_cmdline
 r_lp_tautomer_probability
 r_epik_Ionization_Penalty
 r_epik_Ionization_Penalty_Charging
 r_epik_Ionization_Penalty_Neutral
 r_epik_State_Penalty
 r_epik_Charging_Adjusted_Penalty
 i_epik_Tot_Q
 i_epik_Tot_abs_Q
 s_lp_Force_Field
 r_lp_Energy
 b_lp_Chiralities_Consistent
 s_lp_Variant
 s_user_duplicate_titles
 s_m_subgroup_title
 s_m_subgroupid
 b_m_subgroup_collapsed
 i_m_ct_format
 :::
 CHEMBL5220349 
  1
  19 
  structures_maob_ic50.ls.or.eq.100_yr.sm.or.eq.2020.141 
  /home/ktibsl/Dokumenty/Perry-Zbigniew-Magda 
  mao-b_results.mae 
  phase_screen_maob 
  19
  1.37247274689847
  29.04892
  0
  3.6533
  18
  4
  "D(5) H(6) R(9) R(8)" 
  0.762822426862584
  0.444631166183578
  0.563526936433709
  1.37247274689847
  1.37247274689847
  Hypothesis_1 
  phase_screen_maob_sub_1.maegz:120 
  65138
  Tz1jKFtuSF0xKW9jKD1PKWMoYzEyKVtjSF1jKFtjSF1bY0hdMilPW0NIMl1jM1tjSF1bY0hdW2NIXWMoSSlbY0hdMw== 
  J2VwaWtfcHl0aG9uJywgJy1waHQnLCAnMC41JywgJy1waCcsICc3LjQnLCAnLXRuJywgJzgnLCAnLW1hJywgJzUwMCcsICctaW1hZScsICc8aW5maWxlLm1hZT4nLCAnLW9tYWUnLCAnPG91dGZpbGUubWFlPic= 
  1
    0.0000 
    0.0000 
    0.0000 
    0.0000 
  6.44430413857303e-10
  0
  0
  S-OPLS 
  20.932759
  1
  CHEMBL5220349-1 
  CHEMBL5220349 
  mao-b_phase_screen 
  mao-b_phase_screen 
  1
  2
 m_depend[8] { 
  # First column is dependency index #
  i_m_depend_dependency
  s_m_depend_property
  :::
  1 30 s_m_job_name 
  2 10 r_lp_tautomer_probability 
  3 10 r_epik_Ionization_Penalty 
  4 10 r_epik_Ionization_Penalty_Charging 
  5 10 r_epik_Ionization_Penalty_Neutral 
  6 10 r_epik_State_Penalty 
  7 10 r_epik_Charging_Adjusted_Penalty 
  8 10 i_epik_Tot_Q 
  :::
 } 
 m_atom[31] { 
  # First column is atom index #
  i_m_mmod_type
  r_m_x_coord
  r_m_y_coord
  r_m_z_coord
  i_m_residue_number
  i_m_color
  r_m_charge1
  r_m_charge2
  i_m_atomic_number
  i_m_visibility
  s_m_color_rgb
  s_m_atom_name
  i_m_ribbon_transparency
  r_epik_H2O_pKa
  r_epik_H2O_pKa_uncertainty
  :::
  1 15 18.700965 128.087547 18.589571 900 70 -0.47082 -0.47082 8 1 FF2E2E  O1  0 <> <>
  2 2 18.174636 128.403179 19.655161 900 118 0.60045 0.60045 6 1 00CC00  C2  0 <> <>
  3 25 16.923192 127.978938 20.074926 900 38 -0.35108 -0.35108 7 1 2E2EFF  N3  0 <> <>
  4 2 16.341908 128.345456 21.284045 900 118 0.08628 0.08628 6 1 00CC00  C4  0 <> <>
  5 2 15.080544 127.877913 21.635266 900 118 -0.14844 -0.14844 6 1 00CC00  C5  0 <> <>
  6 2 14.522255 128.261437 22.853248 900 118 -0.13402 -0.13402 6 1 00CC00  C6  0 <> <>
  7 2 15.214520 129.106503 23.719421 900 118 0.12137 0.12137 6 1 00CC00  C7  0 <> <>
  8 16 14.647414 129.476726 24.921804 900 70 -0.35891 -0.35891 8 1 FF2E2E  O8  0 <> <>
  9 3 13.394022 128.951515 25.161722 900 118 0.21046 0.21046 6 1 00CC00  C9  0 <> <>
  10 2 12.897606 129.430827 26.493575 900 118 -0.10576 -0.10576 6 1 00CC00  C10  0 <> <>
  11 2 11.648820 129.035762 26.963330 900 118 -0.08741 -0.08741 6 1 00CC00  C11  0 <> <>
  12 2 11.189887 129.482083 28.200374 900 118 -0.13194 -0.13194 6 1 00CC00  C12  0 <> <>
  13 2 11.974814 130.327183 28.979006 900 118 -0.08131 -0.08131 6 1 00CC00  C13  0 <> <>
  14 2 13.223294 130.722113 28.509292 900 118 -0.00508 -0.00508 6 1 00CC00  C14  0 <> <>
  15 59 14.416163 131.991625 29.665954 900 19 -0.11933 -0.11933 53 1 FF2EFF  I15  0 <> <>
  16 2 13.682207 130.275938 27.272530 900 118 -0.06867 -0.06867 6 1 00CC00  C16  0 <> <>
  17 2 16.478399 129.577151 23.371410 900 118 -0.05548 -0.05548 6 1 00CC00  C17  0 <> <>
  18 2 17.044713 129.195478 22.149174 900 118 -0.33553 -0.33553 6 1 00CC00  C18  0 <> <>
  19 2 18.400304 129.665988 21.714204 900 118 0.65276 0.65276 6 1 00CC00  C19  0 <> <>
  20 15 19.138419 130.412278 22.359284 900 70 -0.34103 -0.34103 8 1 FF2E2E  O20  0 <> <>
  21 16 18.850943 129.229751 20.503146 900 70 -0.26530 -0.26530 8 1 FF2E2E  O21  0 <> <>
  22 43 16.447565 127.369680 19.428262 900 21 0.27105 0.27105 1 1 FFFFFF  H22  <>  16.372    2.000 
  23 41 14.530165 127.221806 20.974974 900 21 0.14609 0.14609 1 0 FFFFFF  H23  <> <> <>
  24 41 13.541159 127.899328 23.129219 900 21 0.14340 0.14340 1 0 FFFFFF  H24  <> <> <>
  25 41 12.707957 129.276887 24.379707 900 21 0.04271 0.04271 1 0 FFFFFF  H25  <> <> <>
  26 41 13.450818 127.863002 25.165426 900 21 0.04271 0.04271 1 0 FFFFFF  H26  <> <> <>
  27 41 11.031492 128.378848 26.364883 900 21 0.13777 0.13777 1 0 FFFFFF  H27  <> <> <>
  28 41 10.217946 129.170567 28.558735 900 21 0.14121 0.14121 1 0 FFFFFF  H28  <> <> <>
  29 41 11.617261 130.672883 29.939133 900 21 0.14506 0.14506 1 0 FFFFFF  H29  <> <> <>
  30 41 14.653790 130.587452 26.914505 900 21 0.14541 0.14541 1 0 FFFFFF  H30  <> <> <>
  31 41 17.004067 130.233641 24.055757 900 21 0.17340 0.17340 1 0 FFFFFF  H31  <> <> <>
  :::
 } 
 m_bond[33] { 
  # First column is bond index #
  i_m_from
  i_m_to
  i_m_order
  i_m_from_rep
  i_m_to_rep
  :::
  1 1 2 2 2 2
  2 2 21 1 2 2
  3 2 3 1 2 2
  4 3 4 1 2 2
  5 3 22 1 2 2
  6 4 18 1 2 2
  7 4 5 2 2 2
  8 5 6 1 2 2
  9 5 23 1 2 2
  10 6 7 2 2 2
  11 6 24 1 2 2
  12 7 8 1 2 2
  13 7 17 1 2 2
  14 8 9 1 2 2
  15 9 10 1 2 2
  16 9 25 1 2 2
  17 9 26 1 2 2
  18 10 16 1 2 2
  19 10 11 2 2 2
  20 11 12 1 2 2
  21 11 27 1 2 2
  22 12 13 2 2 2
  23 12 28 1 2 2
  24 13 14 1 2 2
  25 13 29 1 2 2
  26 14 15 1 2 2
  27 14 16 2 2 2
  28 16 30 1 2 2
  29 17 18 2 2 2
  30 17 31 1 2 2
  31 18 19 1 2 2
  32 19 20 2 2 2
  33 19 21 1 2 2
  :::
 } 
} 

f_m_ct { 
 s_m_title
 i_m_ct_stereo_status
 s_st_Chirality_1
 s_st_Chirality_2
 s_m_entry_id
 s_m_entry_name
 s_m_Source_Path
 s_m_Source_File
 s_m_job_name
 i_m_Source_File_Index
 r_phase_PhaseScreenScore
 r_f3d_energy
 i_f3d_flags
 r_f3d_relative_energy
 i_phase_Conf_Index
 i_phase_Num_Sites_Matched
 s_phase_Matched_Ligand_Sites
 r_phase_Align_Score
 r_phase_Vector_Score
 r_phase_Volume_Score
 r_phase_Fitness
 r_phase_Group_Fitness
 s_phase_HypoID
 s_phase_ScreenID
 i_lp_mmshare_version
 s_epik_input
 s_epik_cmdline
 r_lp_tautomer_probability
 r_epik_Ionization_Penalty
 r_epik_Ionization_Penalty_Charging
 r_epik_Ionization_Penalty_Neutral
 r_epik_State_Penalty
 r_epik_Charging_Adjusted_Penalty
 i_epik_Tot_Q
 i_epik_Tot_abs_Q
 s_lp_Force_Field
 r_lp_Energy
 b_lp_Chiralities_Consistent
 s_lp_Variant
 s_user_duplicate_titles
 s_m_subgroup_title
 s_m_subgroupid
 b_m_subgroup_collapsed
 i_m_ct_format
 :::
 CHEMBL5076491 
  1
  2_S_25_3_1_29 
  4_S_8_5_3_32 
  20 
  structures_maob_ic50.ls.or.eq.100_yr.sm.or.eq.2020.208 
  /home/ktibsl/Dokumenty/Perry-Zbigniew-Magda 
  mao-b_results.mae 
  phase_screen_maob 
  20
  1.35789659695875
  73.17816
  0
  17.64811
  2
  4
  "D(4) H(6) R(9) R(8)" 
  0.854711019202168
  0.548760320254857
  0.52139545937237
  1.35789659695875
  1.35789659695875
  Hypothesis_1 
  phase_screen_maob_sub_1.maegz:175 
  65138
  W0NIM11bQ0BIXTFbQ0gyXVtDQEBIXShDKD1PKVtOSDJdKU4oW0NIMl0xKVtDSDJdYzJbY0hdW2NIXWMoW2NIXVtjSF0yKU9bQ0gyXWMzW2NIXVtjSF1bY0hdYyhGKVtjSF0z 
  J2VwaWtfcHl0aG9uJywgJy1waHQnLCAnMC41JywgJy1waCcsICc3LjQnLCAnLXRuJywgJzgnLCAnLW1hJywgJzUwMCcsICctaW1hZScsICc8aW5maWxlLm1hZT4nLCAnLW9tYWUnLCAnPG91dGZpbGUubWFlPic= 
  1
    0.1728 
    0.0000 
    0.1728 
    0.1728 
  0.172822256828096
  0
  0
  S-OPLS 
  29.444745
  1
  CHEMBL5076491-1 
  CHEMBL5076491 
  mao-b_phase_screen 
  mao-b_phase_screen 
  1
  2
 m_depend[8] { 
  # First column is dependency index #
  i_m_depend_dependency
  s_m_depend_property
  :::
  1 30 s_m_job_name 
  2 10 r_lp_tautomer_probability 
  3 10 r_epik_Ionization_Penalty 
  4 10 r_epik_Ionization_Penalty_Charging 
  5 10 r_epik_Ionization_Penalty_Neutral 
  6 10 r_epik_State_Penalty 
  7 10 r_epik_Charging_Adjusted_Penalty 
  8 10 i_epik_Tot_Q 
  :::
 } 
 m_atom[48] { 
  # First column is atom index #
  i_m_mmod_type
  r_m_x_coord
  r_m_y_coord
  r_m_z_coord
  i_m_residue_number
  i_m_color
  r_m_charge1
  r_m_charge2
  i_m_atomic_number
  i_m_visibility
  s_m_color_rgb
  s_m_atom_name
  i_m_ribbon_transparency
  i_sd_original_parity
  b_st_SpecifiedChirality
  r_epik_H2O_pKa
  r_epik_H2O_pKa_uncertainty
  b_st_NoSrcChirality
  :::
  1 3 21.147767 126.046425 21.292523 900 118 -0.16303 -0.16303 6 1 00CC00  C1  0 <> <> <> <> <>
  2 3 20.852614 126.996368 20.169806 900 118 -0.09714 -0.09714 6 1 00CC00  C2  0 1 1 <> <> <>
  3 3 19.597256 126.552669 19.414129 900 118 -0.12303 -0.12303 6 1 00CC00  C3  0 <> <> <> <> <>
  4 3 18.617419 127.711310 19.587167 900 118 0.11051 0.11051 6 1 00CC00  C4  0 1 1 <> <> <>
  5 2 17.192171 127.251252 19.670924 900 118 0.57008 0.57008 6 1 00CC00  C5  0 <> <> <> <> <>
  6 25 16.799931 126.645697 18.549648 900 38 -0.72906 -0.72906 7 1 2E2EFF  N6  0 <> <> <> <> <>
  7 15 16.454849 127.401045 20.640801 900 70 -0.54651 -0.54651 8 1 FF2E2E  O7  0 <> <>  -1.490    0.900  <>
  8 26 19.047059 128.372468 20.810253 900 38 -0.76086 -0.76086 7 1 2E2EFF  N8  0 <> <>   6.930    2.220  1
  9 3 18.530878 129.737014 20.866563 900 118 0.16787 0.16787 6 1 00CC00  C9  0 <> <> <> <> <>
  10 2 17.666222 129.894748 22.082084 900 118 -0.11758 -0.11758 6 1 00CC00  C10  0 <> <> <> <> <>
  11 2 18.227354 130.305193 23.285533 900 118 -0.08310 -0.08310 6 1 00CC00  C11  0 <> <> <> <> <>
  12 2 17.426206 130.451343 24.411775 900 118 -0.17965 -0.17965 6 1 00CC00  C12  0 <> <> <> <> <>
  13 2 16.063925 130.187046 24.334570 900 118 0.15937 0.15937 6 1 00CC00  C13  0 <> <> <> <> <>
  14 16 15.268442 130.332161 25.452850 900 70 -0.36554 -0.36554 8 1 FF2E2E  O14  0 <> <> <> <> <>
  15 3 13.932934 130.042923 25.260083 900 118 0.20947 0.20947 6 1 00CC00  C15  0 <> <> <> <> <>
  16 2 13.187773 130.240431 26.546833 900 118 -0.07676 -0.07676 6 1 00CC00  C16  0 <> <> <> <> <>
  17 2 11.816549 130.010719 26.610222 900 118 -0.12007 -0.12007 6 1 00CC00  C17  0 <> <> <> <> <>
  18 2 11.126666 130.194863 27.806520 900 118 -0.10834 -0.10834 6 1 00CC00  C18  0 <> <> <> <> <>
  19 2 11.803093 130.610551 28.949970 900 118 -0.15722 -0.15722 6 1 00CC00  C19  0 <> <> <> <> <>
  20 2 13.172291 130.840188 28.887704 900 118 0.20914 0.20914 6 1 00CC00  C20  0 <> <> <> <> <>
  21 56 13.838058 131.244007 29.992473 900 141 -0.21816 -0.21816 9 1 6BFFB5  F21  0 <> <> <> <> <>
  22 2 13.860229 130.656020 27.692667 900 118 -0.14352 -0.14352 6 1 00CC00  C22  0 <> <> <> <> <>
  23 2 15.502794 129.776600 23.131122 900 118 -0.17965 -0.17965 6 1 00CC00  C23  0 <> <> <> <> <>
  24 2 16.303942 129.630451 22.004879 900 118 -0.08310 -0.08310 6 1 00CC00  C24  0 <> <> <> <> <>
  25 3 20.499495 128.376396 20.720543 900 118 0.11385 0.11385 6 1 00CC00  C25  0 <> <> <> <> <>
  26 41 20.282279 125.983344 21.952108 900 21 0.06345 0.06345 1 0 FFFFFF  H26  <> <> <> <> <> <>
  27 41 22.008609 126.406227 21.856077 900 21 0.06345 0.06345 1 0 FFFFFF  H27  <> <> <> <> <> <>
  28 41 21.366889 125.059412 20.885225 900 21 0.06345 0.06345 1 0 FFFFFF  H28  <> <> <> <> <> <>
  29 41 21.737337 127.034356 19.532318 900 21 0.08167 0.08167 1 0 FFFFFF  H29  <> <> <> <> <> <>
  30 41 19.790292 126.345763 18.360320 900 21 0.08707 0.08707 1 0 FFFFFF  H30  <> <> <> <> <> <>
  31 41 19.190187 125.641880 19.857239 900 21 0.08707 0.08707 1 0 FFFFFF  H31  <> <> <> <> <> <>
  32 41 18.687643 128.402717 18.743097 900 21 0.08993 0.08993 1 0 FFFFFF  H32  <> <> <> <> <> <>
  33 43 17.372129 126.501407 17.729972 900 21 0.34492 0.34492 1 1 FFFFFF  H33  <> <> <>  14.059    0.950  <>
  34 43 15.882657 126.257246 18.382874 900 21 0.34492 0.34492 1 1 FFFFFF  H34  <> <> <>  14.059    0.950  <>
  35 41 19.363454 130.438530 20.919412 900 21 0.06999 0.06999 1 0 FFFFFF  H35  <> <> <> <> <> <>
  36 41 17.941250 129.939615 19.972476 900 21 0.06999 0.06999 1 0 FFFFFF  H36  <> <> <> <> <> <>
  37 41 19.287958 130.510961 23.345640 900 21 0.13326 0.13326 1 0 FFFFFF  H37  <> <> <> <> <> <>
  38 41 17.863075 130.770895 25.348720 900 21 0.13920 0.13920 1 0 FFFFFF  H38  <> <> <> <> <> <>
  39 41 13.523888 130.706097 24.497862 900 21 0.04331 0.04331 1 0 FFFFFF  H39  <> <> <> <> <> <>
  40 41 13.828607 129.007770 24.935008 900 21 0.04331 0.04331 1 0 FFFFFF  H40  <> <> <> <> <> <>
  41 41 11.283464 129.687365 25.725571 900 21 0.13840 0.13840 1 0 FFFFFF  H41  <> <> <> <> <> <>
  42 41 10.060943 130.014289 27.847862 900 21 0.13984 0.13984 1 0 FFFFFF  H42  <> <> <> <> <> <>
  43 41 11.273813 130.755164 29.880741 900 21 0.14646 0.14646 1 0 FFFFFF  H43  <> <> <> <> <> <>
  44 41 14.924655 130.838556 27.659855 900 21 0.14872 0.14872 1 0 FFFFFF  H44  <> <> <> <> <> <>
  45 41 14.442189 129.570832 23.071015 900 21 0.13920 0.13920 1 0 FFFFFF  H45  <> <> <> <> <> <>
  46 41 15.867072 129.310899 21.067934 900 21 0.13326 0.13326 1 0 FFFFFF  H46  <> <> <> <> <> <>
  47 41 20.966846 128.573177 21.688023 900 21 0.07058 0.07058 1 0 FFFFFF  H47  <> <> <> <> <> <>
  48 41 20.830186 129.159952 20.033442 900 21 0.07058 0.07058 1 0 FFFFFF  H48  <> <> <> <> <> <>
  :::
 } 
 m_bond[52] { 
  # First column is bond index #
  i_m_from
  i_m_to
  i_m_order
  i_m_from_rep
  i_m_to_rep
  i_sd_original_parity
  :::
  1 1 2 1 2 2 6
  2 1 26 1 2 2 <>
  3 1 27 1 2 2 <>
  4 1 28 1 2 2 <>
  5 2 1 1 2 2 6
  6 2 25 1 2 2 <>
  7 2 3 1 2 2 <>
  8 2 29 1 2 2 <>
  9 3 4 1 2 2 <>
  10 3 30 1 2 2 <>
  11 3 31 1 2 2 <>
  12 4 5 1 2 2 6
  13 4 8 1 2 2 <>
  14 4 32 1 2 2 <>
  15 5 4 1 2 2 6
  16 5 6 1 2 2 <>
  17 5 7 2 2 2 <>
  18 6 33 1 2 2 <>
  19 6 34 1 2 2 <>
  20 8 9 1 2 2 <>
  21 8 25 1 2 2 <>
  22 9 10 1 2 2 <>
  23 9 35 1 2 2 <>
  24 9 36 1 2 2 <>
  25 10 24 1 2 2 <>
  26 10 11 2 2 2 <>
  27 11 12 1 2 2 <>
  28 11 37 1 2 2 <>
  29 12 13 2 2 2 <>
  30 12 38 1 2 2 <>
  31 13 14 1 2 2 <>
  32 13 23 1 2 2 <>
  33 14 15 1 2 2 <>
  34 15 16 1 2 2 <>
  35 15 39 1 2 2 <>
  36 15 40 1 2 2 <>
  37 16 22 1 2 2 <>
  38 16 17 2 2 2 <>
  39 17 18 1 2 2 <>
  40 17 41 1 2 2 <>
  41 18 19 2 2 2 <>
  42 18 42 1 2 2 <>
  43 19 20 1 2 2 <>
  44 19 43 1 2 2 <>
  45 20 21 1 2 2 <>
  46 20 22 2 2 2 <>
  47 22 44 1 2 2 <>
  48 23 24 2 2 2 <>
  49 23 45 1 2 2 <>
  50 24 46 1 2 2 <>
  51 25 47 1 2 2 <>
  52 25 48 1 2 2 <>
  :::
 } 
} 

f_m_ct { 
 s_m_title
 i_m_ct_stereo_status
 s_m_entry_id
 s_m_entry_name
 s_m_Source_Path
 s_m_Source_File
 s_m_job_name
 i_m_Source_File_Index
 r_phase_PhaseScreenScore
 r_f3d_energy
 i_f3d_flags
 r_f3d_relative_energy
 i_phase_Conf_Index
 i_phase_Num_Sites_Matched
 s_phase_Matched_Ligand_Sites
 r_phase_Align_Score
 r_phase_Vector_Score
 r_phase_Volume_Score
 r_phase_Fitness
 r_phase_Group_Fitness
 s_phase_HypoID
 s_phase_ScreenID
 i_lp_mmshare_version
 s_epik_input
 s_epik_cmdline
 r_lp_tautomer_probability
 r_epik_Ionization_Penalty
 r_epik_Ionization_Penalty_Charging
 r_epik_Ionization_Penalty_Neutral
 r_epik_State_Penalty
 r_epik_Charging_Adjusted_Penalty
 i_epik_Tot_Q
 i_epik_Tot_abs_Q
 s_lp_Force_Field
 r_lp_Energy
 b_lp_Chiralities_Consistent
 s_lp_Variant
 s_user_duplicate_titles
 s_m_subgroup_title
 s_m_subgroupid
 b_m_subgroup_collapsed
 i_m_ct_format
 :::
 CHEMBL5219611 
  1
  21 
  structures_maob_ic50.ls.or.eq.100_yr.sm.or.eq.2020.216 
  /home/ktibsl/Dokumenty/Perry-Zbigniew-Magda 
  mao-b_results.mae 
  phase_screen_maob 
  21
  1.3039605197675
  50.81952
  0
  1.85958
  13
  4
  "D(6) H(7) R(8) R(9)" 
  0.849862076918382
  0.51650076499932
  0.495678152200166
  1.3039605197675
  1.3039605197675
  Hypothesis_1 
  phase_screen_maob_sub_1.maegz:181 
  65138
  W0NIM11PYzFbY0hdW2NIXVtjSF1jKFtjSF0xKVtDSDJdT2MoW2NIXVtjSF0yKVtjSF1jKGMyMyljKD1PKW9jKD1PKVtuSF0z 
  J2VwaWtfcHl0aG9uJywgJy1waHQnLCAnMC41JywgJy1waCcsICc3LjQnLCAnLXRuJywgJzgnLCAnLW1hJywgJzUwMCcsICctaW1hZScsICc8aW5maWxlLm1hZT4nLCAnLW9tYWUnLCAnPG91dGZpbGUubWFlPic= 
  1
    0.0000 
    0.0000 
    0.0000 
    0.0000 
  6.44430413857303e-10
  0
  0
  S-OPLS 
  26.297692
  1
  CHEMBL5219611-1 
  CHEMBL5219611 
  mao-b_phase_screen 
  mao-b_phase_screen 
  1
  2
 m_depend[8] { 
  # First column is dependency index #
  i_m_depend_dependency
  s_m_depend_property
  :::
  1 30 s_m_job_name 
  2 10 r_lp_tautomer_probability 
  3 10 r_epik_Ionization_Penalty 
  4 10 r_epik_Ionization_Penalty_Charging 
  5 10 r_epik_Ionization_Penalty_Neutral 
  6 10 r_epik_State_Penalty 
  7 10 r_epik_Charging_Adjusted_Penalty 
  8 10 i_epik_Tot_Q 
  :::
 } 
 m_atom[35] { 
  # First column is atom index #
  i_m_mmod_type
  r_m_x_coord
  r_m_y_coord
  r_m_z_coord
  i_m_residue_number
  i_m_color
  r_m_charge1
  r_m_charge2
  i_m_atomic_number
  i_m_visibility
  s_m_color_rgb
  s_m_atom_name
  i_m_ribbon_transparency
  r_epik_H2O_pKa
  r_epik_H2O_pKa_uncertainty
  :::
  1 3 14.031667 131.949350 30.356469 900 118 0.13783 0.13783 6 1 00CC00  C1  0 <> <>
  2 16 14.573590 131.448766 29.190221 900 70 -0.36529 -0.36529 8 1 FF2E2E  O2  0 <> <>
  3 2 13.684949 130.777431 28.375343 900 118 0.15256 0.15256 6 1 00CC00  C3  0 <> <>
  4 2 12.354520 130.648075 28.755931 900 118 -0.18777 -0.18777 6 1 00CC00  C4  0 <> <>
  5 2 11.459550 129.971960 27.935250 900 118 -0.09893 -0.09893 6 1 00CC00  C5  0 <> <>
  6 2 11.895009 129.425199 26.733980 900 118 -0.13725 -0.13725 6 1 00CC00  C6  0 <> <>
  7 2 13.225439 129.554555 26.353392 900 118 -0.07452 -0.07452 6 1 00CC00  C7  0 <> <>
  8 3 13.695416 128.964453 25.056896 900 118 0.21033 0.21033 6 1 00CC00  C8  0 <> <>
  9 16 14.739835 129.717571 24.560509 900 70 -0.35738 -0.35738 8 1 FF2E2E  O9  0 <> <>
  10 2 15.262204 129.272657 23.363186 900 118 0.12371 0.12371 6 1 00CC00  C10  0 <> <>
  11 2 14.730839 128.139372 22.749232 900 118 -0.13454 -0.13454 6 1 00CC00  C11  0 <> <>
  12 2 15.246648 127.676744 21.540028 900 118 -0.14846 -0.14846 6 1 00CC00  C12  0 <> <>
  13 2 16.302708 128.355800 20.942859 900 118 0.08443 0.08443 6 1 00CC00  C13  0 <> <>
  14 25 16.837074 127.916516 19.736345 900 38 -0.35105 -0.35105 7 1 2E2EFF  N14  0 <> <>
  15 2 17.888077 128.539016 19.080462 900 118 0.60063 0.60063 6 1 00CC00  C15  0 <> <>
  16 15 18.370592 128.162246 18.013996 900 70 -0.47217 -0.47217 8 1 FF2E2E  O16  0 <> <>
  17 16 18.407112 129.647452 19.681845 900 70 -0.26588 -0.26588 8 1 FF2E2E  O17  0 <> <>
  18 2 17.980382 130.184592 20.860583 900 118 0.65285 0.65285 6 1 00CC00  C18  0 <> <>
  19 15 18.559621 131.192925 21.267567 900 70 -0.34190 -0.34190 8 1 FF2E2E  O19  0 <> <>
  20 2 16.842811 129.496116 21.553505 900 118 -0.33559 -0.33559 6 1 00CC00  C20  0 <> <>
  21 2 16.320192 129.955876 22.768305 900 118 -0.05638 -0.05638 6 1 00CC00  C21  0 <> <>
  22 2 14.120408 130.230670 27.174073 900 118 -0.13092 -0.13092 6 1 00CC00  C22  0 <> <>
  23 41 14.807337 132.458931 30.928101 900 21 0.04205 0.04205 1 0 FFFFFF  H23  <> <> <>
  24 41 13.623192 131.130149 30.948210 900 21 0.04205 0.04205 1 0 FFFFFF  H24  <> <> <>
  25 41 13.236432 132.654359 30.114263 900 21 0.04205 0.04205 1 0 FFFFFF  H25  <> <> <>
  26 41 12.015493 131.073756 29.691181 900 21 0.13470 0.13470 1 0 FFFFFF  H26  <> <> <>
  27 41 10.423744 129.871250 28.231557 900 21 0.13641 0.13641 1 0 FFFFFF  H27  <> <> <>
  28 41 11.198230 128.898809 26.095038 900 21 0.13449 0.13449 1 0 FFFFFF  H28  <> <> <>
  29 41 14.032549 127.941513 25.224335 900 21 0.04214 0.04214 1 0 FFFFFF  H29  <> <> <>
  30 41 12.874858 128.963730 24.339411 900 21 0.04214 0.04214 1 0 FFFFFF  H30  <> <> <>
  31 41 13.909302 127.613200 23.216193 900 21 0.14371 0.14371 1 0 FFFFFF  H31  <> <> <>
  32 41 14.822900 126.796099 21.077122 900 21 0.14547 0.14547 1 0 FFFFFF  H32  <> <> <>
  33 43 16.474343 127.100854 19.268678 900 21 0.27073 0.27073 1 1 FFFFFF  H33  <>  16.372    2.000 
  34 41 16.722469 130.835551 23.258183 900 21 0.17334 0.17334 1 0 FFFFFF  H34  <> <> <>
  35 41 15.156214 130.331380 26.877766 900 21 0.14643 0.14643 1 0 FFFFFF  H35  <> <> <>
  :::
 } 
 m_bond[37] { 
  # First column is bond index #
  i_m_from
  i_m_to
  i_m_order
  i_m_from_rep
  i_m_to_rep
  :::
  1 1 2 1 2 2
  2 1 23 1 2 2
  3 1 24 1 2 2
  4 1 25 1 2 2
  5 2 3 1 2 2
  6 3 22 1 2 2
  7 3 4 2 2 2
  8 4 5 1 2 2
  9 4 26 1 2 2
  10 5 6 2 2 2
  11 5 27 1 2 2
  12 6 7 1 2 2
  13 6 28 1 2 2
  14 7 8 1 2 2
  15 7 22 2 2 2
  16 8 9 1 2 2
  17 8 29 1 2 2
  18 8 30 1 2 2
  19 9 10 1 2 2
  20 10 21 1 2 2
  21 10 11 2 2 2
  22 11 12 1 2 2
  23 11 31 1 2 2
  24 12 13 2 2 2
  25 12 32 1 2 2
  26 13 20 1 2 2
  27 13 14 1 2 2
  28 14 15 1 2 2
  29 14 33 1 2 2
  30 15 16 2 2 2
  31 15 17 1 2 2
  32 17 18 1 2 2
  33 18 19 2 2 2
  34 18 20 1 2 2
  35 20 21 2 2 2
  36 21 34 1 2 2
  37 22 35 1 2 2
  :::
 } 
} 

f_m_ct { 
 s_m_title
 i_m_ct_stereo_status
 s_m_entry_id
 s_m_entry_name
 s_m_Source_Path
 s_m_Source_File
 s_m_job_name
 i_m_Source_File_Index
 r_phase_PhaseScreenScore
 r_f3d_energy
 i_f3d_flags
 r_f3d_relative_energy
 i_phase_Conf_Index
 i_phase_Num_Sites_Matched
 s_phase_Matched_Ligand_Sites
 r_phase_Align_Score
 r_phase_Vector_Score
 r_phase_Volume_Score
 r_phase_Fitness
 r_phase_Group_Fitness
 s_phase_HypoID
 s_phase_ScreenID
 i_lp_mmshare_version
 s_epik_input
 s_epik_cmdline
 r_lp_tautomer_probability
 r_epik_Ionization_Penalty
 r_epik_Ionization_Penalty_Charging
 r_epik_Ionization_Penalty_Neutral
 r_epik_State_Penalty
 r_epik_Charging_Adjusted_Penalty
 i_epik_Tot_Q
 i_epik_Tot_abs_Q
 s_lp_Force_Field
 r_lp_Energy
 b_lp_Chiralities_Consistent
 s_lp_Variant
 s_user_duplicate_titles
 s_m_subgroup_title
 s_m_subgroupid
 b_m_subgroup_collapsed
 i_m_ct_format
 :::
 CHEMBL5203446 
  1
  22 
  structures_maob_ic50.ls.or.eq.100_yr.sm.or.eq.2020.248 
  /home/ktibsl/Dokumenty/Perry-Zbigniew-Magda 
  mao-b_results.mae 
  phase_screen_maob 
  22
  1.26520226924725
  31.30317
  0
  3.83871
  11
  4
  "D(3) H(4) R(6) R(7)" 
  1.05328917317178
  0.520164027490508
  0.622779219399893
  1.26520226924725
  1.26520226924725
  Hypothesis_1 
  phase_screen_maob_sub_1.maegz:208 
  65138
  W0NIM11jMVtjSF1bY0hdYyhbY0hdW2NIXTEpW0NIMl1PYyhbY0hdW2NIXTIpW2NIXWMoYzIzKVNbQ0gyXUMoPU8pW05IXTM= 
  J2VwaWtfcHl0aG9uJywgJy1waHQnLCAnMC41JywgJy1waCcsICc3LjQnLCAnLXRuJywgJzgnLCAnLW1hJywgJzUwMCcsICctaW1hZScsICc8aW5maWxlLm1hZT4nLCAnLW9tYWUnLCAnPG91dGZpbGUubWFlPic= 
  1
    0.0000 
    0.0000 
    0.0000 
    0.0000 
  0
  0
  0
  S-OPLS 
  25.591657
  1
  CHEMBL5203446-1 
  CHEMBL5203446 
  mao-b_phase_screen 
  mao-b_phase_screen 
  1
  2
 m_depend[8] { 
  # First column is dependency index #
  i_m_depend_dependency
  s_m_depend_property
  :::
  1 30 s_m_job_name 
  2 10 r_lp_tautomer_probability 
  3 10 r_epik_Ionization_Penalty 
  4 10 r_epik_Ionization_Penalty_Charging 
  5 10 r_epik_Ionization_Penalty_Neutral 
  6 10 r_epik_State_Penalty 
  7 10 r_epik_Charging_Adjusted_Penalty 
  8 10 i_epik_Tot_Q 
  :::
 } 
 m_atom[35] { 
  # First column is atom index #
  i_m_mmod_type
  r_m_x_coord
  r_m_y_coord
  r_m_z_coord
  i_m_residue_number
  i_m_color
  r_m_charge1
  r_m_charge2
  i_m_atomic_number
  i_m_visibility
  s_m_color_rgb
  s_m_atom_name
  i_m_ribbon_transparency
  r_epik_H2O_pKa
  r_epik_H2O_pKa_uncertainty
  :::
  1 3 13.111778 131.709423 30.254623 900 118 -0.12974 -0.12974 6 1 00CC00  C1  0 <> <>
  2 2 13.381436 131.088437 28.916093 900 118 -0.06748 -0.06748 6 1 00CC00  C2  0 <> <>
  3 2 12.385288 130.363273 28.273093 900 118 -0.13308 -0.13308 6 1 00CC00  C3  0 <> <>
  4 2 12.635141 129.787899 27.032876 900 118 -0.09963 -0.09963 6 1 00CC00  C4  0 <> <>
  5 2 13.881141 129.937687 26.435659 900 118 -0.11021 -0.11021 6 1 00CC00  C5  0 <> <>
  6 3 14.150799 129.316701 25.097129 900 118 0.21031 0.21031 6 1 00CC00  C6  0 <> <>
  7 16 15.445335 129.599161 24.711392 900 70 -0.36189 -0.36189 8 1 FF2E2E  O7  0 <> <>
  8 2 15.816104 129.078836 23.488202 900 118 0.14577 0.14577 6 1 00CC00  C8  0 <> <>
  9 2 14.912276 128.337867 22.735557 900 118 -0.17072 -0.17072 6 1 00CC00  C9  0 <> <>
  10 2 15.287488 127.817490 21.499955 900 118 -0.12386 -0.12386 6 1 00CC00  C10  0 <> <>
  11 2 16.572618 128.023024 21.003958 900 118 0.03429 0.03429 6 1 00CC00  C11  0 <> <>
  12 2 17.480564 128.774441 21.759752 900 118 -0.00183 -0.00183 6 1 00CC00  C12  0 <> <>
  13 2 17.097316 129.297061 22.992932 900 118 -0.10132 -0.10132 6 1 00CC00  C13  0 <> <>
  14 49 19.103905 129.104044 21.137866 900 143 -0.23823 -0.23823 16 1 FFFF6B  S14  0 <> <>
  15 3 19.298089 127.623103 20.068086 900 118 -0.01211 -0.01211 6 1 00CC00  C15  0 <> <>
  16 2 18.088196 127.338450 19.157434 900 118 0.47167 0.47167 6 1 00CC00  C16  0 <> <>
  17 15 18.175631 126.940389 17.996806 900 70 -0.50210 -0.50210 8 1 FF2E2E  O17  0   1.319    0.775 
  18 25 16.896498 127.490697 19.754027 900 38 -0.34733 -0.34733 7 1 2E2EFF  N18  0 <> <>
  19 2 14.877289 130.662850 27.078660 900 118 -0.09963 -0.09963 6 1 00CC00  C19  0 <> <>
  20 2 14.627436 131.238225 28.318876 900 118 -0.13308 -0.13308 6 1 00CC00  C20  0 <> <>
  21 41 12.089282 131.486321 30.559300 900 21 0.07136 0.07136 1 0 FFFFFF  H21  <> <> <>
  22 41 13.243402 132.789350 30.187291 900 21 0.07136 0.07136 1 0 FFFFFF  H22  <> <> <>
  23 41 13.806698 131.303849 30.989942 900 21 0.07136 0.07136 1 0 FFFFFF  H23  <> <> <>
  24 41 11.415214 130.246657 28.738057 900 21 0.13353 0.13353 1 0 FFFFFF  H24  <> <> <>
  25 41 11.859589 129.223322 26.532268 900 21 0.13346 0.13346 1 0 FFFFFF  H25  <> <> <>
  26 41 14.019175 128.236774 25.164461 900 21 0.04005 0.04005 1 0 FFFFFF  H26  <> <> <>
  27 41 13.455879 129.722275 24.361810 900 21 0.04005 0.04005 1 0 FFFFFF  H27  <> <> <>
  28 41 13.911957 128.166632 23.110434 900 21 0.13891 0.13891 1 0 FFFFFF  H28  <> <> <>
  29 41 14.566323 127.246056 20.931099 900 21 0.13992 0.13992 1 0 FFFFFF  H29  <> <> <>
  30 41 17.799496 129.881407 23.571318 900 21 0.16030 0.16030 1 0 FFFFFF  H30  <> <> <>
  31 41 20.177635 127.761048 19.440880 900 21 0.10630 0.10630 1 0 FFFFFF  H31  <> <> <>
  32 41 19.471764 126.745889 20.689899 900 21 0.10630 0.10630 1 0 FFFFFF  H32  <> <> <>
  33 43 16.142762 127.190341 19.155436 900 21 0.29030 0.29030 1 1 FFFFFF  H33  <>  13.606    0.850 
  34 41 15.847363 130.779468 26.613695 900 21 0.13346 0.13346 1 0 FFFFFF  H34  <> <> <>
  35 41 15.402988 131.802802 28.819484 900 21 0.13353 0.13353 1 0 FFFFFF  H35  <> <> <>
  :::
 } 
 m_bond[37] { 
  # First column is bond index #
  i_m_from
  i_m_to
  i_m_order
  i_m_from_rep
  i_m_to_rep
  :::
  1 1 2 1 2 2
  2 1 21 1 2 2
  3 1 22 1 2 2
  4 1 23 1 2 2
  5 2 20 1 2 2
  6 2 3 2 2 2
  7 3 4 1 2 2
  8 3 24 1 2 2
  9 4 5 2 2 2
  10 4 25 1 2 2
  11 5 6 1 2 2
  12 5 19 1 2 2
  13 6 7 1 2 2
  14 6 26 1 2 2
  15 6 27 1 2 2
  16 7 8 1 2 2
  17 8 13 1 2 2
  18 8 9 2 2 2
  19 9 10 1 2 2
  20 9 28 1 2 2
  21 10 11 2 2 2
  22 10 29 1 2 2
  23 11 18 1 2 2
  24 11 12 1 2 2
  25 12 13 2 2 2
  26 12 14 1 2 2
  27 13 30 1 2 2
  28 14 15 1 2 2
  29 15 16 1 2 2
  30 15 31 1 2 2
  31 15 32 1 2 2
  32 16 17 2 2 2
  33 16 18 1 2 2
  34 18 33 1 2 2
  35 19 20 2 2 2
  36 19 34 1 2 2
  37 20 35 1 2 2
  :::
 } 
} 

f_m_ct { 
 s_m_title
 i_m_ct_stereo_status
 s_st_EZ_1
 s_m_entry_id
 s_m_entry_name
 s_m_Source_Path
 s_m_Source_File
 s_m_job_name
 i_m_Source_File_Index
 r_phase_PhaseScreenScore
 r_f3d_energy
 i_f3d_flags
 r_f3d_relative_energy
 i_phase_Conf_Index
 i_phase_Num_Sites_Matched
 s_phase_Matched_Ligand_Sites
 r_phase_Align_Score
 r_phase_Vector_Score
 r_phase_Volume_Score
 r_phase_Fitness
 r_phase_Group_Fitness
 s_phase_HypoID
 s_phase_ScreenID
 i_lp_mmshare_version
 s_epik_input
 s_epik_cmdline
 r_lp_tautomer_probability
 r_epik_Ionization_Penalty
 r_epik_Ionization_Penalty_Charging
 r_epik_Ionization_Penalty_Neutral
 r_epik_State_Penalty
 r_epik_Charging_Adjusted_Penalty
 i_epik_Tot_Q
 i_epik_Tot_abs_Q
 s_lp_Force_Field
 r_lp_Energy
 b_lp_Chiralities_Consistent
 s_lp_Variant
 s_user_duplicate_titles
 s_epik_Chemistry_Notes
 s_m_subgroup_title
 s_m_subgroupid
 b_m_subgroup_collapsed
 i_m_ct_format
 :::
 CHEMBL1940390 
  1
  2_3_4_5_E 
  23 
  structures_maob_ic50.ls.or.eq.100_yr.sm.or.eq.2020.60 
  /home/ktibsl/Dokumenty/Perry-Zbigniew-Magda 
  mao-b_results.mae 
  phase_screen_maob 
  23
  1.19847340804378
  58.52603
  0
  29.12562
  41
  4
  "D(4) H(5) R(7) R(6)" 
  0.844944824836755
  0.467687667072362
  0.43490642833538
  1.19847340804378
  1.19847340804378
  Hypothesis_1 
  phase_screen_maob_sub_1.maegz:55 
  65138
  W2NIXTFbY0hdYyhbT0hdKVtjSF1bY0hdYzFcW0NIXT1bQ0hdXEMoPU8pT1tDSDJdW0NIMl1jMltjSF1bY0hdW2NIXVtjSF1bY0hdMg== 
  J2VwaWtfcHl0aG9uJywgJy1waHQnLCAnMC41JywgJy1waCcsICc3LjQnLCAnLXRuJywgJzgnLCAnLW1hJywgJzUwMCcsICctaW1hZScsICc8aW5maWxlLm1hZT4nLCAnLW9tYWUnLCAnPG91dGZpbGUubWFlPic= 
  1
    0.0026 
    0.0000 
    0.0026 
    0.0000 
  0
  0
  0
  S-OPLS 
  19.361422
  1
  CHEMBL1940390-1 
  CHEMBL1940390 
  "This compound has an ester and may undergo hydrolysis at high or low pH." 
  mao-b_phase_screen 
  mao-b_phase_screen 
  1
  2
 m_depend[8] { 
  # First column is dependency index #
  i_m_depend_dependency
  s_m_depend_property
  :::
  1 30 s_m_job_name 
  2 10 r_lp_tautomer_probability 
  3 10 r_epik_Ionization_Penalty 
  4 10 r_epik_Ionization_Penalty_Charging 
  5 10 r_epik_Ionization_Penalty_Neutral 
  6 10 r_epik_State_Penalty 
  7 10 r_epik_Charging_Adjusted_Penalty 
  8 10 i_epik_Tot_Q 
  :::
 } 
 m_atom[36] { 
  # First column is atom index #
  i_m_mmod_type
  r_m_x_coord
  r_m_y_coord
  r_m_z_coord
  i_m_residue_number
  i_m_color
  r_m_charge1
  r_m_charge2
  i_m_atomic_number
  i_m_visibility
  s_m_color_rgb
  s_m_atom_name
  i_m_ribbon_transparency
  r_epik_H2O_pKa
  r_epik_H2O_pKa_uncertainty
  :::
  1 15 15.780331 129.440622 27.938376 900 70 -0.46506 -0.46506 8 1 FF2E2E  O1  0 <> <>
  2 2 15.503839 130.348041 27.130480 900 118 0.45753 0.45753 6 1 00CC00  C2  0 <> <>
  3 2 15.591155 130.073823 25.658345 900 118 -0.21294 -0.21294 6 1 00CC00  C3  0 <> <>
  4 2 16.466004 129.182513 25.171041 900 118 0.02694 0.02694 6 1 00CC00  C4  0 <> <>
  5 2 16.553321 128.908295 23.698907 900 118 -0.15343 -0.15343 6 1 00CC00  C5  0 <> <>
  6 2 17.417408 129.651607 22.903632 900 118 -0.06416 -0.06416 6 1 00CC00  C6  0 <> <>
  7 2 17.498313 129.397529 21.539623 900 118 -0.19554 -0.19554 6 1 00CC00  C7  0 <> <>
  8 2 16.715129 128.400139 20.970889 900 118 0.22491 0.22491 6 1 00CC00  C8  0 <> <>
  9 16 16.795461 128.147859 19.616525 900 70 -0.59143 -0.59143 8 1 FF2E2E  O9  0 <> <>
  10 2 15.851041 127.656828 21.766164 900 118 -0.19554 -0.19554 6 1 00CC00  C10  0 <> <>
  11 2 15.770138 127.910905 23.130172 900 118 -0.06416 -0.06416 6 1 00CC00  C11  0 <> <>
  12 16 15.120452 131.596461 27.575326 900 70 -0.31874 -0.31874 8 1 FF2E2E  O12  0 <> <>
  13 3 15.082114 131.717405 28.949482 900 118 0.15919 0.15919 6 1 00CC00  C13  0 <> <>
  14 3 13.690885 132.075188 29.381305 900 118 -0.13057 -0.13057 6 1 00CC00  C14  0 <> <>
  15 2 12.740343 130.999001 28.947378 900 118 -0.08689 -0.08689 6 1 00CC00  C15  0 <> <>
  16 2 11.994848 130.307002 29.894478 900 118 -0.12071 -0.12071 6 1 00CC00  C16  0 <> <>
  17 2 11.114122 129.309860 29.492422 900 118 -0.12768 -0.12768 6 1 00CC00  C17  0 <> <>
  18 2 10.978891 129.004715 28.143266 900 118 -0.12687 -0.12687 6 1 00CC00  C18  0 <> <>
  19 2 11.724387 129.696713 27.196167 900 118 -0.12768 -0.12768 6 1 00CC00  C19  0 <> <>
  20 2 12.605113 130.693856 27.598223 900 118 -0.12071 -0.12071 6 1 00CC00  C20  0 <> <>
  21 41 14.926139 130.617931 25.003577 900 21 0.15016 0.15016 1 0 FFFFFF  H21  <> <> <>
  22 41 17.131021 128.638406 25.825809 900 21 0.14700 0.14700 1 0 FFFFFF  H22  <> <> <>
  23 41 18.027156 130.428125 23.346421 900 21 0.13837 0.13837 1 0 FFFFFF  H23  <> <> <>
  24 41 18.171048 129.976235 20.920461 900 21 0.14260 0.14260 1 0 FFFFFF  H24  <> <> <>
  25 42 16.199880 127.415241 19.287047 900 21 0.44915 0.44915 1 1 FFFFFF  H25  <>   9.759    0.746 
  26 41 15.241294 126.880309 21.323375 900 21 0.14260 0.14260 1 0 FFFFFF  H26  <> <> <>
  27 41 15.097402 127.332199 23.749334 900 21 0.13837 0.13837 1 0 FFFFFF  H27  <> <> <>
  28 41 15.372067 130.770915 29.405753 900 21 0.05003 0.05003 1 0 FFFFFF  H28  <> <> <>
  29 41 15.772841 132.499434 29.264802 900 21 0.05003 0.05003 1 0 FFFFFF  H29  <> <> <>
  30 41 13.660604 132.170716 30.466689 900 21 0.08439 0.08439 1 0 FFFFFF  H30  <> <> <>
  31 41 13.400932 133.021678 28.925033 900 21 0.08439 0.08439 1 0 FFFFFF  H31  <> <> <>
  32 41 12.100132 130.544574 30.944863 900 21 0.13165 0.13165 1 0 FFFFFF  H32  <> <> <>
  33 41 10.533716 128.771104 30.229786 900 21 0.13140 0.13140 1 0 FFFFFF  H33  <> <> <>
  34 41 10.293202 128.228388 27.830245 900 21 0.13037 0.13037 1 0 FFFFFF  H34  <> <> <>
  35 41 11.619102 129.459142 26.145781 900 21 0.13140 0.13140 1 0 FFFFFF  H35  <> <> <>
  36 41 13.185519 131.232611 26.860858 900 21 0.13165 0.13165 1 0 FFFFFF  H36  <> <> <>
  :::
 } 
 m_bond[37] { 
  # First column is bond index #
  i_m_from
  i_m_to
  i_m_order
  i_m_from_rep
  i_m_to_rep
  :::
  1 1 2 2 2 2
  2 2 3 1 2 2
  3 2 12 1 2 2
  4 3 4 2 2 2
  5 3 21 1 2 2
  6 4 5 1 2 2
  7 4 22 1 2 2
  8 5 11 1 2 2
  9 5 6 2 2 2
  10 6 7 1 2 2
  11 6 23 1 2 2
  12 7 8 2 2 2
  13 7 24 1 2 2
  14 8 9 1 2 2
  15 8 10 1 2 2
  16 9 25 1 2 2
  17 10 11 2 2 2
  18 10 26 1 2 2
  19 11 27 1 2 2
  20 12 13 1 2 2
  21 13 14 1 2 2
  22 13 28 1 2 2
  23 13 29 1 2 2
  24 14 15 1 2 2
  25 14 30 1 2 2
  26 14 31 1 2 2
  27 15 20 1 2 2
  28 15 16 2 2 2
  29 16 17 1 2 2
  30 16 32 1 2 2
  31 17 18 2 2 2
  32 17 33 1 2 2
  33 18 19 1 2 2
  34 18 34 1 2 2
  35 19 20 2 2 2
  36 19 35 1 2 2
  37 20 36 1 2 2
  :::
 } 
} 

f_m_ct { 
 s_m_title
 i_m_ct_stereo_status
 s_m_entry_id
 s_m_entry_name
 s_m_Source_Path
 s_m_Source_File
 s_m_job_name
 i_m_Source_File_Index
 r_phase_PhaseScreenScore
 r_f3d_energy
 i_f3d_flags
 r_f3d_relative_energy
 i_phase_Conf_Index
 i_phase_Num_Sites_Matched
 s_phase_Matched_Ligand_Sites
 r_phase_Align_Score
 r_phase_Vector_Score
 r_phase_Volume_Score
 r_phase_Fitness
 r_phase_Group_Fitness
 s_phase_HypoID
 s_phase_ScreenID
 i_lp_mmshare_version
 s_epik_input
 s_epik_cmdline
 r_lp_tautomer_probability
 r_epik_Ionization_Penalty
 r_epik_Ionization_Penalty_Charging
 r_epik_Ionization_Penalty_Neutral
 r_epik_State_Penalty
 r_epik_Charging_Adjusted_Penalty
 i_epik_Tot_Q
 i_epik_Tot_abs_Q
 s_lp_Force_Field
 r_lp_Energy
 b_lp_Chiralities_Consistent
 s_lp_Variant
 s_user_duplicate_titles
 s_m_subgroup_title
 s_m_subgroupid
 b_m_subgroup_collapsed
 i_m_ct_format
 :::
 CHEMBL5199383 
  1
  24 
  structures_maob_ic50.ls.or.eq.100_yr.sm.or.eq.2020.204 
  /home/ktibsl/Dokumenty/Perry-Zbigniew-Magda 
  mao-b_results.mae 
  phase_screen_maob 
  24
  1.18055594934139
  26.00696
  0
  1.78606
  6
  4
  "D(3) H(4) R(7) R(6)" 
  1.08906909727881
  0.47307933362958
  0.615034196777481
  1.18055594934139
  1.18055594934139
  Hypothesis_1 
  phase_screen_maob_sub_1.maegz:171 
  65138
  UzFbQ0gyXUMoPU8pW05IXWMoYzEyKVtjSF1bY0hdYyhbY0hdMilPW0NIMl1jM1tjSF1bY0hdYyhDbClbY0hdW2NIXTM= 
  J2VwaWtfcHl0aG9uJywgJy1waHQnLCAnMC41JywgJy1waCcsICc3LjQnLCAnLXRuJywgJzgnLCAnLW1hJywgJzUwMCcsICctaW1hZScsICc8aW5maWxlLm1hZT4nLCAnLW9tYWUnLCAnPG91dGZpbGUubWFlPic= 
  1
    0.0000 
    0.0000 
    0.0000 
    0.0000 
  0
  0
  0
  S-OPLS 
  26.956053
  1
  CHEMBL5199383-1 
  CHEMBL5199383 
  mao-b_phase_screen 
  mao-b_phase_screen 
  1
  2
 m_depend[8] { 
  # First column is dependency index #
  i_m_depend_dependency
  s_m_depend_property
  :::
  1 30 s_m_job_name 
  2 10 r_lp_tautomer_probability 
  3 10 r_epik_Ionization_Penalty 
  4 10 r_epik_Ionization_Penalty_Charging 
  5 10 r_epik_Ionization_Penalty_Neutral 
  6 10 r_epik_State_Penalty 
  7 10 r_epik_Charging_Adjusted_Penalty 
  8 10 i_epik_Tot_Q 
  :::
 } 
 m_atom[32] { 
  # First column is atom index #
  i_m_mmod_type
  r_m_x_coord
  r_m_y_coord
  r_m_z_coord
  i_m_residue_number
  i_m_color
  r_m_charge1
  r_m_charge2
  i_m_atomic_number
  i_m_visibility
  s_m_color_rgb
  s_m_atom_name
  r_epik_H2O_pKa
  r_epik_H2O_pKa_uncertainty
  i_m_ribbon_transparency
  :::
  1 15 18.183201 126.917262 17.947110 900 70 -0.50073 -0.50073 8 1 FF2E2E  O1    1.319    0.775  0
  2 2 18.095604 127.314745 19.107925 900 118 0.47171 0.47171 6 1 00CC00  C2  <> <> 0
  3 3 19.305374 127.599154 20.018816 900 118 -0.01217 -0.01217 6 1 00CC00  C3  <> <> 0
  4 49 19.110857 129.079543 21.089300 900 143 -0.23697 -0.23697 16 1 FFFF6B  S4  <> <> 0
  5 2 17.487518 128.749369 21.710890 900 118 -0.00194 -0.00194 6 1 00CC00  C5  <> <> 0
  6 2 17.104081 129.271325 22.944292 900 118 -0.09991 -0.09991 6 1 00CC00  C6  <> <> 0
  7 2 15.822864 129.052648 23.439350 900 118 0.14344 0.14344 6 1 00CC00  C7  <> <> 0
  8 16 15.451907 129.572316 24.662761 900 70 -0.36246 -0.36246 8 1 FF2E2E  O8  <> <> 0
  9 3 14.157386 129.289455 25.048254 900 118 0.20972 0.20972 6 1 00CC00  C9  <> <> 0
  10 2 13.887514 129.909745 26.387063 900 118 -0.10283 -0.10283 6 1 00CC00  C10  <> <> 0
  11 2 14.546049 131.081196 26.753887 900 118 -0.09454 -0.09454 6 1 00CC00  C11  <> <> 0
  12 2 14.303260 131.665442 27.993805 900 118 -0.12524 -0.12524 6 1 00CC00  C12  <> <> 0
  13 2 13.396869 131.068979 28.863748 900 118 0.08250 0.08250 6 1 00CC00  C13  <> <> 0
  14 57 13.086474 131.782725 30.404017 900 9 -0.14976 -0.14976 17 1 008C00  Cl14  <> <> 0
  15 2 12.739183 129.898260 28.496346 900 118 -0.12524 -0.12524 6 1 00CC00  C15  <> <> 0
  16 2 12.980382 129.312228 27.256952 900 118 -0.09454 -0.09454 6 1 00CC00  C16  <> <> 0
  17 2 14.919222 128.311896 22.686269 900 118 -0.17007 -0.17007 6 1 00CC00  C17  <> <> 0
  18 2 15.294622 127.792182 21.450446 900 118 -0.12390 -0.12390 6 1 00CC00  C18  <> <> 0
  19 2 16.579759 127.998169 20.954655 900 118 0.03658 0.03658 6 1 00CC00  C19  <> <> 0
  20 25 16.903831 127.466504 19.704492 900 38 -0.34792 -0.34792 7 1 2E2EFF  N20  <> <> 0
  21 41 19.479143 126.721667 20.640217 900 21 0.10675 0.10675 1 0 FFFFFF  H21  <> <> <>
  22 41 20.184950 127.737550 19.391751 900 21 0.10675 0.10675 1 0 FFFFFF  H22  <> <> <>
  23 41 17.806117 129.855506 23.523021 900 21 0.16057 0.16057 1 0 FFFFFF  H23  <> <> <>
  24 41 13.462460 129.695272 24.313074 900 21 0.04215 0.04215 1 0 FFFFFF  H24  <> <> <>
  25 41 14.025935 128.209473 25.115050 900 21 0.04215 0.04215 1 0 FFFFFF  H25  <> <> <>
  26 41 15.249816 131.540091 26.072694 900 21 0.14071 0.14071 1 0 FFFFFF  H26  <> <> <>
  27 41 14.813403 132.574235 28.279744 900 21 0.14726 0.14726 1 0 FFFFFF  H27  <> <> <>
  28 41 12.036683 129.442593 29.179563 900 21 0.14726 0.14726 1 0 FFFFFF  H28  <> <> <>
  29 41 12.467865 128.402640 26.974331 900 21 0.14071 0.14071 1 0 FFFFFF  H29  <> <> <>
  30 41 13.918899 128.140313 23.060980 900 21 0.13858 0.13858 1 0 FFFFFF  H30  <> <> <>
  31 41 14.573599 127.220905 20.881251 900 21 0.14063 0.14063 1 0 FFFFFF  H31  <> <> <>
  32 43 16.150195 127.166315 19.105693 900 21 0.29073 0.29073 1 1 FFFFFF  H32   13.606    0.850  <>
  :::
 } 
 m_bond[34] { 
  # First column is bond index #
  i_m_from
  i_m_to
  i_m_order
  i_m_from_rep
  i_m_to_rep
  :::
  1 1 2 2 2 2
  2 2 20 1 2 2
  3 2 3 1 2 2
  4 3 4 1 2 2
  5 3 21 1 2 2
  6 3 22 1 2 2
  7 4 5 1 2 2
  8 5 19 2 2 2
  9 5 6 1 2 2
  10 6 7 2 2 2
  11 6 23 1 2 2
  12 7 8 1 2 2
  13 7 17 1 2 2
  14 8 9 1 2 2
  15 9 10 1 2 2
  16 9 24 1 2 2
  17 9 25 1 2 2
  18 10 16 1 2 2
  19 10 11 2 2 2
  20 11 12 1 2 2
  21 11 26 1 2 2
  22 12 13 2 2 2
  23 12 27 1 2 2
  24 13 14 1 2 2
  25 13 15 1 2 2
  26 15 16 2 2 2
  27 15 28 1 2 2
  28 16 29 1 2 2
  29 17 18 2 2 2
  30 17 30 1 2 2
  31 18 19 1 2 2
  32 18 31 1 2 2
  33 19 20 1 2 2
  34 20 32 1 2 2
  :::
 } 
} 

f_m_ct { 
 s_m_title
 i_m_ct_stereo_status
 s_m_entry_id
 s_m_entry_name
 s_m_Source_Path
 s_m_Source_File
 s_m_job_name
 i_m_Source_File_Index
 r_phase_PhaseScreenScore
 r_f3d_energy
 i_f3d_flags
 r_f3d_relative_energy
 i_phase_Conf_Index
 i_phase_Num_Sites_Matched
 s_phase_Matched_Ligand_Sites
 r_phase_Align_Score
 r_phase_Vector_Score
 r_phase_Volume_Score
 r_phase_Fitness
 r_phase_Group_Fitness
 s_phase_HypoID
 s_phase_ScreenID
 i_lp_mmshare_version
 s_epik_input
 s_epik_cmdline
 r_lp_tautomer_probability
 r_epik_Ionization_Penalty
 r_epik_Ionization_Penalty_Charging
 r_epik_Ionization_Penalty_Neutral
 r_epik_State_Penalty
 r_epik_Charging_Adjusted_Penalty
 i_epik_Tot_Q
 i_epik_Tot_abs_Q
 s_lp_Force_Field
 r_lp_Energy
 b_lp_Chiralities_Consistent
 s_lp_Variant
 s_user_duplicate_titles
 s_m_subgroup_title
 s_m_subgroupid
 b_m_subgroup_collapsed
 i_m_ct_format
 :::
 CHEMBL5219958 
  1
  25 
  structures_maob_ic50.ls.or.eq.100_yr.sm.or.eq.2020.212 
  /home/ktibsl/Dokumenty/Perry-Zbigniew-Magda 
  mao-b_results.mae 
  phase_screen_maob 
  25
  1.16830336105286
  59.7336
  0
  19.70994
  15
  4
  "D(5) H(6) R(7) R(8)" 
  1.04016464655499
  0.500439103675989
  0.534668129506029
  1.16830336105286
  1.16830336105286
  Hypothesis_1 
  phase_screen_maob_sub_1.maegz:178 
  65138
  W0NIM11bQ0hdKFtDSDNdKWMxW2NIXVtjSF1jKFtjSF1bY0hdMSlbQ0gyXU9jKFtjSF1bY0hdMilbY0hdYyhjMjMpYyg9TylvYyg9TylbbkhdMw== 
  J2VwaWtfcHl0aG9uJywgJy1waHQnLCAnMC41JywgJy1waCcsICc3LjQnLCAnLXRuJywgJzgnLCAnLW1hJywgJzUwMCcsICctaW1hZScsICc8aW5maWxlLm1hZT4nLCAnLW9tYWUnLCAnPG91dGZpbGUubWFlPic= 
  1
    0.0000 
    0.0000 
    0.0000 
    0.0000 
  6.44430413857303e-10
  0
  0
  S-OPLS 
  22.6387
  1
  CHEMBL5219958-1 
  CHEMBL5219958 
  mao-b_phase_screen 
  mao-b_phase_screen 
  1
  2
 m_depend[8] { 
  # First column is dependency index #
  i_m_depend_dependency
  s_m_depend_property
  :::
  1 30 s_m_job_name 
  2 10 r_lp_tautomer_probability 
  3 10 r_epik_Ionization_Penalty 
  4 10 r_epik_Ionization_Penalty_Charging 
  5 10 r_epik_Ionization_Penalty_Neutral 
  6 10 r_epik_State_Penalty 
  7 10 r_epik_Charging_Adjusted_Penalty 
  8 10 i_epik_Tot_Q 
  :::
 } 
 m_atom[40] { 
  # First column is atom index #
  i_m_mmod_type
  r_m_x_coord
  r_m_y_coord
  r_m_z_coord
  i_m_residue_number
  i_m_color
  r_m_charge1
  r_m_charge2
  i_m_atomic_number
  i_m_visibility
  s_m_color_rgb
  s_m_atom_name
  i_m_ribbon_transparency
  r_epik_H2O_pKa
  r_epik_H2O_pKa_uncertainty
  :::
  1 3 13.571464 132.969133 30.251579 900 118 -0.16647 -0.16647 6 1 00CC00  C1  0 <> <>
  2 3 12.889993 131.636768 30.149600 900 118 -0.04275 -0.04275 6 1 00CC00  C2  0 <> <>
  3 3 13.390837 130.734377 31.238106 900 118 -0.16647 -0.16647 6 1 00CC00  C3  0 <> <>
  4 2 13.189291 131.023000 28.814044 900 118 -0.05901 -0.05901 6 1 00CC00  C4  0 <> <>
  5 2 12.265057 130.174272 28.216487 900 118 -0.12818 -0.12818 6 1 00CC00  C5  0 <> <>
  6 2 12.542371 129.605585 26.979025 900 118 -0.10165 -0.10165 6 1 00CC00  C6  0 <> <>
  7 2 13.743921 129.885624 26.339120 900 118 -0.11104 -0.11104 6 1 00CC00  C7  0 <> <>
  8 3 14.043218 129.271856 25.003564 900 118 0.20973 0.20973 6 1 00CC00  C8  0 <> <>
  9 16 15.283951 129.693712 24.571105 900 70 -0.35813 -0.35813 8 1 FF2E2E  O9  0 <> <>
  10 2 15.675435 129.194015 23.345771 900 118 0.12392 0.12392 6 1 00CC00  C10  0 <> <>
  11 2 14.835047 128.330519 22.644525 900 118 -0.13498 -0.13498 6 1 00CC00  C11  0 <> <>
  12 2 15.215119 127.816942 21.405961 900 118 -0.14837 -0.14837 6 1 00CC00  C12  0 <> <>
  13 2 16.446691 128.172174 20.867413 900 118 0.08381 0.08381 6 1 00CC00  C13  0 <> <>
  14 25 16.851585 127.674710 19.633402 900 38 -0.35103 -0.35103 7 1 2E2EFF  N14  0 <> <>
  15 2 18.062396 127.982131 19.031966 900 118 0.60062 0.60062 6 1 00CC00  C15  0 <> <>
  16 15 18.433548 127.550142 17.942122 900 70 -0.47228 -0.47228 8 1 FF2E2E  O16  0 <> <>
  17 16 18.883686 128.826843 19.718720 900 70 -0.26590 -0.26590 8 1 FF2E2E  O17  0 <> <>
  18 2 18.612303 129.385291 20.933022 900 118 0.65274 0.65274 6 1 00CC00  C18  0 <> <>
  19 15 19.465100 130.130177 21.418585 900 70 -0.34213 -0.34213 8 1 FF2E2E  O19  0 <> <>
  20 2 17.297662 129.039831 21.565938 900 118 -0.33540 -0.33540 6 1 00CC00  C20  0 <> <>
  21 2 16.910069 129.552424 22.809831 900 118 -0.05735 -0.05735 6 1 00CC00  C21  0 <> <>
  22 2 14.668155 130.734351 26.936678 900 118 -0.10165 -0.10165 6 1 00CC00  C22  0 <> <>
  23 2 14.390840 131.303039 28.174140 900 118 -0.12818 -0.12818 6 1 00CC00  C23  0 <> <>
  24 41 13.207518 133.624871 29.460598 900 21 0.06309 0.06309 1 0 FFFFFF  H24  <> <> <>
  25 41 14.648102 132.835576 30.146161 900 21 0.06309 0.06309 1 0 FFFFFF  H25  <> <> <>
  26 41 13.353974 133.415138 31.222083 900 21 0.06309 0.06309 1 0 FFFFFF  H26  <> <> <>
  27 41 11.813355 131.770325 30.255018 900 21 0.07377 0.07377 1 0 FFFFFF  H27  <> <> <>
  28 41 12.895635 129.766191 31.164001 900 21 0.06309 0.06309 1 0 FFFFFF  H28  <> <> <>
  29 41 13.173347 131.180382 32.208610 900 21 0.06309 0.06309 1 0 FFFFFF  H29  <> <> <>
  30 41 14.467475 130.600819 31.132688 900 21 0.06309 0.06309 1 0 FFFFFF  H30  <> <> <>
  31 41 11.329590 129.956248 28.714686 900 21 0.13435 0.13435 1 0 FFFFFF  H31  <> <> <>
  32 41 11.822808 128.944808 26.513796 900 21 0.13322 0.13322 1 0 FFFFFF  H32  <> <> <>
  33 41 14.039934 128.185615 25.093952 900 21 0.03999 0.03999 1 0 FFFFFF  H33  <> <> <>
  34 41 13.283993 129.578887 24.284253 900 21 0.03999 0.03999 1 0 FFFFFF  H34  <> <> <>
  35 41 13.877557 128.055977 23.066037 900 21 0.14370 0.14370 1 0 FFFFFF  H35  <> <> <>
  36 41 14.551380 127.148325 20.875130 900 21 0.14530 0.14530 1 0 FFFFFF  H36  <> <> <>
  37 43 16.266182 127.048890 19.103076 900 21 0.27067 0.27067 1 1 FFFFFF  H37  <>  16.372    2.000 
  38 41 17.552348 130.224922 23.367379 900 21 0.17305 0.17305 1 0 FFFFFF  H38  <> <> <>
  39 41 15.603622 130.952376 26.438479 900 21 0.13322 0.13322 1 0 FFFFFF  H39  <> <> <>
  40 41 15.110404 131.963816 28.639368 900 21 0.13435 0.13435 1 0 FFFFFF  H40  <> <> <>
  :::
 } 
 m_bond[42] { 
  # First column is bond index #
  i_m_from
  i_m_to
  i_m_order
  i_m_from_rep
  i_m_to_rep
  :::
  1 1 2 1 2 2
  2 1 24 1 2 2
  3 1 25 1 2 2
  4 1 26 1 2 2
  5 2 3 1 2 2
  6 2 4 1 2 2
  7 2 27 1 2 2
  8 3 28 1 2 2
  9 3 29 1 2 2
  10 3 30 1 2 2
  11 4 23 1 2 2
  12 4 5 2 2 2
  13 5 6 1 2 2
  14 5 31 1 2 2
  15 6 7 2 2 2
  16 6 32 1 2 2
  17 7 8 1 2 2
  18 7 22 1 2 2
  19 8 9 1 2 2
  20 8 33 1 2 2
  21 8 34 1 2 2
  22 9 10 1 2 2
  23 10 21 1 2 2
  24 10 11 2 2 2
  25 11 12 1 2 2
  26 11 35 1 2 2
  27 12 13 2 2 2
  28 12 36 1 2 2
  29 13 20 1 2 2
  30 13 14 1 2 2
  31 14 15 1 2 2
  32 14 37 1 2 2
  33 15 16 2 2 2
  34 15 17 1 2 2
  35 17 18 1 2 2
  36 18 19 2 2 2
  37 18 20 1 2 2
  38 20 21 2 2 2
  39 21 38 1 2 2
  40 22 23 2 2 2
  41 22 39 1 2 2
  42 23 40 1 2 2
  :::
 } 
} 

f_m_ct { 
 s_m_title
 i_m_ct_stereo_status
 s_st_Chirality_1
 s_st_Chirality_2
 s_m_entry_id
 s_m_entry_name
 s_m_Source_Path
 s_m_Source_File
 s_m_job_name
 i_m_Source_File_Index
 r_phase_PhaseScreenScore
 r_f3d_energy
 i_f3d_flags
 r_f3d_relative_energy
 i_phase_Conf_Index
 i_phase_Num_Sites_Matched
 s_phase_Matched_Ligand_Sites
 r_phase_Align_Score
 r_phase_Vector_Score
 r_phase_Volume_Score
 r_phase_Fitness
 r_phase_Group_Fitness
 s_phase_HypoID
 s_phase_ScreenID
 i_lp_mmshare_version
 s_epik_input
 s_epik_cmdline
 r_lp_tautomer_probability
 r_epik_Ionization_Penalty
 r_epik_Ionization_Penalty_Charging
 r_epik_Ionization_Penalty_Neutral
 r_epik_State_Penalty
 r_epik_Charging_Adjusted_Penalty
 i_epik_Tot_Q
 i_epik_Tot_abs_Q
 s_lp_Force_Field
 r_lp_Energy
 b_lp_Chiralities_Consistent
 s_lp_Variant
 s_user_duplicate_titles
 s_m_subgroup_title
 s_m_subgroupid
 b_m_subgroup_collapsed
 i_m_ct_format
 :::
 CHEMBL3544912 
  1
  4_S_23_2_5_26 
  7_R_23_8_6_31 
  26 
  structures_maob_ic50.ls.or.eq.100_yr.sm.or.eq.2020.1 
  /home/ktibsl/Dokumenty/Perry-Zbigniew-Magda 
  mao-b_results.mae 
  phase_screen_maob 
  26
  1.16533716985918
  107.81776
  0
  67.49106
  32
  4
  "D(3) H(6) R(8) R(7)" 
  1.10132018583531
  0.638536553098992
  0.444567438289616
  1.16533716985918
  1.16533716985918
  Hypothesis_1 
  phase_screen_maob_sub_1.maegz:1 
  65138
  W05IMl1DKD1PKVtDQEBIXTFbQ0gyXVtDSDJdW0NAQEhdKFtOSF0xKWMyW2NIXVtjSF1jKFtjSF1bY0hdMilPW0NIMl1jM1tjSF1bY0hdW2NIXVtjSF1jM0Y= 
  J2VwaWtfcHl0aG9uJywgJy1waHQnLCAnMC41JywgJy1waCcsICc3LjQnLCAnLXRuJywgJzgnLCAnLW1hJywgJzUwMCcsICctaW1hZScsICc8aW5maWxlLm1hZT4nLCAnLW9tYWUnLCAnPG91dGZpbGUubWFlPic= 
  1
    0.1275 
    0.0000 
    0.1275 
    0.1275 
  0.127545192928775
  0
  0
  S-OPLS 
  28.658301
  1
  CHEMBL3544912-1 
  CHEMBL3544912 
  mao-b_phase_screen 
  mao-b_phase_screen 
  1
  2
 m_depend[8] { 
  # First column is dependency index #
  i_m_depend_dependency
  s_m_depend_property
  :::
  1 30 s_m_job_name 
  2 10 r_lp_tautomer_probability 
  3 10 r_epik_Ionization_Penalty 
  4 10 r_epik_Ionization_Penalty_Charging 
  5 10 r_epik_Ionization_Penalty_Neutral 
  6 10 r_epik_State_Penalty 
  7 10 r_epik_Charging_Adjusted_Penalty 
  8 10 i_epik_Tot_Q 
  :::
 } 
 m_atom[42] { 
  # First column is atom index #
  i_m_mmod_type
  r_m_x_coord
  r_m_y_coord
  r_m_z_coord
  i_m_residue_number
  i_m_color
  r_m_charge1
  r_m_charge2
  i_m_atomic_number
  i_m_visibility
  s_m_color_rgb
  s_m_atom_name
  i_m_ribbon_transparency
  r_epik_H2O_pKa
  r_epik_H2O_pKa_uncertainty
  i_sd_original_parity
  b_st_SpecifiedChirality
  :::
  1 25 16.731132 127.398393 18.384050 900 38 -0.72539 -0.72539 7 1 2E2EFF  N2  0 <> <> <> <>
  2 2 16.746205 127.961757 19.592439 900 118 0.57127 0.57127 6 1 00CC00  C3  0 <> <> <> <>
  3 15 15.762774 128.504642 20.087296 900 70 -0.54730 -0.54730 8 1 FF2E2E  O4  0  -1.549    0.900  <> <>
  4 3 18.091362 127.844571 20.245753 900 118 0.08535 0.08535 6 1 00CC00  C5  0 <> <> 2 1
  5 3 18.213078 126.576984 21.083377 900 118 -0.12808 -0.12808 6 1 00CC00  C6  0 <> <> <> <>
  6 3 19.238711 126.974223 22.130906 900 118 -0.13637 -0.13637 6 1 00CC00  C7  0 <> <> <> <>
  7 3 18.882517 128.431456 22.398411 900 118 0.18156 0.18156 6 1 00CC00  C8  0 <> <> 2 1
  8 2 17.816368 128.513353 23.450371 900 118 -0.11607 -0.11607 6 1 00CC00  C9  0 <> <> <> <>
  9 2 17.365124 127.356171 24.074015 900 118 -0.07911 -0.07911 6 1 00CC00  C10  0 <> <> <> <>
  10 2 16.377284 127.432054 25.048712 900 118 -0.18324 -0.18324 6 1 00CC00  C11  0 <> <> <> <>
  11 2 15.840686 128.665118 25.399764 900 118 0.16204 0.16204 6 1 00CC00  C12  0 <> <> <> <>
  12 16 14.859829 128.740463 26.367567 900 70 -0.36526 -0.36526 8 1 FF2E2E  O13  0 <> <> <> <>
  13 3 14.400955 130.014174 26.634952 900 118 0.21242 0.21242 6 1 00CC00  C14  0 <> <> <> <>
  14 2 13.344891 129.952192 27.698384 900 118 -0.13854 -0.13854 6 1 00CC00  C15  0 <> <> <> <>
  15 2 12.532400 128.829137 27.826576 900 118 -0.08076 -0.08076 6 1 00CC00  C16  0 <> <> <> <>
  16 2 11.553823 128.779494 28.816980 900 118 -0.14932 -0.14932 6 1 00CC00  C17  0 <> <> <> <>
  17 2 11.379219 129.851532 29.687203 900 118 -0.09380 -0.09380 6 1 00CC00  C18  0 <> <> <> <>
  18 2 12.193898 130.972597 29.555447 900 118 -0.17174 -0.17174 6 1 00CC00  C19  0 <> <> <> <>
  19 2 13.171332 131.023167 28.566834 900 118 0.23618 0.23618 6 1 00CC00  C20  0 <> <> <> <>
  20 56 13.955213 132.118074 28.450466 900 141 -0.21456 -0.21456 9 1 6BFFB5  F21  0 <> <> <> <>
  21 2 16.291929 129.822299 24.776119 900 118 -0.18324 -0.18324 6 1 00CC00  C22  0 <> <> <> <>
  22 2 17.279770 129.746417 23.801423 900 118 -0.07911 -0.07911 6 1 00CC00  C23  0 <> <> <> <>
  23 26 18.352776 128.965916 21.145935 900 38 -0.86765 -0.86765 7 1 2E2EFF  N24  0   6.781    2.220  <> <>
  24 43 15.933889 127.358950 17.765223 900 21 0.34474 0.34474 1 1 FFFFFF  H24  <>  14.016    0.950  <> <>
  25 43 17.515116 126.942212 17.939788 900 21 0.34474 0.34474 1 1 FFFFFF  H25  <>  14.016    0.950  <> <>
  26 41 18.841124 127.839463 19.450782 900 21 0.08464 0.08464 1 0 FFFFFF  H26  <> <> <> <> <>
  27 41 17.256179 126.346187 21.556103 900 21 0.08917 0.08917 1 0 FFFFFF  H27  <> <> <> <> <>
  28 41 18.510563 125.707305 20.495607 900 21 0.08917 0.08917 1 0 FFFFFF  H28  <> <> <> <> <>
  29 41 19.198703 126.356819 23.029564 900 21 0.08614 0.08614 1 0 FFFFFF  H29  <> <> <> <> <>
  30 41 20.249070 126.901221 21.723215 900 21 0.08614 0.08614 1 0 FFFFFF  H30  <> <> <> <> <>
  31 41 19.738431 129.007352 22.757633 900 21 0.05097 0.05097 1 0 FFFFFF  H31  <> <> <> <> <>
  32 41 17.782894 126.396169 23.800703 900 21 0.13731 0.13731 1 0 FFFFFF  H32  <> <> <> <> <>
  33 41 16.025968 126.531130 25.534250 900 21 0.13894 0.13894 1 0 FFFFFF  H33  <> <> <> <> <>
  34 41 15.228679 130.633478 26.980546 900 21 0.04555 0.04555 1 0 FFFFFF  H34  <> <> <> <> <>
  35 41 13.978193 130.445956 25.727794 900 21 0.04555 0.04555 1 0 FFFFFF  H35  <> <> <> <> <>
  36 41 12.662041 127.991934 27.153995 900 21 0.14024 0.14024 1 0 FFFFFF  H36  <> <> <> <> <>
  37 41 10.926123 127.902767 28.910181 900 21 0.13738 0.13738 1 0 FFFFFF  H37  <> <> <> <> <>
  38 41 10.619967 129.814836 30.456798 900 21 0.13825 0.13825 1 0 FFFFFF  H38  <> <> <> <> <>
  39 41 12.070901 131.813070 30.223185 900 21 0.14771 0.14771 1 0 FFFFFF  H39  <> <> <> <> <>
  40 41 15.874160 130.782301 25.049432 900 21 0.13894 0.13894 1 0 FFFFFF  H40  <> <> <> <> <>
  41 41 17.631086 130.647341 23.315885 900 21 0.13731 0.13731 1 0 FFFFFF  H41  <> <> <> <> <>
  42 43 19.049602 129.578977 20.715774 900 21 0.42783 0.42783 1 1 FFFFFF  H42  <> <> <> <> <>
  :::
 } 
 m_bond[46] { 
  # First column is bond index #
  i_m_from
  i_m_to
  i_m_order
  i_m_from_rep
  i_m_to_rep
  i_sd_original_parity
  :::
  1 1 2 1 2 2 <>
  2 1 24 1 2 2 <>
  3 1 25 1 2 2 <>
  4 2 3 2 2 2 <>
  5 2 4 1 2 2 6
  6 4 2 1 2 2 6
  7 4 23 1 2 2 <>
  8 4 5 1 2 2 <>
  9 4 26 1 2 2 <>
  10 5 6 1 2 2 <>
  11 5 27 1 2 2 <>
  12 5 28 1 2 2 <>
  13 6 7 1 2 2 <>
  14 6 29 1 2 2 <>
  15 6 30 1 2 2 <>
  16 7 8 1 2 2 6
  17 7 23 1 2 2 <>
  18 7 31 1 2 2 <>
  19 8 7 1 2 2 6
  20 8 22 1 2 2 <>
  21 8 9 2 2 2 <>
  22 9 10 1 2 2 <>
  23 9 32 1 2 2 <>
  24 10 11 2 2 2 <>
  25 10 33 1 2 2 <>
  26 11 12 1 2 2 <>
  27 11 21 1 2 2 <>
  28 12 13 1 2 2 <>
  29 13 14 1 2 2 <>
  30 13 34 1 2 2 <>
  31 13 35 1 2 2 <>
  32 14 19 1 2 2 <>
  33 14 15 2 2 2 <>
  34 15 16 1 2 2 <>
  35 15 36 1 2 2 <>
  36 16 17 2 2 2 <>
  37 16 37 1 2 2 <>
  38 17 18 1 2 2 <>
  39 17 38 1 2 2 <>
  40 18 19 2 2 2 <>
  41 18 39 1 2 2 <>
  42 19 20 1 2 2 <>
  43 21 22 2 2 2 <>
  44 21 40 1 2 2 <>
  45 22 41 1 2 2 <>
  46 23 42 1 2 2 <>
  :::
 } 
} 

f_m_ct { 
 s_m_title
 i_m_ct_stereo_status
 s_m_entry_id
 s_m_entry_name
 s_m_Source_Path
 s_m_Source_File
 s_m_job_name
 i_m_Source_File_Index
 r_phase_PhaseScreenScore
 r_f3d_energy
 i_f3d_flags
 r_f3d_relative_energy
 i_phase_Conf_Index
 i_phase_Num_Sites_Matched
 s_phase_Matched_Ligand_Sites
 r_phase_Align_Score
 r_phase_Vector_Score
 r_phase_Volume_Score
 r_phase_Fitness
 r_phase_Group_Fitness
 s_phase_HypoID
 s_phase_ScreenID
 i_lp_mmshare_version
 s_epik_input
 s_epik_cmdline
 r_lp_tautomer_probability
 r_epik_Ionization_Penalty
 r_epik_Ionization_Penalty_Charging
 r_epik_Ionization_Penalty_Neutral
 r_epik_State_Penalty
 r_epik_Charging_Adjusted_Penalty
 i_epik_Tot_Q
 i_epik_Tot_abs_Q
 s_lp_Force_Field
 r_lp_Energy
 b_lp_Chiralities_Consistent
 s_lp_Variant
 s_user_duplicate_titles
 s_m_subgroup_title
 s_m_subgroupid
 b_m_subgroup_collapsed
 i_m_ct_format
 :::
 CHEMBL5219594 
  1
  27 
  structures_maob_ic50.ls.or.eq.100_yr.sm.or.eq.2020.140 
  /home/ktibsl/Dokumenty/Perry-Zbigniew-Magda 
  mao-b_results.mae 
  phase_screen_maob 
  27
  1.14948285188773
  27.43924
  0
  1.7892
  3
  4
  "D(5) H(6) R(9) R(8)" 
  1.02523052339201
  0.43043856537623
  0.573403056004841
  1.14948285188773
  1.14948285188773
  Hypothesis_1 
  phase_screen_maob_sub_1.maegz:119 
  65138
  Tz1jKFtuSF0xKW9jKD1PKWMoYzEyKVtjSF1jKFtjSF1bY0hdMilPW0NIMl1jM1tjSF1bY0hdYyhGKVtjSF1bY0hdMw== 
  J2VwaWtfcHl0aG9uJywgJy1waHQnLCAnMC41JywgJy1waCcsICc3LjQnLCAnLXRuJywgJzgnLCAnLW1hJywgJzUwMCcsICctaW1hZScsICc8aW5maWxlLm1hZT4nLCAnLW9tYWUnLCAnPG91dGZpbGUubWFlPic= 
  1
    0.0000 
    0.0000 
    0.0000 
    0.0000 
  6.44430413857303e-10
  0
  0
  S-OPLS 
  18.932555
  1
  CHEMBL5219594-1 
  CHEMBL5219594 
  mao-b_phase_screen 
  mao-b_phase_screen 
  1
  2
 m_depend[8] { 
  # First column is dependency index #
  i_m_depend_dependency
  s_m_depend_property
  :::
  1 30 s_m_job_name 
  2 10 r_lp_tautomer_probability 
  3 10 r_epik_Ionization_Penalty 
  4 10 r_epik_Ionization_Penalty_Charging 
  5 10 r_epik_Ionization_Penalty_Neutral 
  6 10 r_epik_State_Penalty 
  7 10 r_epik_Charging_Adjusted_Penalty 
  8 10 i_epik_Tot_Q 
  :::
 } 
 m_atom[31] { 
  # First column is atom index #
  i_m_mmod_type
  r_m_x_coord
  r_m_y_coord
  r_m_z_coord
  i_m_residue_number
  i_m_color
  r_m_charge1
  r_m_charge2
  i_m_atomic_number
  i_m_visibility
  s_m_color_rgb
  s_m_atom_name
  i_m_ribbon_transparency
  r_epik_H2O_pKa
  r_epik_H2O_pKa_uncertainty
  :::
  1 15 18.468674 127.300259 18.137418 900 70 -0.47080 -0.47080 8 1 FF2E2E  O1  0 <> <>
  2 2 18.125176 127.733242 19.235900 900 118 0.60044 0.60044 6 1 00CC00  C2  0 <> <>
  3 25 16.846935 127.628135 19.762537 900 38 -0.35112 -0.35112 7 1 2E2EFF  N3  0 <> <>
  4 2 16.474616 128.123646 21.007544 900 118 0.08598 0.08598 6 1 00CC00  C4  0 <> <>
  5 2 15.170551 127.979130 21.467460 900 118 -0.14841 -0.14841 6 1 00CC00  C5  0 <> <>
  6 2 14.825339 128.485468 22.719141 900 118 -0.13429 -0.13429 6 1 00CC00  C6  0 <> <>
  7 2 15.772231 129.133157 23.511301 900 118 0.12159 0.12159 6 1 00CC00  C7  0 <> <>
  8 16 15.413962 129.628795 24.748388 900 70 -0.35942 -0.35942 8 1 FF2E2E  O8  0 <> <>
  9 3 14.094322 129.426640 25.097793 900 118 0.21140 0.21140 6 1 00CC00  C9  0 <> <>
  10 2 13.841699 130.010434 26.456235 900 118 -0.12250 -0.12250 6 1 00CC00  C10  0 <> <>
  11 2 14.576056 131.114553 26.883576 900 118 -0.07704 -0.07704 6 1 00CC00  C11  0 <> <>
  12 2 14.349226 131.663778 28.142435 900 118 -0.17137 -0.17137 6 1 00CC00  C12  0 <> <>
  13 2 13.384025 131.101156 28.968970 900 118 0.22698 0.22698 6 1 00CC00  C13  0 <> <>
  14 56 13.156372 131.627172 30.193026 900 141 -0.21532 -0.21532 9 1 6BFFB5  F14  0 <> <>
  15 2 12.651290 129.998664 28.541305 900 118 -0.17137 -0.17137 6 1 00CC00  C15  0 <> <>
  16 2 12.874852 129.446254 27.283246 900 118 -0.07704 -0.07704 6 1 00CC00  C16  0 <> <>
  17 2 17.079750 129.280060 23.054326 900 118 -0.05600 -0.05600 6 1 00CC00  C17  0 <> <>
  18 2 17.432817 128.773556 21.797726 900 118 -0.33550 -0.33550 6 1 00CC00  C18  0 <> <>
  19 2 18.821743 128.897999 21.246722 900 118 0.65272 0.65272 6 1 00CC00  C19  0 <> <>
  20 15 19.770555 129.439124 21.816662 900 70 -0.34112 -0.34112 8 1 FF2E2E  O20  0 <> <>
  21 16 19.050629 128.366954 20.011553 900 70 -0.26533 -0.26533 8 1 FF2E2E  O21  0 <> <>
  22 43 16.185109 127.155464 19.167424 900 21 0.27105 0.27105 1 1 FFFFFF  H22  <>  16.372    2.000 
  23 41 14.423923 127.479407 20.865627 900 21 0.14601 0.14601 1 0 FFFFFF  H23  <> <> <>
  24 41 13.811638 128.374559 23.079617 900 21 0.14339 0.14339 1 0 FFFFFF  H24  <> <> <>
  25 41 13.446695 129.911931 24.367607 900 21 0.04163 0.04163 1 0 FFFFFF  H25  <> <> <>
  26 41 13.883197 128.357451 25.116822 900 21 0.04163 0.04163 1 0 FFFFFF  H26  <> <> <>
  27 41 15.325807 131.547454 26.235077 900 21 0.14067 0.14067 1 0 FFFFFF  H27  <> <> <>
  28 41 14.915387 132.519995 28.479685 900 21 0.14962 0.14962 1 0 FFFFFF  H28  <> <> <>
  29 41 11.904256 129.572263 29.195156 900 21 0.14962 0.14962 1 0 FFFFFF  H29  <> <> <>
  30 41 12.303677 128.588980 26.953205 900 21 0.14067 0.14067 1 0 FFFFFF  H30  <> <> <>
  31 41 17.804580 129.786168 23.682110 900 21 0.17324 0.17324 1 0 FFFFFF  H31  <> <> <>
  :::
 } 
 m_bond[33] { 
  # First column is bond index #
  i_m_from
  i_m_to
  i_m_order
  i_m_from_rep
  i_m_to_rep
  :::
  1 1 2 2 2 2
  2 2 21 1 2 2
  3 2 3 1 2 2
  4 3 4 1 2 2
  5 3 22 1 2 2
  6 4 18 1 2 2
  7 4 5 2 2 2
  8 5 6 1 2 2
  9 5 23 1 2 2
  10 6 7 2 2 2
  11 6 24 1 2 2
  12 7 8 1 2 2
  13 7 17 1 2 2
  14 8 9 1 2 2
  15 9 10 1 2 2
  16 9 25 1 2 2
  17 9 26 1 2 2
  18 10 16 1 2 2
  19 10 11 2 2 2
  20 11 12 1 2 2
  21 11 27 1 2 2
  22 12 13 2 2 2
  23 12 28 1 2 2
  24 13 14 1 2 2
  25 13 15 1 2 2
  26 15 16 2 2 2
  27 15 29 1 2 2
  28 16 30 1 2 2
  29 17 18 2 2 2
  30 17 31 1 2 2
  31 18 19 1 2 2
  32 19 20 2 2 2
  33 19 21 1 2 2
  :::
 } 
} 

f_m_ct { 
 s_m_title
 i_m_ct_stereo_status
 s_m_entry_id
 s_m_entry_name
 s_m_Source_Path
 s_m_Source_File
 s_m_job_name
 i_m_Source_File_Index
 r_phase_PhaseScreenScore
 r_f3d_energy
 i_f3d_flags
 r_f3d_relative_energy
 i_phase_Conf_Index
 i_phase_Num_Sites_Matched
 s_phase_Matched_Ligand_Sites
 r_phase_Align_Score
 r_phase_Vector_Score
 r_phase_Volume_Score
 r_phase_Fitness
 r_phase_Group_Fitness
 s_phase_HypoID
 s_phase_ScreenID
 i_lp_mmshare_version
 s_epik_input
 s_epik_cmdline
 r_lp_tautomer_probability
 r_epik_Ionization_Penalty
 r_epik_Ionization_Penalty_Charging
 r_epik_Ionization_Penalty_Neutral
 r_epik_State_Penalty
 r_epik_Charging_Adjusted_Penalty
 i_epik_Tot_Q
 i_epik_Tot_abs_Q
 s_lp_Force_Field
 r_lp_Energy
 b_lp_Chiralities_Consistent
 s_lp_Variant
 s_user_duplicate_titles
 s_m_subgroup_title
 s_m_subgroupid
 b_m_subgroup_collapsed
 i_m_ct_format
 :::
 CHEMBL5177167 
  1
  28 
  structures_maob_ic50.ls.or.eq.100_yr.sm.or.eq.2020.243 
  /home/ktibsl/Dokumenty/Perry-Zbigniew-Magda 
  mao-b_results.mae 
  phase_screen_maob 
  28
  1.14152096213496
  396.62541
  0
  241.77702
  31
  4
  "D(3) H(4) R(8) R(9)" 
  0.958914789264637
  0.601473736485964
  0.339142883369527
  1.14152096213496
  1.14152096213496
  Hypothesis_1 
  phase_screen_maob_sub_1.maegz:203 
  65138
  W0NIM11PYzFbY0hdW2NIXVtjSF1jKFtjSF0xKVtDSDJdbihbY0hdW2NIXTIpYyhjMjMpYzRjKFtjSF1bY0hdW2NIXVtjSF00KW5jM041W0NIMl1bQ0gyXVtDSF0oW09IXSlbQ0gyXVtDSDJdNQ== 
  J2VwaWtfcHl0aG9uJywgJy1waHQnLCAnMC41JywgJy1waCcsICc3LjQnLCAnLXRuJywgJzgnLCAnLW1hJywgJzUwMCcsICctaW1hZScsICc8aW5maWxlLm1hZT4nLCAnLW9tYWUnLCAnPG91dGZpbGUubWFlPic= 
  1
    0.0610 
    0.0610 
    0.0000 
    0.0610 
  0.122066803046803
  1
  1
  S-OPLS 
  53.239923
  1
  CHEMBL5177167-1 
  CHEMBL5177167 
  mao-b_phase_screen 
  mao-b_phase_screen 
  1
  2
 m_depend[8] { 
  # First column is dependency index #
  i_m_depend_dependency
  s_m_depend_property
  :::
  1 30 s_m_job_name 
  2 10 r_lp_tautomer_probability 
  3 10 r_epik_Ionization_Penalty 
  4 10 r_epik_Ionization_Penalty_Charging 
  5 10 r_epik_Ionization_Penalty_Neutral 
  6 10 r_epik_State_Penalty 
  7 10 r_epik_Charging_Adjusted_Penalty 
  8 10 i_epik_Tot_Q 
  :::
 } 
 m_atom[55] { 
  # First column is atom index #
  i_m_mmod_type
  r_m_x_coord
  r_m_y_coord
  r_m_z_coord
  i_m_residue_number
  i_m_color
  r_m_charge1
  r_m_charge2
  i_m_atomic_number
  i_m_formal_charge
  i_m_visibility
  s_m_color_rgb
  s_m_atom_name
  i_m_ribbon_transparency
  r_epik_H2O_pKa
  r_epik_H2O_pKa_uncertainty
  :::
  1 3 13.520104 132.026331 30.531692 900 118 0.13251 0.13251 6 0 1 00CC00  C1  0 <> <>
  2 16 12.801381 132.081849 29.354935 900 70 -0.36060 -0.36060 8 0 1 FF2E2E  O2  0 <> <>
  3 2 13.193823 131.178127 28.388666 900 118 0.16980 0.16980 6 0 1 00CC00  C3  0 <> <>
  4 2 14.242720 130.302067 28.641560 900 118 -0.17377 -0.17377 6 0 1 00CC00  C4  0 <> <>
  5 2 14.637956 129.391909 27.668410 900 118 -0.08835 -0.08835 6 0 1 00CC00  C5  0 <> <>
  6 2 13.984295 129.357811 26.442364 900 118 -0.14667 -0.14667 6 0 1 00CC00  C6  0 <> <>
  7 2 12.935398 130.233872 26.189470 900 118 -0.10614 -0.10614 6 0 1 00CC00  C7  0 <> <>
  8 3 12.229922 130.197070 24.866236 900 118 -0.04964 -0.04964 6 0 1 00CC00  C8  0 <> <>
  9 25 12.826810 129.163744 24.025069 900 38 0.23516 0.23516 7 0 1 2E2EFF  N9  0 <> <>
  10 2 12.119579 128.091661 23.532173 900 118 -0.25718 -0.25718 6 0 1 00CC00  C10  0 <> <>
  11 2 12.962447 127.294805 22.773959 900 118 -0.22028 -0.22028 6 0 1 00CC00  C11  0 <> <>
  12 2 14.262546 127.901215 22.795044 900 118 -0.07613 -0.07613 6 0 1 00CC00  C12  0 <> <>
  13 2 15.513920 127.595393 22.238369 900 118 0.21779 0.21779 6 0 1 00CC00  C13  0 <> <>
  14 25 15.681326 126.400936 21.415661 900 38 -0.10002 -0.10002 7 0 1 2E2EFF  N14  0 <> <>
  15 3 14.742900 126.461547 20.290913 900 118 -0.08040 -0.08040 6 0 1 00CC00  C15  0 <> <>
  16 3 14.876823 125.207229 19.403215 900 118 -0.14655 -0.14655 6 0 1 00CC00  C16  0 <> <>
  17 3 16.322320 124.998082 18.915134 900 118 0.16717 0.16717 6 0 1 00CC00  C17  0 <> <>
  18 16 16.645228 125.980697 18.001571 900 70 -0.63700 -0.63700 8 0 1 FF2E2E  O18  0   0.688    0.950 
  19 3 17.298253 125.063542 20.104546 900 118 -0.14655 -0.14655 6 0 1 00CC00  C19  0 <> <>
  20 3 17.074659 126.323179 20.966271 900 118 -0.08040 -0.08040 6 0 1 00CC00  C20  0 <> <>
  21 31 16.604985 128.438326 22.472727 900 38 -0.14724 -0.14724 7 1 1 2E2EFF  N21  0 <> <>
  22 2 16.488845 129.608226 23.264827 900 118 0.02089 0.02089 6 0 1 00CC00  C22  0 <> <>
  23 2 17.586166 130.467999 23.508316 900 118 -0.14401 -0.14401 6 0 1 00CC00  C23  0 <> <>
  24 2 17.441180 131.610590 24.290963 900 118 -0.05974 -0.05974 6 0 1 00CC00  C24  0 <> <>
  25 2 16.208588 131.926196 24.848607 900 118 -0.11199 -0.11199 6 0 1 00CC00  C25  0 <> <>
  26 2 15.107797 131.102936 24.629796 900 118 -0.08628 -0.08628 6 0 1 00CC00  C26  0 <> <>
  27 2 15.229303 129.934054 23.836819 900 118 -0.07200 -0.07200 6 0 1 00CC00  C27  0 <> <>
  28 2 14.132645 129.067386 23.588668 900 118 -0.00419 -0.00419 6 0 1 00CC00  C28  0 <> <>
  29 2 12.540162 131.144029 27.162621 900 118 -0.13793 -0.13793 6 0 1 00CC00  C29  0 <> <>
  30 41 13.137299 132.773551 31.226835 900 21 0.05019 0.05019 1 0 0 FFFFFF  H30  <> <> <>
  31 41 14.571374 132.227025 30.325167 900 21 0.05019 0.05019 1 0 0 FFFFFF  H31  <> <> <>
  32 41 13.419324 131.034567 30.972541 900 21 0.05019 0.05019 1 0 0 FFFFFF  H32  <> <> <>
  33 41 14.751627 130.328614 29.596098 900 21 0.14806 0.14806 1 0 0 FFFFFF  H33  <> <> <>
  34 41 15.454575 128.709851 27.865300 900 21 0.14581 0.14581 1 0 0 FFFFFF  H34  <> <> <>
  35 41 14.292007 128.649207 25.684718 900 21 0.12417 0.12417 1 0 0 FFFFFF  H35  <> <> <>
  36 41 11.174763 129.973198 25.023146 900 21 0.10844 0.10844 1 0 0 FFFFFF  H36  <> <> <>
  37 41 12.326813 131.165654 24.375771 900 21 0.10844 0.10844 1 0 0 FFFFFF  H37  <> <> <>
  38 41 11.066859 127.984266 23.763938 900 21 0.24238 0.24238 1 0 0 FFFFFF  H38  <> <> <>
  39 41 12.669953 126.385184 22.267691 900 21 0.21760 0.21760 1 0 0 FFFFFF  H39  <> <> <>
  40 41 13.722727 126.543201 20.671723 900 21 0.07152 0.07152 1 0 0 FFFFFF  H40  <> <> <>
  41 41 14.925633 127.365308 19.704493 900 21 0.07152 0.07152 1 0 0 FFFFFF  H41  <> <> <>
  42 41 14.548975 124.331462 19.966204 900 21 0.10177 0.10177 1 0 0 FFFFFF  H42  <> <> <>
  43 41 14.201254 125.283917 18.550138 900 21 0.10177 0.10177 1 0 0 FFFFFF  H43  <> <> <>
  44 41 16.418040 124.046475 18.389683 900 21 0.05265 0.05265 1 0 0 FFFFFF  H44  <> <> <>
  45 42 16.599020 126.915879 18.352712 900 21 0.43287 0.43287 1 0 1 FFFFFF  H45  <>  15.922    0.730 
  46 41 17.177906 124.175462 20.727633 900 21 0.10177 0.10177 1 0 0 FFFFFF  H46  <> <> <>
  47 41 18.328021 125.039035 19.745393 900 21 0.10177 0.10177 1 0 0 FFFFFF  H47  <> <> <>
  48 41 17.332330 127.222495 20.401555 900 21 0.07152 0.07152 1 0 0 FFFFFF  H48  <> <> <>
  49 41 17.736875 126.305002 21.834359 900 21 0.07152 0.07152 1 0 0 FFFFFF  H49  <> <> <>
  50 41 18.549278 130.229186 23.077644 900 21 0.15674 0.15674 1 0 0 FFFFFF  H50  <> <> <>
  51 41 18.291305 132.256471 24.466493 900 21 0.16427 0.16427 1 0 0 FFFFFF  H51  <> <> <>
  52 41 16.105646 132.816142 25.455339 900 21 0.16269 0.16269 1 0 0 FFFFFF  H52  <> <> <>
  53 41 14.152921 131.357546 25.068357 900 21 0.15213 0.15213 1 0 0 FFFFFF  H53  <> <> <>
  54 41 11.723543 131.826087 26.965730 900 21 0.14331 0.14331 1 0 0 FFFFFF  H54  <> <> <>
  55 44 17.566478 128.195333 22.039806 900 21 0.28638 0.28638 1 0 1 FFFFFF  H55  <>   8.365    2.220 
  :::
 } 
 m_bond[59] { 
  # First column is bond index #
  i_m_from
  i_m_to
  i_m_order
  i_m_from_rep
  i_m_to_rep
  :::
  1 1 2 1 2 2
  2 1 30 1 2 2
  3 1 31 1 2 2
  4 1 32 1 2 2
  5 2 3 1 2 2
  6 3 29 1 2 2
  7 3 4 2 2 2
  8 4 5 1 2 2
  9 4 33 1 2 2
  10 5 6 2 2 2
  11 5 34 1 2 2
  12 6 7 1 2 2
  13 6 35 1 2 2
  14 7 8 1 2 2
  15 7 29 2 2 2
  16 8 9 1 2 2
  17 8 36 1 2 2
  18 8 37 1 2 2
  19 9 28 1 2 2
  20 9 10 1 2 2
  21 10 11 2 2 2
  22 10 38 1 2 2
  23 11 12 1 2 2
  24 11 39 1 2 2
  25 12 28 2 2 2
  26 12 13 1 2 2
  27 13 14 1 2 2
  28 13 21 2 2 2
  29 14 20 1 2 2
  30 14 15 1 2 2
  31 15 16 1 2 2
  32 15 40 1 2 2
  33 15 41 1 2 2
  34 16 17 1 2 2
  35 16 42 1 2 2
  36 16 43 1 2 2
  37 17 18 1 2 2
  38 17 19 1 2 2
  39 17 44 1 2 2
  40 18 45 1 2 2
  41 19 20 1 2 2
  42 19 46 1 2 2
  43 19 47 1 2 2
  44 20 48 1 2 2
  45 20 49 1 2 2
  46 21 22 1 2 2
  47 21 55 1 2 2
  48 22 27 1 2 2
  49 22 23 2 2 2
  50 23 24 1 2 2
  51 23 50 1 2 2
  52 24 25 2 2 2
  53 24 51 1 2 2
  54 25 26 1 2 2
  55 25 52 1 2 2
  56 26 27 2 2 2
  57 26 53 1 2 2
  58 27 28 1 2 2
  59 29 54 1 2 2
  :::
 } 
} 

f_m_ct { 
 s_m_title
 i_m_ct_stereo_status
 s_m_entry_id
 s_m_entry_name
 s_m_Source_Path
 s_m_Source_File
 s_m_job_name
 i_m_Source_File_Index
 r_phase_PhaseScreenScore
 r_f3d_energy
 i_f3d_flags
 r_f3d_relative_energy
 i_phase_Conf_Index
 i_phase_Num_Sites_Matched
 s_phase_Matched_Ligand_Sites
 r_phase_Align_Score
 r_phase_Vector_Score
 r_phase_Volume_Score
 r_phase_Fitness
 r_phase_Group_Fitness
 s_phase_HypoID
 s_phase_ScreenID
 i_lp_mmshare_version
 s_epik_input
 s_epik_cmdline
 r_lp_tautomer_probability
 r_epik_Ionization_Penalty
 r_epik_Ionization_Penalty_Charging
 r_epik_Ionization_Penalty_Neutral
 r_epik_State_Penalty
 r_epik_Charging_Adjusted_Penalty
 i_epik_Tot_Q
 i_epik_Tot_abs_Q
 s_lp_Force_Field
 r_lp_Energy
 b_lp_Chiralities_Consistent
 s_lp_Variant
 s_user_duplicate_titles
 s_m_subgroup_title
 s_m_subgroupid
 b_m_subgroup_collapsed
 i_m_ct_format
 :::
 CHEMBL5220277 
  1
  29 
  structures_maob_ic50.ls.or.eq.100_yr.sm.or.eq.2020.94 
  /home/ktibsl/Dokumenty/Perry-Zbigniew-Magda 
  mao-b_results.mae 
  phase_screen_maob 
  29
  1.13056288066688
  30.61778
  0
  1.75837
  2
  4
  "D(5) H(6) R(7) R(8)" 
  1.04717438442295
  0.431310384440554
  0.571897816578778
  1.13056288066688
  1.13056288066688
  Hypothesis_1 
  phase_screen_maob_sub_1.maegz:83 
  65138
  W0NIM11jMVtjSF1bY0hdYyhbY0hdW2NIXTEpW0NIMl1PYyhbY0hdW2NIXTIpW2NIXWMoYzIzKWMoPU8pb2MoPU8pW25IXTM= 
  J2VwaWtfcHl0aG9uJywgJy1waHQnLCAnMC41JywgJy1waCcsICc3LjQnLCAnLXRuJywgJzgnLCAnLW1hJywgJzUwMCcsICctaW1hZScsICc8aW5maWxlLm1hZT4nLCAnLW9tYWUnLCAnPG91dGZpbGUubWFlPic= 
  1
    0.0000 
    0.0000 
    0.0000 
    0.0000 
  6.44430413857303e-10
  0
  0
  S-OPLS 
  18.230672
  1
  CHEMBL5220277-1 
  CHEMBL5220277 
  mao-b_phase_screen 
  mao-b_phase_screen 
  1
  2
 m_depend[8] { 
  # First column is dependency index #
  i_m_depend_dependency
  s_m_depend_property
  :::
  1 30 s_m_job_name 
  2 10 r_lp_tautomer_probability 
  3 10 r_epik_Ionization_Penalty 
  4 10 r_epik_Ionization_Penalty_Charging 
  5 10 r_epik_Ionization_Penalty_Neutral 
  6 10 r_epik_State_Penalty 
  7 10 r_epik_Charging_Adjusted_Penalty 
  8 10 i_epik_Tot_Q 
  :::
 } 
 m_atom[34] { 
  # First column is atom index #
  i_m_mmod_type
  r_m_x_coord
  r_m_y_coord
  r_m_z_coord
  i_m_residue_number
  i_m_color
  r_m_charge1
  r_m_charge2
  i_m_atomic_number
  i_m_visibility
  s_m_color_rgb
  s_m_atom_name
  i_m_ribbon_transparency
  r_epik_H2O_pKa
  r_epik_H2O_pKa_uncertainty
  :::
  1 3 13.136918 131.672355 30.295489 900 118 -0.13033 -0.13033 6 1 00CC00  C1  0 <> <>
  2 2 13.388190 131.086386 28.937732 900 118 -0.06517 -0.06517 6 1 00CC00  C2  0 <> <>
  3 2 12.659189 129.982528 28.511497 900 118 -0.13240 -0.13240 6 1 00CC00  C3  0 <> <>
  4 2 12.892005 129.439598 27.253465 900 118 -0.09870 -0.09870 6 1 00CC00  C4  0 <> <>
  5 2 13.853823 130.000526 26.421668 900 118 -0.11279 -0.11279 6 1 00CC00  C5  0 <> <>
  6 3 14.105095 129.414557 25.063911 900 118 0.21011 0.21011 6 1 00CC00  C6  0 <> <>
  7 16 15.423621 129.618859 24.711561 900 70 -0.35821 -0.35821 8 1 FF2E2E  O7  0 <> <>
  8 2 15.780582 129.121517 23.474779 900 118 0.12372 0.12372 6 1 00CC00  C8  0 <> <>
  9 2 14.833571 128.470198 22.685743 900 118 -0.13482 -0.13482 6 1 00CC00  C9  0 <> <>
  10 2 15.177470 127.962097 21.434415 900 118 -0.14855 -0.14855 6 1 00CC00  C10  0 <> <>
  11 2 16.480333 128.108508 20.971698 900 118 0.08404 0.08404 6 1 00CC00  C11  0 <> <>
  12 25 16.851327 127.611307 19.726969 900 38 -0.35108 -0.35108 7 1 2E2EFF  N12  0 <> <>
  13 2 18.128323 127.718118 19.197660 900 118 0.60058 0.60058 6 1 00CC00  C13  0 <> <>
  14 15 18.470643 127.283677 18.099387 900 70 -0.47219 -0.47219 8 1 FF2E2E  O14  0 <> <>
  15 16 19.053892 128.355381 19.970258 900 70 -0.26592 -0.26592 8 1 FF2E2E  O15  0 <> <>
  16 2 18.826234 128.888407 21.204801 900 118 0.65280 0.65280 6 1 00CC00  C16  0 <> <>
  17 15 19.774967 129.432721 21.771827 900 70 -0.34206 -0.34206 8 1 FF2E2E  O17  0 <> <>
  18 2 17.438643 128.762068 21.758729 900 118 -0.33562 -0.33562 6 1 00CC00  C18  0 <> <>
  19 2 17.086898 129.270328 23.014992 900 118 -0.05713 -0.05713 6 1 00CC00  C19  0 <> <>
  20 2 14.582825 131.104384 26.847903 900 118 -0.09870 -0.09870 6 1 00CC00  C20  0 <> <>
  21 2 14.350008 131.647314 28.105934 900 118 -0.13240 -0.13240 6 1 00CC00  C21  0 <> <>
  22 41 12.354240 131.103589 30.797504 900 21 0.07213 0.07213 1 0 FFFFFF  H22  <> <> <>
  23 41 12.821269 132.710355 30.190500 900 21 0.07213 0.07213 1 0 FFFFFF  H23  <> <> <>
  24 41 14.052655 131.628926 30.885099 900 21 0.07213 0.07213 1 0 FFFFFF  H24  <> <> <>
  25 41 11.910365 129.545818 29.159094 900 21 0.13459 0.13459 1 0 FFFFFF  H25  <> <> <>
  26 41 12.324441 128.580189 26.921620 900 21 0.13327 0.13327 1 0 FFFFFF  H26  <> <> <>
  27 41 13.896320 128.344956 25.085486 900 21 0.03996 0.03996 1 0 FFFFFF  H27  <> <> <>
  28 41 13.455018 129.896985 24.334005 900 21 0.03996 0.03996 1 0 FFFFFF  H28  <> <> <>
  29 41 13.820808 128.357822 23.048394 900 21 0.14369 0.14369 1 0 FFFFFF  H29  <> <> <>
  30 41 14.430768 127.459558 20.835023 900 21 0.14532 0.14532 1 0 FFFFFF  H30  <> <> <>
  31 43 16.189382 127.136016 19.134080 900 21 0.27069 0.27069 1 1 FFFFFF  H31  <>  16.372    2.000 
  32 41 17.811837 129.779257 23.640363 900 21 0.17309 0.17309 1 0 FFFFFF  H32  <> <> <>
  33 41 15.331648 131.541095 26.200305 900 21 0.13327 0.13327 1 0 FFFFFF  H33  <> <> <>
  34 41 14.917572 132.506724 28.437780 900 21 0.13459 0.13459 1 0 FFFFFF  H34  <> <> <>
  :::
 } 
 m_bond[36] { 
  # First column is bond index #
  i_m_from
  i_m_to
  i_m_order
  i_m_from_rep
  i_m_to_rep
  :::
  1 1 2 1 2 2
  2 1 22 1 2 2
  3 1 23 1 2 2
  4 1 24 1 2 2
  5 2 21 1 2 2
  6 2 3 2 2 2
  7 3 4 1 2 2
  8 3 25 1 2 2
  9 4 5 2 2 2
  10 4 26 1 2 2
  11 5 6 1 2 2
  12 5 20 1 2 2
  13 6 7 1 2 2
  14 6 27 1 2 2
  15 6 28 1 2 2
  16 7 8 1 2 2
  17 8 19 1 2 2
  18 8 9 2 2 2
  19 9 10 1 2 2
  20 9 29 1 2 2
  21 10 11 2 2 2
  22 10 30 1 2 2
  23 11 18 1 2 2
  24 11 12 1 2 2
  25 12 13 1 2 2
  26 12 31 1 2 2
  27 13 14 2 2 2
  28 13 15 1 2 2
  29 15 16 1 2 2
  30 16 17 2 2 2
  31 16 18 1 2 2
  32 18 19 2 2 2
  33 19 32 1 2 2
  34 20 21 2 2 2
  35 20 33 1 2 2
  36 21 34 1 2 2
  :::
 } 
} 

f_m_ct { 
 s_m_title
 i_m_ct_stereo_status
 s_st_Chirality_1
 s_m_entry_id
 s_m_entry_name
 s_m_Source_Path
 s_m_Source_File
 s_m_job_name
 i_m_Source_File_Index
 r_phase_PhaseScreenScore
 r_f3d_energy
 i_f3d_flags
 r_f3d_relative_energy
 i_phase_Conf_Index
 i_phase_Num_Sites_Matched
 s_phase_Matched_Ligand_Sites
 r_phase_Align_Score
 r_phase_Vector_Score
 r_phase_Volume_Score
 r_phase_Fitness
 r_phase_Group_Fitness
 s_phase_HypoID
 s_phase_ScreenID
 i_lp_mmshare_version
 s_epik_input
 s_epik_cmdline
 r_epik_Ionization_Penalty
 r_epik_Ionization_Penalty_Charging
 r_epik_Ionization_Penalty_Neutral
 r_epik_State_Penalty
 r_epik_Charging_Adjusted_Penalty
 i_epik_Tot_Q
 i_epik_Tot_abs_Q
 s_lp_Force_Field
 r_lp_Energy
 b_lp_Chiralities_Consistent
 s_lp_Variant
 s_user_duplicate_titles
 s_m_subgroup_title
 s_m_subgroupid
 b_m_subgroup_collapsed
 i_m_ct_format
 :::
 CHEMBL4861804 
  1
  5_R_4_23_6_28 
  30 
  structures_maob_ic50.ls.or.eq.100_yr.sm.or.eq.2020.55 
  /home/ktibsl/Dokumenty/Perry-Zbigniew-Magda 
  mao-b_results.mae 
  phase_screen_maob 
  30
  1.05803155161015
  311.40237
  0
  282.19621
  39
  4
  "D(2) H(3) R(8) R(7)" 
  1.03816188693493
  0.479883699946968
  0.443282757442285
  1.05803155161015
  1.05803155161015
  Hypothesis_1 
  phase_screen_maob_sub_1.maegz:50 
  65138
  W0NIXSNDW0NIMl1bTkhdW0NASF0oW0NIMl1bQ0gyXTEpYyhjMTIpW2NIXVtjSF1bY0hdYzJTW0NIMl1bQ0gyXWMzW2NIXVtjSF1bY0hdYyhbQ0gzXSlbY0hdMw== 
  J2VwaWtfcHl0aG9uJywgJy1waHQnLCAnMC41JywgJy1waCcsICc3LjQnLCAnLXRuJywgJzgnLCAnLW1hJywgJzUwMCcsICctaW1hZScsICc8aW5maWxlLm1hZT4nLCAnLW9tYWUnLCAnPG91dGZpbGUubWFlPic= 
    0.1861 
    0.0000 
    0.1861 
    0.1861 
  0.186113257470398
  0
  0
  S-OPLS 
  27.923243
  1
  CHEMBL4861804-1 
  CHEMBL4861804 
  mao-b_phase_screen 
  mao-b_phase_screen 
  1
  2
 m_depend[7] { 
  # First column is dependency index #
  i_m_depend_dependency
  s_m_depend_property
  :::
  1 30 s_m_job_name 
  2 10 r_epik_Ionization_Penalty 
  3 10 r_epik_Ionization_Penalty_Charging 
  4 10 r_epik_Ionization_Penalty_Neutral 
  5 10 r_epik_State_Penalty 
  6 10 r_epik_Charging_Adjusted_Penalty 
  7 10 i_epik_Tot_Q 
  :::
 } 
 m_atom[46] { 
  # First column is atom index #
  i_m_mmod_type
  r_m_x_coord
  r_m_y_coord
  r_m_z_coord
  i_m_residue_number
  i_m_color
  r_m_charge1
  r_m_charge2
  i_m_atomic_number
  i_m_visibility
  s_m_color_rgb
  s_m_atom_name
  i_m_ribbon_transparency
  r_epik_H2O_pKa
  r_epik_H2O_pKa_uncertainty
  b_st_NoSrcChirality
  :::
  1 1 20.194795 130.311537 19.163481 900 118 -0.22318 -0.22318 6 1 00CC00  C1  0 <> <> <>
  2 1 19.361183 129.612137 18.609423 900 118 -0.13228 -0.13228 6 1 00CC00  C2  0 <> <> <>
  3 3 18.338382 128.754275 17.925354 900 118 0.17137 0.17137 6 1 00CC00  C3  0 <> <> <>
  4 26 17.572793 128.017593 18.926740 900 38 -0.73702 -0.73702 7 1 2E2EFF  N4  0   6.967    2.220  <>
  5 3 16.900550 128.959886 19.816557 900 118 -0.02874 -0.02874 6 1 00CC00  C5  0 <> <> 1
  6 3 17.906016 129.858973 20.538917 900 118 0.01021 0.01021 6 1 00CC00  C6  0 <> <> <>
  7 3 17.274798 130.173172 21.896839 900 118 -0.17658 -0.17658 6 1 00CC00  C7  0 <> <> <>
  8 2 16.377721 128.979861 22.141397 900 118 0.14722 0.14722 6 1 00CC00  C8  0 <> <> <>
  9 2 15.783118 128.544744 23.319671 900 118 -0.06347 -0.06347 6 1 00CC00  C9  0 <> <> <>
  10 49 16.038875 129.419428 24.848695 900 143 -0.32385 -0.32385 16 1 FFFF6B  S10  0 <> <> <>
  11 3 14.437574 128.943764 25.463495 900 118 0.02397 0.02397 6 1 00CC00  C11  0 <> <> <>
  12 3 13.623101 130.172554 25.740456 900 118 -0.06355 -0.06355 6 1 00CC00  C12  0 <> <> <>
  13 2 13.244301 130.204782 27.191480 900 118 -0.08263 -0.08263 6 1 00CC00  C13  0 <> <> <>
  14 2 12.489931 129.172207 27.735850 900 118 -0.12690 -0.12690 6 1 00CC00  C14  0 <> <> <>
  15 2 12.138954 129.202067 29.080299 900 118 -0.12556 -0.12556 6 1 00CC00  C15  0 <> <> <>
  16 2 12.542346 130.264502 29.880380 900 118 -0.12699 -0.12699 6 1 00CC00  C16  0 <> <> <>
  17 2 13.296715 131.297077 29.336010 900 118 -0.07956 -0.07956 6 1 00CC00  C17  0 <> <> <>
  18 3 13.732084 132.443731 30.199514 900 118 -0.12720 -0.12720 6 1 00CC00  C18  0 <> <> <>
  19 2 13.647693 131.267217 27.991561 900 118 -0.12123 -0.12123 6 1 00CC00  C19  0 <> <> <>
  20 2 14.977258 127.412084 23.307395 900 118 -0.15708 -0.15708 6 1 00CC00  C20  0 <> <> <>
  21 2 14.763709 126.719929 22.120581 900 118 -0.14251 -0.14251 6 1 00CC00  C21  0 <> <> <>
  22 2 15.355026 127.157622 20.941068 900 118 -0.26714 -0.26714 6 1 00CC00  C22  0 <> <> <>
  23 2 16.163731 128.287683 20.954018 900 118 0.14159 0.14159 6 1 00CC00  C23  0 <> <> <>
  24 41 20.925208 130.922091 19.645803 900 21 0.22766 0.22766 1 0 FFFFFF  H24  <> <> <> <>
  25 41 17.665051 129.384794 17.344689 900 21 0.07785 0.07785 1 0 FFFFFF  H25  <> <> <> <>
  26 41 18.840047 128.050365 17.261319 900 21 0.07785 0.07785 1 0 FFFFFF  H26  <> <> <> <>
  27 43 16.884721 127.438919 18.466529 900 21 0.42367 0.42367 1 1 FFFFFF  H27  <> <> <> <>
  28 41 16.216410 129.551492 19.205717 900 21 0.08950 0.08950 1 0 FFFFFF  H28  <> <> <> <>
  29 41 18.841220 129.314762 20.688073 900 21 0.01790 0.01790 1 0 FFFFFF  H29  <> <> <> <>
  30 41 18.149117 130.758352 19.970640 900 21 0.01790 0.01790 1 0 FFFFFF  H30  <> <> <> <>
  31 41 18.035591 130.306672 22.667669 900 21 0.07582 0.07582 1 0 FFFFFF  H31  <> <> <> <>
  32 41 16.692321 131.095090 21.852584 900 21 0.07582 0.07582 1 0 FFFFFF  H32  <> <> <> <>
  33 41 13.929547 128.331427 24.718476 900 21 0.06594 0.06594 1 0 FFFFFF  H33  <> <> <> <>
  34 41 14.556879 128.371901 26.383734 900 21 0.06594 0.06594 1 0 FFFFFF  H34  <> <> <> <>
  35 41 14.209106 131.059113 25.498150 900 21 0.08403 0.08403 1 0 FFFFFF  H35  <> <> <> <>
  36 41 12.720507 130.155499 25.129609 900 21 0.08403 0.08403 1 0 FFFFFF  H36  <> <> <> <>
  37 41 12.175870 128.345048 27.112946 900 21 0.13132 0.13132 1 0 FFFFFF  H37  <> <> <> <>
  38 41 11.551639 128.398156 29.504118 900 21 0.13131 0.13131 1 0 FFFFFF  H38  <> <> <> <>
  39 41 12.269092 130.287750 30.927101 900 21 0.13062 0.13062 1 0 FFFFFF  H39  <> <> <> <>
  40 41 14.309415 133.149538 29.602333 900 21 0.06997 0.06997 1 0 FFFFFF  H40  <> <> <> <>
  41 41 14.348825 132.069512 31.016637 900 21 0.06997 0.06997 1 0 FFFFFF  H41  <> <> <> <>
  42 41 12.854381 132.945377 30.607051 900 21 0.06997 0.06997 1 0 FFFFFF  H42  <> <> <> <>
  43 41 14.235008 132.071128 27.567741 900 21 0.13226 0.13226 1 0 FFFFFF  H43  <> <> <> <>
  44 41 14.513876 127.069892 24.223183 900 21 0.15381 0.15381 1 0 FFFFFF  H44  <> <> <> <>
  45 41 14.134440 125.839893 22.114207 900 21 0.15498 0.15498 1 0 FFFFFF  H45  <> <> <> <>
  46 41 15.178217 126.612308 20.023816 900 21 0.18300 0.18300 1 0 FFFFFF  H46  <> <> <> <>
  :::
 } 
 m_bond[48] { 
  # First column is bond index #
  i_m_from
  i_m_to
  i_m_order
  i_m_from_rep
  i_m_to_rep
  :::
  1 1 2 3 2 2
  2 1 24 1 2 2
  3 2 3 1 2 2
  4 3 4 1 2 2
  5 3 25 1 2 2
  6 3 26 1 2 2
  7 4 5 1 2 2
  8 4 27 1 2 2
  9 5 23 1 2 2
  10 5 6 1 2 2
  11 5 28 1 2 2
  12 6 7 1 2 2
  13 6 29 1 2 2
  14 6 30 1 2 2
  15 7 8 1 2 2
  16 7 31 1 2 2
  17 7 32 1 2 2
  18 8 23 2 2 2
  19 8 9 1 2 2
  20 9 10 1 2 2
  21 9 20 2 2 2
  22 10 11 1 2 2
  23 11 12 1 2 2
  24 11 33 1 2 2
  25 11 34 1 2 2
  26 12 13 1 2 2
  27 12 35 1 2 2
  28 12 36 1 2 2
  29 13 19 1 2 2
  30 13 14 2 2 2
  31 14 15 1 2 2
  32 14 37 1 2 2
  33 15 16 2 2 2
  34 15 38 1 2 2
  35 16 17 1 2 2
  36 16 39 1 2 2
  37 17 18 1 2 2
  38 17 19 2 2 2
  39 18 40 1 2 2
  40 18 41 1 2 2
  41 18 42 1 2 2
  42 19 43 1 2 2
  43 20 21 1 2 2
  44 20 44 1 2 2
  45 21 22 2 2 2
  46 21 45 1 2 2
  47 22 23 1 2 2
  48 22 46 1 2 2
  :::
 } 
} 

f_m_ct { 
 s_m_title
 i_m_ct_stereo_status
 s_st_Chirality_1
 s_m_entry_id
 s_m_entry_name
 s_m_Source_Path
 s_m_Source_File
 s_m_job_name
 i_m_Source_File_Index
 r_phase_PhaseScreenScore
 r_f3d_energy
 i_f3d_flags
 r_f3d_relative_energy
 i_phase_Conf_Index
 i_phase_Num_Sites_Matched
 s_phase_Matched_Ligand_Sites
 r_phase_Align_Score
 r_phase_Vector_Score
 r_phase_Volume_Score
 r_phase_Fitness
 r_phase_Group_Fitness
 s_phase_HypoID
 s_phase_ScreenID
 i_lp_mmshare_version
 s_epik_input
 s_epik_cmdline
 r_lp_tautomer_probability
 r_epik_Ionization_Penalty
 r_epik_Ionization_Penalty_Charging
 r_epik_Ionization_Penalty_Neutral
 r_epik_State_Penalty
 r_epik_Charging_Adjusted_Penalty
 i_epik_Tot_Q
 i_epik_Tot_abs_Q
 s_lp_Force_Field
 r_lp_Energy
 b_lp_Chiralities_Consistent
 s_lp_Variant
 s_user_duplicate_titles
 s_m_subgroup_title
 s_m_subgroupid
 b_m_subgroup_collapsed
 i_m_ct_format
 :::
 CHEMBL4781289 
  1
  22_S_4_24_23_41 
  31 
  structures_maob_ic50.ls.or.eq.100_yr.sm.or.eq.2020.126 
  /home/ktibsl/Dokumenty/Perry-Zbigniew-Magda 
  mao-b_results.mae 
  phase_screen_maob 
  31
  1.03014928290861
  618.46283
  0
  497.27197
  35
  4
  "D(4) H(6) R(10) R(9)" 
  1.2640112817804
  0.552920903089796
  0.530571114635819
  1.03014928290861
  1.03014928290861
  Hypothesis_1 
  phase_screen_maob_sub_1.maegz:107 
  65138
  W0NIXSNDW0NIMl1OKFtDQEBIXShbQ0gzXSlDKD1PKVtOSDJdKVtDSDJdYzFbY0hdW2NIXWMoW2NIXWMxQ2wpT1tDSDJdYzJbY0hdW2NIXVtjSF1jKEYpW2NIXTI= 
  J2VwaWtfcHl0aG9uJywgJy1waHQnLCAnMC41JywgJy1waCcsICc3LjQnLCAnLXRuJywgJzgnLCAnLW1hJywgJzUwMCcsICctaW1hZScsICc8aW5maWxlLm1hZT4nLCAnLW9tYWUnLCAnPG91dGZpbGUubWFlPic= 
  1
    0.0007 
    0.0000 
    0.0007 
    0.0000 
  0
  0
  0
  S-OPLS 
  38.148206
  1
  CHEMBL4781289-1 
  CHEMBL4781289 
  mao-b_phase_screen 
  mao-b_phase_screen 
  1
  2
 m_depend[8] { 
  # First column is dependency index #
  i_m_depend_dependency
  s_m_depend_property
  :::
  1 30 s_m_job_name 
  2 10 r_lp_tautomer_probability 
  3 10 r_epik_Ionization_Penalty 
  4 10 r_epik_Ionization_Penalty_Charging 
  5 10 r_epik_Ionization_Penalty_Neutral 
  6 10 r_epik_State_Penalty 
  7 10 r_epik_Charging_Adjusted_Penalty 
  8 10 i_epik_Tot_Q 
  :::
 } 
 m_atom[46] { 
  # First column is atom index #
  i_m_mmod_type
  r_m_x_coord
  r_m_y_coord
  r_m_z_coord
  i_m_residue_number
  i_m_color
  r_m_charge1
  r_m_charge2
  i_m_atomic_number
  i_m_visibility
  s_m_color_rgb
  s_m_atom_name
  i_m_ribbon_transparency
  r_epik_H2O_pKa
  r_epik_H2O_pKa_uncertainty
  b_st_NoSrcChirality
  i_sd_original_parity
  b_st_SpecifiedChirality
  :::
  1 1 19.143629 128.856010 23.230456 900 118 -0.22269 -0.22269 6 1 00CC00  C1  0 <> <> <> <> <>
  2 1 18.513012 128.646882 22.205939 900 118 -0.16779 -0.16779 6 1 00CC00  C2  0 <> <> <> <> <>
  3 3 17.738818 128.393701 20.946366 900 118 0.22859 0.22859 6 1 00CC00  C3  0 <> <> <> <> <>
  4 26 17.321456 126.995255 20.904430 900 38 -0.65384 -0.65384 7 1 2E2EFF  N4  0   4.460    2.220  1 <> <>
  5 3 15.864318 126.923003 20.848508 900 118 0.19298 0.19298 6 1 00CC00  C5  0 <> <> <> <> <>
  6 2 15.284005 127.581355 22.064982 900 118 -0.11145 -0.11145 6 1 00CC00  C6  0 <> <> <> <> <>
  7 2 14.432363 128.674854 21.935941 900 118 -0.08200 -0.08200 6 1 00CC00  C7  0 <> <> <> <> <>
  8 2 13.894400 129.284951 23.066827 900 118 -0.15596 -0.15596 6 1 00CC00  C8  0 <> <> <> <> <>
  9 2 14.203357 128.806902 24.336723 900 118 0.16857 0.16857 6 1 00CC00  C9  0 <> <> <> <> <>
  10 16 13.671968 129.409201 25.458891 900 70 -0.36156 -0.36156 8 1 FF2E2E  O10  0 <> <> <> <> <>
  11 3 14.052447 128.844662 26.659279 900 118 0.20773 0.20773 6 1 00CC00  C11  0 <> <> <> <> <>
  12 2 13.407624 129.590935 27.789448 900 118 -0.07787 -0.07787 6 1 00CC00  C12  0 <> <> <> <> <>
  13 2 12.161441 129.201618 28.271631 900 118 -0.11966 -0.11966 6 1 00CC00  C13  0 <> <> <> <> <>
  14 2 11.564583 129.896355 29.321429 900 118 -0.10783 -0.10783 6 1 00CC00  C14  0 <> <> <> <> <>
  15 2 12.209707 130.986906 29.897921 900 118 -0.15636 -0.15636 6 1 00CC00  C15  0 <> <> <> <> <>
  16 2 13.454076 131.376435 29.417163 900 118 0.20951 0.20951 6 1 00CC00  C16  0 <> <> <> <> <>
  17 56 14.088500 132.433996 29.970247 900 141 -0.21760 -0.21760 9 1 6BFFB5  F17  0 <> <> <> <> <>
  18 2 14.049197 130.682041 28.368861 900 118 -0.14331 -0.14331 6 1 00CC00  C18  0 <> <> <> <> <>
  19 2 15.055221 127.713282 24.463329 900 118 -0.20334 -0.20334 6 1 00CC00  C19  0 <> <> <> <> <>
  20 2 15.593295 127.102963 23.333680 900 118 0.12519 0.12519 6 1 00CC00  C20  0 <> <> <> <> <>
  21 57 16.647791 125.748032 23.508056 900 9 -0.15316 -0.15316 17 1 008C00  Cl21  0 <> <> <> <> <>
  22 3 17.887011 126.353131 19.721458 900 118 0.01203 0.01203 6 1 00CC00  C22  0 <> <> <> 1 1
  23 3 16.777319 125.840243 18.852246 900 118 -0.18433 -0.18433 6 1 00CC00  C23  0 <> <> <> <> <>
  24 2 18.703560 127.349982 18.953647 900 118 0.56813 0.56813 6 1 00CC00  C24  0 <> <> <> <> <>
  25 25 18.240467 127.521415 17.715114 900 38 -0.72351 -0.72351 7 1 2E2EFF  N25  0 <> <> <> <> <>
  26 15 19.682900 127.949007 19.388166 900 70 -0.53770 -0.53770 8 1 FF2E2E  O26  0  -1.910    0.900  <> <> <>
  27 41 19.696579 129.040301 24.124435 900 21 0.22747 0.22747 1 0 FFFFFF  H27  <> <> <> <> <> <>
  28 41 16.858656 129.036335 20.925497 900 21 0.10212 0.10212 1 0 FFFFFF  H28  <> <> <> <> <> <>
  29 41 18.367993 128.611134 20.083254 900 21 0.10212 0.10212 1 0 FFFFFF  H29  <> <> <> <> <> <>
  30 41 15.509218 127.434860 19.954077 900 21 0.07524 0.07524 1 0 FFFFFF  H30  <> <> <> <> <> <>
  31 41 15.553249 125.878802 20.817216 900 21 0.07524 0.07524 1 0 FFFFFF  H31  <> <> <> <> <> <>
  32 41 14.187845 129.051791 20.952058 900 21 0.14733 0.14733 1 0 FFFFFF  H32  <> <> <> <> <> <>
  33 41 13.233155 130.134596 22.957392 900 21 0.15050 0.15050 1 0 FFFFFF  H33  <> <> <> <> <> <>
  34 41 13.737528 127.801493 26.686196 900 21 0.04519 0.04519 1 0 FFFFFF  H34  <> <> <> <> <> <>
  35 41 15.136461 128.899636 26.759239 900 21 0.04519 0.04519 1 0 FFFFFF  H35  <> <> <> <> <> <>
  36 41 11.653451 128.354779 27.828736 900 21 0.13867 0.13867 1 0 FFFFFF  H36  <> <> <> <> <> <>
  37 41 10.595838 129.587714 29.690691 900 21 0.14041 0.14041 1 0 FFFFFF  H37  <> <> <> <> <> <>
  38 41 11.752131 131.529829 30.712318 900 21 0.14692 0.14692 1 0 FFFFFF  H38  <> <> <> <> <> <>
  39 41 15.016983 130.996791 28.005927 900 21 0.14880 0.14880 1 0 FFFFFF  H39  <> <> <> <> <> <>
  40 41 15.301781 127.333906 25.444760 900 21 0.14519 0.14519 1 0 FFFFFF  H40  <> <> <> <> <> <>
  41 41 18.522258 125.522056 20.027851 900 21 0.06925 0.06925 1 0 FFFFFF  H41  <> <> <> <> <> <>
  42 41 17.199549 125.360848 17.969068 900 21 0.07359 0.07359 1 0 FFFFFF  H42  <> <> <> <> <> <>
  43 41 16.142073 126.671318 18.545853 900 21 0.07359 0.07359 1 0 FFFFFF  H43  <> <> <> <> <> <>
  44 41 16.183960 125.115864 19.410189 900 21 0.07359 0.07359 1 0 FFFFFF  H44  <> <> <> <> <> <>
  45 43 17.440178 127.050517 17.317758 900 21 0.34340 0.34340 1 1 FFFFFF  H45  <>  13.754    0.950  <> <> <>
  46 43 18.633346 128.143133 17.022862 900 21 0.34340 0.34340 1 1 FFFFFF  H46  <>  13.754    0.950  <> <> <>
  :::
 } 
 m_bond[48] { 
  # First column is bond index #
  i_m_from
  i_m_to
  i_m_order
  i_m_from_rep
  i_m_to_rep
  i_sd_original_parity
  :::
  1 1 2 3 2 2 <>
  2 1 27 1 2 2 <>
  3 2 3 1 2 2 <>
  4 3 4 1 2 2 <>
  5 3 28 1 2 2 <>
  6 3 29 1 2 2 <>
  7 4 5 1 2 2 <>
  8 4 22 1 2 2 <>
  9 5 6 1 2 2 <>
  10 5 30 1 2 2 <>
  11 5 31 1 2 2 <>
  12 6 20 1 2 2 <>
  13 6 7 2 2 2 <>
  14 7 8 1 2 2 <>
  15 7 32 1 2 2 <>
  16 8 9 2 2 2 <>
  17 8 33 1 2 2 <>
  18 9 10 1 2 2 <>
  19 9 19 1 2 2 <>
  20 10 11 1 2 2 <>
  21 11 12 1 2 2 <>
  22 11 34 1 2 2 <>
  23 11 35 1 2 2 <>
  24 12 18 1 2 2 <>
  25 12 13 2 2 2 <>
  26 13 14 1 2 2 <>
  27 13 36 1 2 2 <>
  28 14 15 2 2 2 <>
  29 14 37 1 2 2 <>
  30 15 16 1 2 2 <>
  31 15 38 1 2 2 <>
  32 16 17 1 2 2 <>
  33 16 18 2 2 2 <>
  34 18 39 1 2 2 <>
  35 19 20 2 2 2 <>
  36 19 40 1 2 2 <>
  37 20 21 1 2 2 <>
  38 22 23 1 2 2 6
  39 22 24 1 2 2 <>
  40 22 41 1 2 2 <>
  41 23 22 1 2 2 6
  42 23 42 1 2 2 <>
  43 23 43 1 2 2 <>
  44 23 44 1 2 2 <>
  45 24 25 1 2 2 <>
  46 24 26 2 2 2 <>
  47 25 45 1 2 2 <>
  48 25 46 1 2 2 <>
  :::
 } 
} 

f_m_ct { 
 s_m_title
 i_m_ct_stereo_status
 s_st_Chirality_1
 s_m_entry_id
 s_m_entry_name
 s_m_Source_Path
 s_m_Source_File
 s_m_job_name
 i_m_Source_File_Index
 r_phase_PhaseScreenScore
 r_f3d_energy
 i_f3d_flags
 r_f3d_relative_energy
 i_phase_Conf_Index
 i_phase_Num_Sites_Matched
 s_phase_Matched_Ligand_Sites
 r_phase_Align_Score
 r_phase_Vector_Score
 r_phase_Volume_Score
 r_phase_Fitness
 r_phase_Group_Fitness
 s_phase_HypoID
 s_phase_ScreenID
 i_lp_mmshare_version
 s_epik_input
 s_epik_cmdline
 r_epik_Ionization_Penalty
 r_epik_Ionization_Penalty_Charging
 r_epik_Ionization_Penalty_Neutral
 r_epik_State_Penalty
 r_epik_Charging_Adjusted_Penalty
 i_epik_Tot_Q
 i_epik_Tot_abs_Q
 s_lp_Force_Field
 r_lp_Energy
 b_lp_Chiralities_Consistent
 s_lp_Variant
 s_user_duplicate_titles
 s_m_subgroup_title
 s_m_subgroupid
 b_m_subgroup_collapsed
 i_m_ct_format
 :::
 CHEMBL5201892 
  1
  2_R_1_28_3_30 
  32 
  structures_maob_ic50.ls.or.eq.100_yr.sm.or.eq.2020.52 
  /home/ktibsl/Dokumenty/Perry-Zbigniew-Magda 
  mao-b_results.mae 
  phase_screen_maob 
  32
  0.90260438272295
  446.90154
  0
  357.73139
  39
  4
  "D(2) H(3) R(9) R(7)" 
  0.749017269974938
  0.183328782418919
  0.34345665861648
  0.90260438272295
  0.90260438272295
  Hypothesis_1 
  phase_screen_maob_sub_1.maegz:47 
  65138
  W09IXVtDQEBIXTFbQ0gyXVtDSDJdW0NIMl1OKFtDSDJdMSljKG4yKWMoYzNjKGMyNClbY0hdW2NIXVtjSF1bY0hdNClbY0hdW2NIXW4zW0NIMl1jNVtjSF1bY0hdW2NIXWMoQ2wpW2NIXTU= 
  J2VwaWtfcHl0aG9uJywgJy1waHQnLCAnMC41JywgJy1waCcsICc3LjQnLCAnLXRuJywgJzgnLCAnLW1hJywgJzUwMCcsICctaW1hZScsICc8aW5maWxlLm1hZT4nLCAnLW9tYWUnLCAnPG91dGZpbGUubWFlPic= 
    0.0680 
    0.0680 
    0.0000 
    0.0680 
  0.136080408573068
  1
  1
  S-OPLS 
  49.283903
  1
  CHEMBL5201892-1 
  CHEMBL5201892 
  mao-b_phase_screen 
  mao-b_phase_screen 
  1
  2
 m_depend[7] { 
  # First column is dependency index #
  i_m_depend_dependency
  s_m_depend_property
  :::
  1 30 s_m_job_name 
  2 10 r_epik_Ionization_Penalty 
  3 10 r_epik_Ionization_Penalty_Charging 
  4 10 r_epik_Ionization_Penalty_Neutral 
  5 10 r_epik_State_Penalty 
  6 10 r_epik_Charging_Adjusted_Penalty 
  7 10 i_epik_Tot_Q 
  :::
 } 
 m_atom[51] { 
  # First column is atom index #
  i_m_mmod_type
  r_m_x_coord
  r_m_y_coord
  r_m_z_coord
  i_m_residue_number
  i_m_color
  r_m_charge1
  r_m_charge2
  i_m_atomic_number
  i_m_formal_charge
  i_m_visibility
  s_m_color_rgb
  s_m_atom_name
  r_epik_H2O_pKa
  r_epik_H2O_pKa_uncertainty
  i_m_ribbon_transparency
  b_st_NoSrcChirality
  :::
  1 16 16.001247 126.717891 18.594534 900 70 -0.64079 -0.64079 8 0 1 FF2E2E  O1    0.335    0.950  0 <>
  2 3 16.834378 126.114566 19.514476 900 118 0.18014 0.18014 6 0 1 00CC00  C2  <> <> 0 1
  3 3 16.334866 124.687843 19.808376 900 118 -0.14719 -0.14719 6 0 1 00CC00  C3  <> <> 0 <>
  4 3 15.029378 124.740530 20.623455 900 118 -0.12982 -0.12982 6 0 1 00CC00  C4  <> <> 0 <>
  5 3 15.156045 125.656489 21.858050 900 118 -0.08370 -0.08370 6 0 1 00CC00  C5  <> <> 0 <>
  6 25 15.591514 126.999335 21.462442 900 38 -0.10551 -0.10551 7 0 1 2E2EFF  N6  <> <> 0 <>
  7 2 15.684845 127.838215 22.653731 900 118 0.22105 0.22105 6 0 1 00CC00  C7  <> <> 0 <>
  8 31 16.083625 129.173496 22.535913 900 38 -0.14083 -0.14083 7 1 1 2E2EFF  N8  <> <> 0 <>
  9 2 16.188204 130.024527 23.664801 900 118 0.02048 0.02048 6 0 1 00CC00  C9  <> <> 0 <>
  10 2 16.590673 131.376931 23.556948 900 118 -0.14154 -0.14154 6 0 1 00CC00  C10  <> <> 0 <>
  11 2 16.684123 132.188699 24.684499 900 118 -0.05901 -0.05901 6 0 1 00CC00  C11  <> <> 0 <>
  12 2 16.381607 131.679886 25.941261 900 118 -0.11046 -0.11046 6 0 1 00CC00  C12  <> <> 0 <>
  13 2 15.982445 130.354138 26.084224 900 118 -0.08882 -0.08882 6 0 1 00CC00  C13  <> <> 0 <>
  14 2 15.879462 129.507208 24.951985 900 118 -0.07315 -0.07315 6 0 1 00CC00  C14  <> <> 0 <>
  15 2 15.476372 128.149775 25.053202 900 118 -0.00182 -0.00182 6 0 1 00CC00  C15  <> <> 0 <>
  16 2 15.376016 127.310143 23.916710 900 118 -0.07686 -0.07686 6 0 1 00CC00  C16  <> <> 0 <>
  17 2 14.947293 126.032861 24.409845 900 118 -0.22035 -0.22035 6 0 1 00CC00  C17  <> <> 0 <>
  18 2 14.808248 126.143053 25.784188 900 118 -0.25774 -0.25774 6 0 1 00CC00  C18  <> <> 0 <>
  19 25 15.128098 127.423072 26.173713 900 38 0.22893 0.22893 7 0 1 2E2EFF  N19  <> <> 0 <>
  20 3 15.084379 127.870911 27.562644 900 118 -0.04822 -0.04822 6 0 1 00CC00  C20  <> <> 0 <>
  21 2 14.111084 129.004921 27.691948 900 118 -0.12974 -0.12974 6 0 1 00CC00  C21  <> <> 0 <>
  22 2 13.007446 129.086465 26.848173 900 118 -0.10966 -0.10966 6 0 1 00CC00  C22  <> <> 0 <>
  23 2 12.105302 130.140815 26.970686 900 118 -0.11333 -0.11333 6 0 1 00CC00  C23  <> <> 0 <>
  24 2 12.298841 131.122889 27.938033 900 118 -0.09091 -0.09091 6 0 1 00CC00  C24  <> <> 0 <>
  25 2 13.401499 131.042173 28.781682 900 118 0.07373 0.07373 6 0 1 00CC00  C25  <> <> 0 <>
  26 57 13.653472 132.252942 29.985325 900 9 -0.11783 -0.11783 17 0 1 008C00  Cl26  <> <> 0 <>
  27 2 14.302588 129.988134 28.658552 900 118 -0.10017 -0.10017 6 0 1 00CC00  C27  <> <> 0 <>
  28 3 16.894203 126.979642 20.790140 900 118 -0.10814 -0.10814 6 0 1 00CC00  C28  <> <> 0 <>
  29 42 16.440870 126.983210 17.736433 900 21 0.43556 0.43556 1 0 1 FFFFFF  H29   15.459    0.730  <> <>
  30 41 17.818973 126.077267 19.046291 900 21 0.06873 0.06873 1 0 0 FFFFFF  H30  <> <> <> <>
  31 41 16.188244 124.131883 18.880890 900 21 0.09493 0.09493 1 0 0 FFFFFF  H31  <> <> <> <>
  32 41 17.095018 124.146257 20.374587 900 21 0.09493 0.09493 1 0 0 FFFFFF  H32  <> <> <> <>
  33 41 14.215733 125.099986 19.990855 900 21 0.09355 0.09355 1 0 0 FFFFFF  H33  <> <> <> <>
  34 41 14.742768 123.735541 20.936289 900 21 0.09355 0.09355 1 0 0 FFFFFF  H34  <> <> <> <>
  35 41 14.196474 125.722331 22.375084 900 21 0.07309 0.07309 1 0 0 FFFFFF  H35  <> <> <> <>
  36 41 15.863753 125.234097 22.575547 900 21 0.07309 0.07309 1 0 0 FFFFFF  H36  <> <> <> <>
  37 41 16.827960 131.780648 22.581857 900 21 0.15874 0.15874 1 0 0 FFFFFF  H37  <> <> <> <>
  38 41 16.993567 133.220510 24.583033 900 21 0.16551 0.16551 1 0 0 FFFFFF  H38  <> <> <> <>
  39 41 16.457142 132.318297 26.811577 900 21 0.16311 0.16311 1 0 0 FFFFFF  H39  <> <> <> <>
  40 41 15.749269 129.967939 27.066787 900 21 0.15045 0.15045 1 0 0 FFFFFF  H40  <> <> <> <>
  41 41 14.760590 125.135869 23.835548 900 21 0.21552 0.21552 1 0 0 FFFFFF  H41  <> <> <> <>
  42 41 14.505880 125.411285 26.523483 900 21 0.24072 0.24072 1 0 0 FFFFFF  H42  <> <> <> <>
  43 41 14.767742 127.045806 28.200643 900 21 0.10928 0.10928 1 0 0 FFFFFF  H43  <> <> <> <>
  44 41 16.075636 128.206314 27.867624 900 21 0.10928 0.10928 1 0 0 FFFFFF  H44  <> <> <> <>
  45 41 12.849366 128.327259 26.093366 900 21 0.12801 0.12801 1 0 0 FFFFFF  H45  <> <> <> <>
  46 41 11.249721 130.197780 26.311420 900 21 0.15118 0.15118 1 0 0 FFFFFF  H46  <> <> <> <>
  47 41 11.599802 131.941424 28.034246 900 21 0.16070 0.16070 1 0 0 FFFFFF  H47  <> <> <> <>
  48 41 15.156300 129.934512 29.319025 900 21 0.14374 0.14374 1 0 0 FFFFFF  H48  <> <> <> <>
  49 41 17.657770 126.599773 21.473316 900 21 0.07975 0.07975 1 0 0 FFFFFF  H49  <> <> <> <>
  50 41 17.188728 128.000152 20.536664 900 21 0.07975 0.07975 1 0 0 FFFFFF  H50  <> <> <> <>
  51 44 16.319979 129.572922 21.558400 900 21 0.28810 0.28810 1 0 1 FFFFFF  H51    8.315    2.220  <> <>
  :::
 } 
 m_bond[55] { 
  # First column is bond index #
  i_m_from
  i_m_to
  i_m_order
  i_m_from_rep
  i_m_to_rep
  :::
  1 1 2 1 2 2
  2 1 29 1 2 2
  3 2 28 1 2 2
  4 2 3 1 2 2
  5 2 30 1 2 2
  6 3 4 1 2 2
  7 3 31 1 2 2
  8 3 32 1 2 2
  9 4 5 1 2 2
  10 4 33 1 2 2
  11 4 34 1 2 2
  12 5 6 1 2 2
  13 5 35 1 2 2
  14 5 36 1 2 2
  15 6 7 1 2 2
  16 6 28 1 2 2
  17 7 16 1 2 2
  18 7 8 2 2 2
  19 8 9 1 2 2
  20 8 51 1 2 2
  21 9 14 2 2 2
  22 9 10 1 2 2
  23 10 11 2 2 2
  24 10 37 1 2 2
  25 11 12 1 2 2
  26 11 38 1 2 2
  27 12 13 2 2 2
  28 12 39 1 2 2
  29 13 14 1 2 2
  30 13 40 1 2 2
  31 14 15 1 2 2
  32 15 19 1 2 2
  33 15 16 2 2 2
  34 16 17 1 2 2
  35 17 18 2 2 2
  36 17 41 1 2 2
  37 18 19 1 2 2
  38 18 42 1 2 2
  39 19 20 1 2 2
  40 20 21 1 2 2
  41 20 43 1 2 2
  42 20 44 1 2 2
  43 21 27 1 2 2
  44 21 22 2 2 2
  45 22 23 1 2 2
  46 22 45 1 2 2
  47 23 24 2 2 2
  48 23 46 1 2 2
  49 24 25 1 2 2
  50 24 47 1 2 2
  51 25 26 1 2 2
  52 25 27 2 2 2
  53 27 48 1 2 2
  54 28 49 1 2 2
  55 28 50 1 2 2
  :::
 } 
} 

f_m_ct { 
 s_m_title
 i_m_ct_stereo_status
 s_st_Chirality_1
 s_m_entry_id
 s_m_entry_name
 s_m_Source_Path
 s_m_Source_File
 s_m_job_name
 i_m_Source_File_Index
 r_phase_PhaseScreenScore
 r_f3d_energy
 i_f3d_flags
 r_f3d_relative_energy
 i_phase_Conf_Index
 i_phase_Num_Sites_Matched
 s_phase_Matched_Ligand_Sites
 r_phase_Align_Score
 r_phase_Vector_Score
 r_phase_Volume_Score
 r_phase_Fitness
 r_phase_Group_Fitness
 s_phase_HypoID
 s_phase_ScreenID
 i_lp_mmshare_version
 s_epik_input
 s_epik_cmdline
 r_epik_Ionization_Penalty
 r_epik_Ionization_Penalty_Charging
 r_epik_Ionization_Penalty_Neutral
 r_epik_State_Penalty
 r_epik_Charging_Adjusted_Penalty
 i_epik_Tot_Q
 i_epik_Tot_abs_Q
 s_lp_Force_Field
 r_lp_Energy
 b_lp_Chiralities_Consistent
 s_lp_Variant
 s_user_duplicate_titles
 s_m_subgroup_title
 s_m_subgroupid
 b_m_subgroup_collapsed
 i_m_ct_format
 :::
 CHEMBL5082824 
  1
  2_R_9_3_1_56 
  33 
  structures_maob_ic50.ls.or.eq.100_yr.sm.or.eq.2020.78 
  /home/ktibsl/Dokumenty/Perry-Zbigniew-Magda 
  mao-b_results.mae 
  phase_screen_maob 
  33
  0.808457452616149
  593.62488
  0
  482.20998
  40
  4
  "D(5) H(6) R(10) R(12)" 
  0.668334624837791
  -0.00373043243150149
  0.36913340574581
  0.808457452616149
  0.808457452616149
  Hypothesis_1 
  phase_screen_maob_sub_1.maegz:71 
  65138
  RltDSF0oRilbQ0gyXVtDSDJdW0NIMl1OKFtDSDNdKVtDSDJdYzFbY0hdW2NIXWMoW2NIXVtjSF0xKVtDSDJdT2MoW2NIXVtjSF0yKVtjSF1jKGMyMylvYyg9TylbY0hdYzNbQ0gyXVtPSF0= 
  J2VwaWtfcHl0aG9uJywgJy1waHQnLCAnMC41JywgJy1waCcsICc3LjQnLCAnLXRuJywgJzgnLCAnLW1hJywgJzUwMCcsICctaW1hZScsICc8aW5maWxlLm1hZT4nLCAnLW9tYWUnLCAnPG91dGZpbGUubWFlPic= 
    0.1203 
    0.1203 
    0.0000 
    0.1203 
  0.240676440825052
  1
  1
  S-OPLS 
  45.175546
  1
  CHEMBL5082824-1 
  CHEMBL5082824,CHEMBL5082824 
  mao-b_phase_screen 
  mao-b_phase_screen 
  1
  2
 m_depend[7] { 
  # First column is dependency index #
  i_m_depend_dependency
  s_m_depend_property
  :::
  1 30 s_m_job_name 
  2 10 r_epik_Ionization_Penalty 
  3 10 r_epik_Ionization_Penalty_Charging 
  4 10 r_epik_Ionization_Penalty_Neutral 
  5 10 r_epik_State_Penalty 
  6 10 r_epik_Charging_Adjusted_Penalty 
  7 10 i_epik_Tot_Q 
  :::
 } 
 m_atom[56] { 
  # First column is atom index #
  i_m_mmod_type
  r_m_x_coord
  r_m_y_coord
  r_m_z_coord
  i_m_residue_number
  i_m_color
  r_m_charge1
  r_m_charge2
  i_m_atomic_number
  i_m_formal_charge
  i_m_visibility
  s_m_color_rgb
  s_m_atom_name
  i_m_ribbon_transparency
  b_st_NoSrcChirality
  r_epik_H2O_pKa
  r_epik_H2O_pKa_uncertainty
  :::
  1 3 9.882989 132.241935 31.626884 900 118 -0.00516 -0.00516 6 0 1 00CC00  C1  0 <> <> <>
  2 32 10.793575 132.581311 30.537271 900 38 -0.44620 -0.44620 7 1 1 2E2EFF  N2  0 1 <> <>
  3 3 10.944943 134.031562 30.463373 900 118 0.03416 0.03416 6 0 1 00CC00  C3  0 <> <> <>
  4 3 12.386357 134.394724 30.664465 900 118 -0.15205 -0.15205 6 0 1 00CC00  C4  0 <> <> <>
  5 3 13.218213 133.750076 29.595613 900 118 -0.20069 -0.20069 6 0 1 00CC00  C5  0 <> <> <>
  6 3 14.226827 132.838138 30.228911 900 118 0.40072 0.40072 6 0 1 00CC00  C6  0 <> <> <>
  7 56 14.026877 131.596272 29.790715 900 141 -0.21409 -0.21409 9 0 1 6BFFB5  F7  0 <> <> <>
  8 56 15.451078 133.248976 29.902346 900 141 -0.21409 -0.21409 9 0 1 6BFFB5  F8  0 <> <> <>
  9 3 10.250728 132.083792 29.276560 900 118 0.09415 0.09415 6 0 1 00CC00  C9  0 <> <> <>
  10 2 11.216653 131.112866 28.664766 900 118 -0.16692 -0.16692 6 0 1 00CC00  C10  0 <> <> <>
  11 2 11.754084 131.365699 27.408237 900 118 -0.10332 -0.10332 6 0 1 00CC00  C11  0 <> <> <>
  12 2 12.649064 130.466086 26.841379 900 118 -0.09489 -0.09489 6 0 1 00CC00  C12  0 <> <> <>
  13 2 13.006612 129.313638 27.531050 900 118 -0.04769 -0.04769 6 0 1 00CC00  C13  0 <> <> <>
  14 3 13.972537 128.342712 26.919256 900 118 0.20350 0.20350 6 0 1 00CC00  C14  0 <> <> <>
  15 16 13.459435 127.872454 25.727625 900 70 -0.36428 -0.36428 8 0 1 FF2E2E  O15  0 <> <> <>
  16 2 14.234370 128.132760 24.615817 900 118 0.18164 0.18164 6 0 1 00CC00  C16  0 <> <> <>
  17 2 13.821355 127.707612 23.354946 900 118 -0.23046 -0.23046 6 0 1 00CC00  C17  0 <> <> <>
  18 2 14.598361 127.966607 22.227181 900 118 -0.03099 -0.03099 6 0 1 00CC00  C18  0 <> <> <>
  19 2 15.800394 128.657122 22.358187 900 118 -0.18541 -0.18541 6 0 1 00CC00  C19  0 <> <> <>
  20 2 16.675738 128.970604 21.228171 900 118 0.04809 0.04809 6 0 1 00CC00  C20  0 <> <> <>
  21 3 16.288763 128.540939 19.844105 900 118 0.17357 0.17357 6 0 1 00CC00  C21  0 <> <> <>
  22 16 16.169438 127.166648 19.805566 900 70 -0.64577 -0.64577 8 0 1 FF2E2E  O22  0 <>  -0.300    0.950 
  23 2 17.828774 129.641658 21.410045 900 118 -0.21330 -0.21330 6 0 1 00CC00  C23  0 <> <> <>
  24 2 18.249824 130.082660 22.744516 900 118 0.45943 0.45943 6 0 1 00CC00  C24  0 <> <> <>
  25 15 19.276059 130.698862 23.028984 900 70 -0.37639 -0.37639 8 0 1 FF2E2E  O25  0 <>  -0.950    2.000 
  26 16 17.405254 129.775830 23.806528 900 70 -0.21888 -0.21888 8 0 1 FF2E2E  O26  0 <> <> <>
  27 2 16.214662 129.083490 23.622429 900 118 0.15614 0.15614 6 0 1 00CC00  C27  0 <> <> <>
  28 2 15.436477 128.823170 24.745872 900 118 -0.17022 -0.17022 6 0 1 00CC00  C28  0 <> <> <>
  29 2 12.469180 129.060805 28.787579 900 118 -0.09489 -0.09489 6 0 1 00CC00  C29  0 <> <> <>
  30 2 11.574201 129.960419 29.354437 900 118 -0.10332 -0.10332 6 0 1 00CC00  C30  0 <> <> <>
  31 41 8.910900 132.699852 31.443978 900 21 0.12471 0.12471 1 0 0 FFFFFF  H31  <> <> <> <>
  32 41 10.288266 132.613370 32.568100 900 21 0.12471 0.12471 1 0 0 FFFFFF  H32  <> <> <> <>
  33 41 9.769982 131.159214 31.682054 900 21 0.12471 0.12471 1 0 0 FFFFFF  H33  <> <> <> <>
  34 41 10.615004 134.381941 29.485377 900 21 0.12546 0.12546 1 0 0 FFFFFF  H34  <> <> <> <>
  35 41 10.340460 134.500006 31.240072 900 21 0.12546 0.12546 1 0 0 FFFFFF  H35  <> <> <> <>
  36 41 12.499364 135.477446 30.609295 900 21 0.09373 0.09373 1 0 0 FFFFFF  H36  <> <> <> <>
  37 41 12.716295 134.044346 31.642460 900 21 0.09373 0.09373 1 0 0 FFFFFF  H37  <> <> <> <>
  38 41 12.573773 133.173882 28.931687 900 21 0.10530 0.10530 1 0 0 FFFFFF  H38  <> <> <> <>
  39 41 13.734208 134.520501 29.022644 900 21 0.10530 0.10530 1 0 0 FFFFFF  H39  <> <> <> <>
  40 41 14.123007 132.854323 31.313835 900 21 0.07198 0.07198 1 0 0 FFFFFF  H40  <> <> <> <>
  41 41 9.300723 131.582799 29.462561 900 21 0.12240 0.12240 1 0 0 FFFFFF  H41  <> <> <> <>
  42 41 10.093551 132.918890 28.593912 900 21 0.12240 0.12240 1 0 0 FFFFFF  H42  <> <> <> <>
  43 41 11.475714 132.262938 26.871294 900 21 0.13738 0.13738 1 0 0 FFFFFF  H43  <> <> <> <>
  44 41 13.067481 130.662929 25.863108 900 21 0.16062 0.16062 1 0 0 FFFFFF  H44  <> <> <> <>
  45 41 14.922542 128.843705 26.733255 900 21 0.05307 0.05307 1 0 0 FFFFFF  H45  <> <> <> <>
  46 41 14.129713 127.507614 27.601904 900 21 0.05307 0.05307 1 0 0 FFFFFF  H46  <> <> <> <>
  47 41 12.887739 127.170790 23.249948 900 21 0.13458 0.13458 1 0 0 FFFFFF  H47  <> <> <> <>
  48 41 14.259895 127.627857 21.256403 900 21 0.14803 0.14803 1 0 0 FFFFFF  H48  <> <> <> <>
  49 41 15.335432 128.996086 19.575588 900 21 0.06338 0.06338 1 0 0 FFFFFF  H49  <> <> <> <>
  50 41 17.055141 128.859060 19.137307 900 21 0.06338 0.06338 1 0 0 FFFFFF  H50  <> <> <> <>
  51 42 15.912606 126.789527 18.915725 900 21 0.42920 0.42920 1 0 1 FFFFFF  H51  <> <>  13.000    0.603 
  52 41 18.455923 129.859914 20.559388 900 21 0.17738 0.17738 1 0 0 FFFFFF  H52  <> <> <> <>
  53 41 15.763988 129.156466 25.720892 900 21 0.16788 0.16788 1 0 0 FFFFFF  H53  <> <> <> <>
  54 41 12.747551 128.163567 29.324522 900 21 0.16062 0.16062 1 0 0 FFFFFF  H54  <> <> <> <>
  55 41 11.155784 129.763575 30.332708 900 21 0.13738 0.13738 1 0 0 FFFFFF  H55  <> <> <> <>
  56 44 11.694318 132.157003 30.706753 900 21 0.30173 0.30173 1 0 1 FFFFFF  H56  <> <>   8.047    1.474 
  :::
 } 
 m_bond[58] { 
  # First column is bond index #
  i_m_from
  i_m_to
  i_m_order
  i_m_from_rep
  i_m_to_rep
  :::
  1 1 2 1 2 2
  2 1 31 1 2 2
  3 1 32 1 2 2
  4 1 33 1 2 2
  5 2 3 1 2 2
  6 2 9 1 2 2
  7 2 56 1 2 2
  8 3 4 1 2 2
  9 3 34 1 2 2
  10 3 35 1 2 2
  11 4 5 1 2 2
  12 4 36 1 2 2
  13 4 37 1 2 2
  14 5 6 1 2 2
  15 5 38 1 2 2
  16 5 39 1 2 2
  17 6 7 1 2 2
  18 6 8 1 2 2
  19 6 40 1 2 2
  20 9 10 1 2 2
  21 9 41 1 2 2
  22 9 42 1 2 2
  23 10 30 1 2 2
  24 10 11 2 2 2
  25 11 12 1 2 2
  26 11 43 1 2 2
  27 12 13 2 2 2
  28 12 44 1 2 2
  29 13 14 1 2 2
  30 13 29 1 2 2
  31 14 15 1 2 2
  32 14 45 1 2 2
  33 14 46 1 2 2
  34 15 16 1 2 2
  35 16 28 1 2 2
  36 16 17 2 2 2
  37 17 18 1 2 2
  38 17 47 1 2 2
  39 18 19 2 2 2
  40 18 48 1 2 2
  41 19 27 1 2 2
  42 19 20 1 2 2
  43 20 21 1 2 2
  44 20 23 2 2 2
  45 21 22 1 2 2
  46 21 49 1 2 2
  47 21 50 1 2 2
  48 22 51 1 2 2
  49 23 24 1 2 2
  50 23 52 1 2 2
  51 24 25 2 2 2
  52 24 26 1 2 2
  53 26 27 1 2 2
  54 27 28 2 2 2
  55 28 53 1 2 2
  56 29 30 2 2 2
  57 29 54 1 2 2
  58 30 55 1 2 2
  :::
 } 
} 

f_m_ct { 
 s_m_title
 s_m_entry_id
 s_m_entry_name
 s_m_Source_Path
 s_m_Source_File
 s_m_job_name
 s_phasehypo_HypoID
 s_phasehypo_HypoRole
 s_phasehypo_RefCt
 s_phasehypo_SiteTypes
 s_phasehypo_SiteMask
 s_phasehypo_FeatureRadii
 s_phasehypo_FeatureRules
 s_phasehypo_MatchingTolerances
 s_phasehypo_FeatureDefinitions
 s_phasehypo_Sites
 s_phasehypo_SitesWithProj
 s_phasehypo_ExcludedVolumes
 b_phasehypo_ReferenceLigandVisible
 b_phasehypo_FeatureLabelsVisible
 b_phasehypo_ExcludedVolumesVisible
 b_phasehypo_ToleranceVisible
 b_phasehypo_PropLabelsVisible
 i_phasehypo_MinSites
 i_m_Source_File_Index
 s_m_subgroup_title
 s_m_subgroupid
 b_m_subgroup_collapsed
 i_m_ct_format
 :::
 sert_hypothesis 
  34 
  Hypothesis_5_merged_sert.1 
  /home/ktibsl/Dokumenty/Perry-Zbigniew-Magda 
  mao-b_results.mae 
  phase_screen_9_merged_sert 
  Hypothesis_5_merged_sert 
  hypo 
  Zl9tX2N0IHsgCiBzX21fdGl0bGUKIHNfcGhhc2VoeXBvX0h5cG9JRAogc19waGFzZWh5cG9fSHlwb1JvbGUKIGJfbV9zdWJncm91cF9jb2xsYXBzZWQKIHNfbV9zdWJncm91cGlkCiBpX21fY3RfZm9ybWF0CiA6OjoKICIiIAogIEh5cG90aGVzaXNfNV9tZXJnZWRfc2VydCAKICByZWYgCiAgMQogICJIeXBvdGhlc2lzXzVfbWVyZ2VkX3NlcnQtPlJlZmVyZW5jZSBMaWdhbmQiIAogIDIKIG1fYXRvbVs1XSB7IAogICMgRmlyc3QgY29sdW1uIGlzIGF0b20gaW5kZXggIwogIGlfbV9tbW9kX3R5cGUKICByX21feF9jb29yZAogIHJfbV95X2Nvb3JkCiAgcl9tX3pfY29vcmQKICBpX21fY29sb3IKICBpX21fYXRvbWljX251bWJlcgogIHNfbV9jb2xvcl9yZ2IKICBzX3BoYXNlaHlwb19mcmFnbWVudF9pZAogIDo6OgogIDEgNjMgMzQuMzc4NDYwIDE4NC41NDQ4NTMgMTQyLjkyMDM5NCAxOSAtMSBFMTFFRTEgIEhfYmFzZSAKICAyIDYzIDM0Ljc3MjI4OCAxODQuNTE2MjQ4IDE0MC4xNDI1NTMgMTkgLTEgRTExRUUxICBQX2Jhc2UgCiAgMyA2MyAzNS42Nzc0ODcgMTgyLjQxNzAyNSAxNDMuMTQ2NjI3IDE5IC0xIEUxMUVFMSAgUjJfYmFzZSAKICA0IDYzIDM2LjkxODQwMCAxODMuMzIzMTc2IDE0NC4wODQxOTEgMTkgLTEgRTExRUUxICBSMl9wcm9qXzEgCiAgNSA2MyAzNC40MzY1NzQgMTgxLjUxMDg3NSAxNDIuMjA5MDYzIDE5IC0xIEUxMUVFMSAgUjJfcHJval8yIAogIDo6OgogfSAKIG1fYm9uZFsyXSB7IAogICMgRmlyc3QgY29sdW1uIGlzIGJvbmQgaW5kZXggIwogIGlfbV9mcm9tCiAgaV9tX3RvCiAgaV9tX29yZGVyCiAgOjo6CiAgMSAzIDQgMQogIDIgMyA1IDEKICA6OjoKIH0gCn0gCgo= 
  HPR 
  MCBIIDAKMSBQIDAKMiBSIDAK 
  SCAyClAgMgpSIDIKRU5EX09GX0ZFQVRVUkVfREFUQQo= 
  MCBICjEgUAoyIFIK 
  MCBIIDIKMSBQIDIKMiBSIDIK 
  I1ZFUlNJT04gNzMxMzQKI0ZFQVRVUkUKI0lERU5USUZJRVIgQQojQ09NTUVOVCBBY2NlcHRvcgojSU5DTFVERSAKZGVmYXVsdF9mcmFnX2EwICAgICAgICAgICAgICAgICAgICAgICAgIGdyb3VwKDEpICAgMCAgIDEgICAwICAgMCAgIDEgICAxLjgKZGVmYXVsdF9mcmFnX2ExICAgICAgICAgICAgICAgICAgICAgICAgIHZlY3RvcigxKSAgIDAgICAxICAgLTEwICAgMCAgIDEgICAxLjgKZGVmYXVsdF9mcmFnX2EyICAgICAgICAgICAgICAgICAgICAgICAgIHZlY3RvcigxKSAgIDAgICAxICAgLTExICAgMCAgIDEgICAxLjgKZGVmYXVsdF9mcmFnX2EzICAgICAgICAgICAgICAgICAgICAgICAgIHZlY3RvcigxKSAgIDAgICAxICAgLTEyICAgMCAgIDEgICAxLjgKW047WDFdI1sjNl0gICAgICAgICAgICAgICAgICAgICAgICAgICAgIHZlY3RvcigxKSAgIDAgICAxICAgLTQgICAwICAgMSAgIDEuOApbTjtYMV0jQ0MgICAgICAgICAgICAgICAgICAgICAgICAgICAgICAgdmVjdG9yKDEpICAgMCAgIDEgICAtNCAgIDAgICAxICAgMS44CltOO1gyXSg9Q35bQyxjXSlDICAgICAgICAgICAgICAgICAgICAgICB2ZWN0b3IoMSkgICAwICAgMSAgIC0zICAgMCAgIDEgICAxLjgKW047WDJdKE8pPU5bYV0gICAgICAgICAgICAgICAgICAgICAgICAgIHZlY3RvcigxKSAgIDAgICAxICAgLTMgICAwICAgMSAgIDEuOApbTjtYMl0oPU4tTylbYV0gICAgICAgICAgICAgICAgICAgICAgICAgdmVjdG9yKDEpICAgMCAgIDEgICAtMyAgIDAgICAxICAgMS44CltuO1gyXTFjY2NjYzEgICAgICAgICAgICAgICAgICAgICAgICAgICB2ZWN0b3IoMSkgICAwICAgMSAgIC0zICAgMCAgIDEgICAxLjgKW247WDJdKFthXSkoW2FdKSAgICAgICAgICAgICAgICAgICAgICAgIHZlY3RvcigxKSAgIDAgICAxICAgLTMgICAwICAgMSAgIDEuOApbTjtYMl0oPUN+W0MsY10pKH5bKl0pICAgICAgICAgICAgICAgICAgdmVjdG9yKDEpICAgMCAgIDEgICAtMyAgIDAgICAxICAgMS44CltOO1gzXShDKShDKVtOO1gzXUMgICAgICAgICAgICAgICAgICAgICB2ZWN0b3IoMSkgICAwICAgMSAgIC0yICAgMCAgIDEgICAxLjgKW047WDJdKD1bQyxjXSkoflsqXSkgICAgICAgICAgICAgICAgICAgIHZlY3RvcigxKSAgIDAgICAxICAgLTMgICAwICAgMSAgIDEuOApbTjtYMl0ofltDLGNdKT1bTjtYMl0gICAgICAgICAgICAgICAgICAgdmVjdG9yKDEpICAgMCAgIDEgICAtMyAgIDAgICAxICAgMS44CltuO1gyXTFjW25IXWNjMSAgICAgICAgICAgICAgICAgICAgICAgICB2ZWN0b3IoMSkgICAwICAgMSAgIC0zICAgMCAgIDEgICAxLjgKTz1bUztYNF0oPU8pKFshIzhdKShbISM4XSkgICAgICAgICAgICAgIHZlY3RvcigxKSAgIDAgICAxICAgLTcgICAwICAgMSAgIDEuOApbTztYMl1DICAgICAgICAgICAgICAgICAgICAgICAgICAgICAgICAgdmVjdG9yKDEpICAgMCAgIDEgICAtNSAgIDAgICAxICAgMS44CltPO1gyXU4gICAgICAgICAgICAgICAgICAgICAgICAgICAgICAgICB2ZWN0b3IoMSkgICAwICAgMSAgIC01ICAgMCAgIDEgICAxLjgKW087WDFdPVtDLGNdICAgICAgICAgICAgICAgICAgICAgICAgICAgIHZlY3RvcigxKSAgIDAgICAxICAgLTYgICAwICAgMSAgIDEuOApvICAgICAgICAgICAgICAgICAgICAgICAgICAgICAgICAgICAgICAgdmVjdG9yKDEpICAgMCAgIDEgICAtMyAgIDAgICAxICAgMS44CltPO1gyXShDKUMgICAgICAgICAgICAgICAgICAgICAgICAgICAgICB2ZWN0b3IoMSkgICAwICAgMSAgIC01ICAgMCAgIDEgICAxLjgKW087WDJdYzFuY2NjYzEgICAgICAgICAgICAgICAgICAgICAgICAgIHZlY3RvcigxKSAgIDAgICAxICAgLTUgICAwICAgMSAgIDEuOApbTztYMl1+W2FdICAgICAgICAgICAgICAgICAgICAgICAgICAgICAgdmVjdG9yKDEpICAgMCAgIDEgICAtNSAgIDAgICAxICAgMS44Ck89UE8oWyEjMV0pICAgICAgICAgICAgICAgICAgICAgICAgICAgICB2ZWN0b3IoMSkgICAwICAgMSAgIC03ICAgMCAgIDEgICAxLjgKW087WDJdICAgICAgICAgICAgICAgICAgICAgICAgICAgICAgICAgIHZlY3RvcigxKSAgIDAgICAxICAgLTUgICAwICAgMSAgIDEuOApbUztYMl0oQylDICAgICAgICAgICAgICAgICAgICAgICAgICAgICAgdmVjdG9yKDEpICAgMCAgIDEgICAtNSAgIDAgICAxICAgMS44CltTO1gyXSg9QylOICAgICAgICAgICAgICAgICAgICAgICAgICAgICB2ZWN0b3IoMSkgICAwICAgMSAgIC01ICAgMCAgIDEgICAxLjgKI0VYQ0xVREUKZGVmYXVsdF9uZWdhdGl2ZV9pb25pYyAgICAgICAgICAgICAgICAgIGdyb3VwICAgMCAgIDEgICAwICAgMCAgIDEgICAxLjgKTig9Kik9KiAgICAgICAgICAgICAgICAgICAgICAgICAgICAgICAgIHBvaW50ICAgMCAgIDEgICAwICAgMCAgIDEgICAxLjgKW25IXShbYV0pW2FdICAgICAgICAgICAgICAgICAgICAgICAgICAgIHBvaW50ICAgMCAgIDEgICAwICAgMCAgIDEgICAxLjgKWyM3O1gzXVsqXT1bTyxTXSAgICAgICAgICAgICAgICAgICAgICAgIHBvaW50ICAgMCAgIDEgICAwICAgMCAgIDEgICAxLjgKTig9Tj1OKVsjNl0gICAgICAgICAgICAgICAgICAgICAgICAgICAgIHBvaW50ICAgMCAgIDEgICAwICAgMCAgIDEgICAxLjgKW05IMl0oQyg9TylbTkgyXSkgICAgICAgICAgICAgICAgICAgICAgIHBvaW50ICAgMCAgIDEgICAwICAgMCAgIDEgICAxLjgKW05IXShDPU8pKEM9TykgICAgICAgICAgICAgICAgICAgICAgICAgIHBvaW50ICAgMCAgIDEgICAwICAgMCAgIDEgICAxLjgKW05IMl0oUyg9TykoPU8pWyM2XSlbIzZdICAgICAgICAgICAgICAgIHBvaW50ICAgMCAgIDEgICAwICAgMCAgIDEgICAxLjgKW05IXShTKD1PKSg9TylbIzZdKVsjNl0gICAgICAgICAgICAgICAgIHBvaW50ICAgMCAgIDEgICAwICAgMCAgIDEgICAxLjgKbzFuY2NjMSAgICAgICAgICAgICAgICAgICAgICAgICAgICAgICAgIHBvaW50ICAgMCAgIDEgICAwICAgMSAgIDEgICAxLjgKbzFjbmNjMSAgICAgICAgICAgICAgICAgICAgICAgICAgICAgICAgIHBvaW50ICAgMCAgIDEgICAwICAgMSAgIDEgICAxLjgKbzFjY2NjMSAgICAgICAgICAgICAgICAgICAgICAgICAgICAgICAgIHBvaW50ICAgMCAgIDEgICAwICAgMSAgIDEgICAxLjgKW087WDJdQz1PICAgICAgICAgICAgICAgICAgICAgICAgICAgICAgIHBvaW50ICAgMCAgIDEgICAwICAgMSAgIDEgICAxLjgKW087WDJdICAgICAgICAgICAgICAgICAgICAgICAgICAgICAgICAgIHBvaW50ICAgMCAgIDEgICAwICAgMSAgIDEgICAxLjgKI0ZFQVRVUkUKI0lERU5USUZJRVIgRAojQ09NTUVOVCBEb25vcgojSU5DTFVERSAKZGVmYXVsdF9mcmFnX2QwICAgICAgICAgICAgICAgICAgICAgICAgIGdyb3VwKDEpICAgMCAgIDEgICAwICAgMCAgIDEgICAxLjgKZGVmYXVsdF9mcmFnX2QxICAgICAgICAgICAgICAgICAgICAgICAgIHZlY3RvcigxKSAgIDAgICAxICAgLTEzICAgMCAgIDEgICAxLjgKWyMxXVtPO1gyXSAgICAgICAgICAgICAgICAgICAgICAgICAgICAgIHZlY3RvcigxKSAgIDAgICAxICAgLTEgICAwICAgMSAgIDEuOApbIzFdU1sjNl0gICAgICAgICAgICAgICAgICAgICAgICAgICAgICAgdmVjdG9yKDEpICAgMCAgIDEgICAtMSAgIDAgICAxICAgMS44ClsjMV1bQztYMl0jW0M7WDJdICAgICAgICAgICAgICAgICAgICAgICB2ZWN0b3IoMSkgICAwICAgMSAgIC0xICAgMCAgIDEgICAxLjgKWyMxXVtOWDNdQyg9W05YMl0pWyM2XSAgICAgICAgICAgICAgICAgIHZlY3RvcigxKSAgIDAgICAxICAgLTEgICAwICAgMSAgIDEuOApbIzFdWyM3XSAgICAgICAgICAgICAgICAgICAgICAgICAgICAgICAgdmVjdG9yKDEpICAgMCAgIDEgICAtMSAgIDAgICAxICAgMS44CiNFWENMVURFCmRlZmF1bHRfcG9zaXRpdmVfaW9uaWMgICAgICAgICAgICAgICAgICBncm91cCAgIDAgICAxICAgMCAgIDAgICAxICAgMS44ClsjMV1PQyg9TykgICAgICAgICAgICAgICAgICAgICAgICAgICAgICBwb2ludCgxKSAgIDAgICAxICAgMCAgIDEgICAxICAgMS44ClsjMV1PW1M7WDNdPU8gICAgICAgICAgICAgICAgICAgICAgICAgICBwb2ludCgxKSAgIDAgICAxICAgMCAgIDAgICAxICAgMS44ClsjMV1PW1M7WDRdKD1PKSg9TykgICAgICAgICAgICAgICAgICAgICBwb2ludCgxKSAgIDAgICAxICAgMCAgIDAgICAxICAgMS44ClsjMV1PW1A7WDNdPU8gICAgICAgICAgICAgICAgICAgICAgICAgICBwb2ludCgxKSAgIDAgICAxICAgMCAgIDAgICAxICAgMS44ClsjMV1PW1A7WDRdPU8gICAgICAgICAgICAgICAgICAgICAgICAgICBwb2ludCgxKSAgIDAgICAxICAgMCAgIDAgICAxICAgMS44ClsjMV1uMW5ubmMxICAgICAgICAgICAgICAgICAgICAgICAgICAgICBwb2ludCgxKSAgIDAgICAxICAgMCAgIDEgICAxICAgMS44ClsjMV1OKFtTO1g0XSg9TykoPU8pKShDKEYpKEYpKEYpKSAgICAgICBwb2ludCgxKSAgIDAgICAxICAgMCAgIDAgICAxICAgMS44ClsjMV0oW05IMjtYMyxOSDNdKFsjNjtYNF0pKSAgICAgICAgICAgICBwb2ludCgxKSAgIDAgICAxICAgMCAgIDEgICAxICAgMS44ClsjMV0oW05IO1gzLE5IMl0oWyM2O1g0XSkoWyM2O1g0XSkpICAgICBwb2ludCgxKSAgIDAgICAxICAgMCAgIDEgICAxICAgMS44ClsjMV0oW05IO1g0XShbIzY7WDRdKShbIzY7WDRdKShbIzY7WDRdKSkgICBwb2ludCgxKSAgIDAgICAxICAgMCAgIDEgICAxICAgMS44ClsjMV1bTlgzXUMoPVtOWDJdKVtOWDNdICAgICAgICAgICAgICAgICBwb2ludCgxKSAgIDAgICAxICAgMCAgIDEgICAxICAgMS44ClsjMV1bTlgzXUMoPVtOWDMrXSkgICAgICAgICAgICAgICAgICAgICBwb2ludCgxKSAgIDAgICAxICAgMCAgIDEgICAxICAgMS44ClsjMV1bTlgzK109Q1tOSDJdICAgICAgICAgICAgICAgICAgICAgICBwb2ludCgxKSAgIDAgICAxICAgMCAgIDEgICAxICAgMS44ClsjMV1bTlgzXUMoPVtOWDJdKSAgICAgICAgICAgICAgICAgICAgICBwb2ludCgxKSAgIDAgICAxICAgMCAgIDEgICAxICAgMS44ClsjMV1bTlgzXVsjNl0oPVtOWDIsTlgzK10pWyM2XSAgICAgICAgICBwb2ludCgxKSAgIDAgICAxICAgMCAgIDEgICAxICAgMS44CiNGRUFUVVJFCiNJREVOVElGSUVSIEgKI0NPTU1FTlQgSHlkcm9waG9iaWMKI0lOQ0xVREUgCmRlZmF1bHRfZnJhZ19oICAgICAgICAgICAgICAgICAgICAgICAgICBncm91cCgxKSAgIDAgICAxICAgMCAgIDAgICAxICAgMS44CltDSDNdW3IsUjsjNjsrMF0gICAgICAgICAgICAgICAgICAgICAgICBncm91cCgxKSAgIDAgICAxICAgMCAgIDAgICAxICAgMS44CltDSDNdW05YMyxOWDI7KzBdICAgICAgICAgICAgICAgICAgICAgICBncm91cCgxKSAgIDAgICAxICAgMCAgIDAgICAxICAgMS44CltDSDNdW0NYMzsrMF09W05YMjsrMF0gICAgICAgICAgICAgICAgICBncm91cCgxKSAgIDAgICAxICAgMCAgIDAgICAxICAgMS44CltDSDNdW0NYNDtIMl1bT1gyLE5YMzsrMF0gICAgICAgICAgICAgICBncm91cCgxKSAgIDAgICAxICAgMCAgIDEgICAxICAgMS44CltDSDNdW0NYMzsrMF0oW0NYNF0pPVtDWDM7KzBdICAgICAgICAgICBncm91cCgxKSAgIDAgICAxICAgMCAgIDAgICAxICAgMS44ClthXUYgICAgICAgICAgICAgICAgICAgICAgICAgICAgICAgICAgICBncm91cCgyKSAgIDAgICAxICAgMCAgIDAgICAxICAgMS44ClthXUNsICAgICAgICAgICAgICAgICAgICAgICAgICAgICAgICAgICBncm91cCgyKSAgIDAgICAxICAgMCAgIDAgICAxICAgMS44ClthXUJyICAgICAgICAgICAgICAgICAgICAgICAgICAgICAgICAgICBncm91cCgyKSAgIDAgICAxICAgMCAgIDAgICAxICAgMS44ClthXUkgICAgICAgICAgICAgICAgICAgICAgICAgICAgICAgICAgICBncm91cCgyKSAgIDAgICAxICAgMCAgIDAgICAxICAgMS44ClthXUMoRikoRikoRikgICAgICAgICAgICAgICAgICAgICAgICAgICBncm91cCgyLDMsNCw1KSAgIDAgICAxICAgMCAgIDAgICAxICAgMS44ClthXVtDSDJdQyhGKShGKShGKSAgICAgICAgICAgICAgICAgICAgICBncm91cCgyLDMsNCw1LDYpICAgMCAgIDEgICAwICAgMCAgIDEgICAxLjgKW2FdT1tDSDNdICAgICAgICAgICAgICAgICAgICAgICAgICAgICAgIGdyb3VwKDMpICAgMCAgIDEgICAwICAgMCAgIDEgICAxLjgKW2FdU1tDSDNdICAgICAgICAgICAgICAgICAgICAgICAgICAgICAgIGdyb3VwKDMpICAgMCAgIDEgICAwICAgMCAgIDEgICAxLjgKW2FdT0MoRikoRikoRikgICAgICAgICAgICAgICAgICAgICAgICAgIGdyb3VwKDMsNCw1LDYpICAgMCAgIDEgICAwICAgMCAgIDEgICAxLjgKQyhGKShGKShGKSAgICAgICAgICAgICAgICAgICAgICAgICAgICAgIGdyb3VwICAgMCAgIDEgICAwICAgMCAgIDEgICAxLjgKRiAgICAgICAgICAgICAgICAgICAgICAgICAgICAgICAgICAgICAgIGdyb3VwICAgMCAgIDEgICAwICAgMCAgIDEgICAxLjgKQ2wgICAgICAgICAgICAgICAgICAgICAgICAgICAgICAgICAgICAgIGdyb3VwICAgMCAgIDEgICAwICAgMCAgIDEgICAxLjgKQnIgICAgICAgICAgICAgICAgICAgICAgICAgICAgICAgICAgICAgIGdyb3VwICAgMCAgIDEgICAwICAgMCAgIDEgICAxLjgKSSAgICAgICAgICAgICAgICAgICAgICAgICAgICAgICAgICAgICAgIGdyb3VwICAgMCAgIDEgICAwICAgMCAgIDEgICAxLjgKZGVmYXVsdF9hcm9tYXRpY19zdXJmYWNlICAgICAgICAgICAgICAgIGdyb3VwICAgMCAgIDEgICAwICAgMSAgIDEgICAxLjgKZGVmYXVsdF9hbGlwaGF0aWNfc3VyZmFjZSAgICAgICAgICAgICAgIGdyb3VwICAgMCAgIDEgICAwICAgMCAgIDEgICAxLjgKQ1tTO1gyXUMgICAgICAgICAgICAgICAgICAgICAgICAgICAgICAgIGdyb3VwICAgMCAgIDEgICAwICAgMCAgIDEgICAxLjgKW1M7WDJdQ0MgICAgICAgICAgICAgICAgICAgICAgICAgICAgICAgIGdyb3VwICAgMCAgIDEgICAwICAgMSAgIDEgICAxLjgKW1M7WDJdQyAgICAgICAgICAgICAgICAgICAgICAgICAgICAgICAgIGdyb3VwICAgMCAgIDEgICAwICAgMCAgIDEgICAxLjgKI0VYQ0xVREUKW0NIM11bKywtXSAgICAgICAgICAgICAgICAgICAgICAgICAgICAgIGdyb3VwKDEpICAgMCAgIDEgICAwICAgMCAgIDEgICAxLjgKW0NIM10qflsrLC1dICAgICAgICAgICAgICAgICAgICAgICAgICAgIGdyb3VwKDEpICAgMCAgIDEgICAwICAgMSAgIDEgICAxLjgKW0NIM10qfio9TyAgICAgICAgICAgICAgICAgICAgICAgICAgICAgIGdyb3VwKDEpICAgMCAgIDEgICAwICAgMSAgIDEgICAxLjgKI0ZFQVRVUkUKI0lERU5USUZJRVIgTgojQ09NTUVOVCBOZWdhdGl2ZQojSU5DTFVERSAKZGVmYXVsdF9mcmFnX24gICAgICAgICAgICAgICAgICAgICAgICAgIGdyb3VwKDEpICAgMCAgIDEgICAwICAgMCAgIDEgICAxLjgKZGVmYXVsdF9uZWdhdGl2ZV9pb25pYyAgICAgICAgICAgICAgICAgIGdyb3VwICAgMCAgIDEgICAwICAgMCAgIDEgICAxLjgKI0VYQ0xVREUKI0ZFQVRVUkUKI0lERU5USUZJRVIgUAojQ09NTUVOVCBQb3NpdGl2ZQojSU5DTFVERSAKZGVmYXVsdF9mcmFnX3AgICAgICAgICAgICAgICAgICAgICAgICAgIGdyb3VwKDEpICAgMCAgIDEgICAwICAgMCAgIDEgICAxLjgKZGVmYXVsdF9wb3NpdGl2ZV9pb25pYyAgICAgICAgICAgICAgICAgIGdyb3VwICAgMCAgIDEgICAwICAgMCAgIDEgICAxLjgKI0VYQ0xVREUKI0ZFQVRVUkUKI0lERU5USUZJRVIgUgojQ09NTUVOVCBBcm9tYXRpYwojSU5DTFVERSAKZGVmYXVsdF9mcmFnX3IyICAgICAgICAgICAgICAgICAgICAgICAgIHZlY3RvcigxKSAgIDAgICAxICAgLTE0ICAgMCAgIDEgICAxLjgKZGVmYXVsdF9hcm9tYXRpY192ZWN0b3IgICAgICAgICAgICAgICAgIGdyb3VwICAgMCAgIDEgICAtOCAgIDAgICAxICAgMS44CmRlZmF1bHRfYXJvbWF0aWNfc3VyZmFjZSAgICAgICAgICAgICAgICBncm91cCAgIDAgICAxICAgMCAgIDEgICAxICAgMS44CiNFWENMVURFCiNGRUFUVVJFCiNJREVOVElGSUVSIFgKI0NPTU1FTlQgQ3VzdG9tCiNJTkNMVURFIApkZWZhdWx0X2Fyb21hdGljX3ZlY3RvciAgICAgICAgICAgICAgICAgZ3JvdXAgICAwICAgMSAgIC04ICAgMSAgIDEgICAxLjgKZGVmYXVsdF9hcm9tYXRpY19zdXJmYWNlICAgICAgICAgICAgICAgIGdyb3VwICAgMCAgIDEgICAwICAgMSAgIDEgICAxLjgKZGVmYXVsdF9hbGlwaGF0aWNfc3VyZmFjZSAgICAgICAgICAgICAgIGdyb3VwICAgMCAgIDEgICAwICAgMSAgIDEgICAxLjgKI0VYQ0xVREUKI0ZFQVRVUkUKI0lERU5USUZJRVIgWQojQ09NTUVOVCBDdXN0b20KI0lOQ0xVREUgCmRlZmF1bHRfYXJvbWF0aWNfdmVjdG9yICAgICAgICAgICAgICAgICBncm91cCAgIDAgICAxICAgLTggICAxICAgMSAgIDEuOApkZWZhdWx0X2Fyb21hdGljX3N1cmZhY2UgICAgICAgICAgICAgICAgZ3JvdXAgICAwICAgMSAgIDAgICAxICAgMSAgIDEuOApkZWZhdWx0X2FsaXBoYXRpY19zdXJmYWNlICAgICAgICAgICAgICAgZ3JvdXAgICAwICAgMSAgIDAgICAxICAgMSAgIDEuOAojRVhDTFVERQojRkVBVFVSRQojSURFTlRJRklFUiBaCiNDT01NRU5UIEN1c3RvbQojSU5DTFVERSAKZGVmYXVsdF9hcm9tYXRpY192ZWN0b3IgICAgICAgICAgICAgICAgIGdyb3VwICAgMCAgIDEgICAtOCAgIDEgICAxICAgMS44CmRlZmF1bHRfYXJvbWF0aWNfc3VyZmFjZSAgICAgICAgICAgICAgICBncm91cCAgIDAgICAxICAgMCAgIDEgICAxICAgMS44CmRlZmF1bHRfYWxpcGhhdGljX3N1cmZhY2UgICAgICAgICAgICAgICBncm91cCAgIDAgICAxICAgMCAgIDEgICAxICAgMS44CiNFWENMVURFCg== 
  MCBIIDM0LjM3ODQ1OTY2NjY2NjcgMTg0LjU0NDg1MzE2NjY2NyAxNDIuOTIwMzk0NSAwIDAgMCAiSCIgMCAiSCIgIiIgMiAyIDAgMAoxIFAgMzQuNzcyMjg4IDE4NC41MTYyNDggMTQwLjE0MjU1MyAwIDAgMCAiUCIgMCAiUCIgIiIgMiAyIDAgMAoyIFIgMzUuNjc3NDg2ODMzMzMzMyAxODIuNDE3MDI1MzMzMzMzIDE0My4xNDY2MjcxNjY2NjcgMCAwIDAgIlIyIiAwICJSIiAiIiAyIDIgMCAwIDM2LjkxODM5OTkxNjY5IDE4My4zMjMxNzU5NzM3MTEgMTQ0LjA4NDE5MDg5MDYzMyAzNC40MzY1NzM3NDk5NzY2IDE4MS41MTA4NzQ2OTI5NTYgMTQyLjIwOTA2MzQ0MjcK 
  MCBIIDM0LjM3ODQ1OTY2NjY2NjcgMTg0LjU0NDg1MzE2NjY2NyAxNDIuOTIwMzk0NSAwIDAgMCAiSCIgMCAiSCIgIiIgMiAyIDAgMAoxIFAgMzQuNzcyMjg4IDE4NC41MTYyNDggMTQwLjE0MjU1MyAwIDAgMCAiUCIgMCAiUCIgIiIgMiAyIDAgMAoyIFIgMzUuNjc3NDg2ODMzMzMzMyAxODIuNDE3MDI1MzMzMzMzIDE0My4xNDY2MjcxNjY2NjcgMCAwIDAgIlIyIiAwICJSIiAiIiAyIDIgMCAwIDM2LjkxODM5OTkxNjY5IDE4My4zMjMxNzU5NzM3MTEgMTQ0LjA4NDE5MDg5MDYzMyAzNC40MzY1NzM3NDk5NzY2IDE4MS41MTA4NzQ2OTI5NTYgMTQyLjIwOTA2MzQ0MjcKMyBRIDM2LjkxODM5OTkxNjY5IDE4My4zMjMxNzU5NzM3MTEgMTQ0LjA4NDE5MDg5MDYzMyAwIDAgMCAiIiAwICJRIiAiIiAyIDIgMCAwCjQgUSAzNC40MzY1NzM3NDk5NzY2IDE4MS41MTA4NzQ2OTI5NTYgMTQyLjIwOTA2MzQ0MjcgMCAwIDAgIiIgMCAiUSIgIiIgMiAyIDAgMAo= 
  ODIgIDAKMzMuMzA5MjU5MDAgIDE4OS45MzMzNDAwMCAgMTQwLjI1MDk5MDAwICAwLjg2MDAwMDAwCjMwLjkzMTIwNTAwICAxODguNjM3MDA0MDAgIDEzOS4yNTQ0OTkwMCAgMC44NjAwMDAwMAozMS4xNDQ5MDEwMCAgMTg4LjI2NTIxNzAwICAxMzcuOTA5Nzg4MDAgIDAuODYwMDAwMDAKMzMuOTE5NTY1MDAgIDE5MC4yOTUxNTQwMCAgMTM5LjExMDgxMzAwICAwLjc3NTAwMDAwCjM1LjEwODc1NzAwICAxODkuNjQzODU0MDAgIDEzOC41NzQwMjcwMCAgMC44NTAwMDAwMAozNi4zMzA4OTMwMCAgMTg5Ljg0NDI0MjAwICAxMzkuNDg0ODYzMDAgIDAuODYwMDAwMDAKMzcuMDIwNDk5MDAgIDE4OC44NzQzNzQwMCAgMTM5Ljc4NjMxODAwICAwLjc1MDAwMDAwCjM3LjgxNzQ4NjAwICAxODkuNjA3MDc0MDAgIDE0NC4yODYzNDUwMCAgMC44NTAwMDAwMAozOC45MjU3OTUwMCAgMTg3LjIzMjEyODAwICAxNDMuMDE0NDYxMDAgIDAuNzUwMDAwMDAKMzEuMzc2MDQ0MDAgIDE4MC4zMTYzMDcwMCAgMTQ5LjYwODI4NjAwICAwLjc1MDAwMDAwCjMxLjM3MjUxMDAwICAxNzguNjEwNDUzMDAgIDE0NS4yNDkxOTgwMCAgMC44NTAwMDAwMAozNS40MDYzOTAwMCAgMTc5LjQ5MDg4NjAwICAxNTAuNzEyMzA1MDAgIDAuODYwMDAwMDAKMzQuMTEzNTU2MDAgIDE3Ny42NjA1NzYwMCAgMTQ5LjAyMTg5MjAwICAwLjg2MDAwMDAwCjM1LjcwNDI5ODAwICAxNzkuNDc2OTY1MDAgIDE0OS4zMzY0NzYwMCAgMC44NjAwMDAwMAozMy41MDU4NzQwMCAgMTgyLjkyNTc4NTAwICAxNTAuOTI3NTIyMDAgIDAuODUwMDAwMDAKMzIuOTQ1NDM5MDAgIDE4My4wNjk4NjAwMCAgMTQ5LjQ5NzU1ODAwICAwLjg1MDAwMDAwCjM1LjUxMTc0MTAwICAxODcuNTE5NjA2MDAgIDE0Ny4wOTgxNTkwMCAgMC43NjAwMDAwMAozNi45NTk3MTUwMCAgMTgxLjg1NDkzODAwICAxMzUuNTY2NTg2MDAgIDAuNzUwMDAwMDAKMzguNzEzMTE1MDAgIDE4MS4zMTY0NDUwMCAgMTM2Ljg3NDg4NTAwICAwLjc3NTAwMDAwCjM4Ljg0MTM1MDAwICAxODEuMDc1OTk0MDAgIDEzOS4zMjg5NDQwMCAgMC44NTAwMDAwMAozOC41Nzg4ODMwMCAgMTc5LjYwMjMxNjAwICAxMzkuNjI5ODQ5MDAgIDAuODYwMDAwMDAKMzguOTMwNDUwMDAgIDE3OS4wNzY0ODMwMCAgMTQwLjg5MTY5NTAwICAwLjg2MDAwMDAwCjM4Ljc1NTA2NTAwICAxNzcuNzA2ODc0MDAgIDE0MS4xNjk2NDYwMCAgMC44NjAwMDAwMAozOS4wOTIwMDAwMCAgMTgzLjkzODcwNzAwICAxMzcuOTE2MTUwMDAgIDAuNzc1MDAwMDAKMzkuMTk1MzYzMDAgIDE4NS4zOTgzODIwMCAgMTM3Ljk2Nzc2MjAwICAwLjg1MDAwMDAwCjM4LjE0NTg3MTAwICAxODYuMTE5ODc3MDAgIDEzNy4wOTkxMTcwMCAgMC44NjAwMDAwMAozNy41MjY4NjcwMCAgMTg3LjA2ODIyNzAwICAxMzcuNTc3NDYwMDAgIDAuNzUwMDAwMDAKMzUuNDk0NDczMDAgIDE4NS42ODYzNDcwMCAgMTM1LjMwMDM4NTAwICAwLjg2MDAwMDAwCjM0LjUyNTQyMDAwICAxODYuNDQwMTAyMDAgIDEzNS4yNDQzNzQwMCAgMC43NTAwMDAwMAozMy4wMDYwNTYwMCAgMTgzLjU0NTQ4MzAwICAxMzUuMjI4MzUyMDAgIDAuODYwMDAwMDAKMzEuODcwNTU5MDAgIDE4My44MDM3MzIwMCAgMTM1LjYyOTY4NzAwICAwLjc1MDAwMDAwCjMzLjIwMzMyMDAwICAxODMuMDE4ODQyMDAgIDEzMy45OTgyNTkwMCAgMC43NzUwMDAwMAoyOS4zMjM1MTQwMCAgMTgxLjU1MjA5ODAwICAxMzcuOTU3NjE0MDAgIDAuODUwMDAwMDAKMjcuNDIxNTgxMDAgIDE4NC43NzYwNTYwMCAgMTM5LjQ5OTY0ODAwICAwLjg1MDAwMDAwCjMxLjIzNDY2NzAwICAxOTAuNTcxNTk1MDAgIDE0NS4wNTA2MDcwMCAgMC43NzUwMDAwMAoyOS45MDcyMzAwMCAgMTg4LjQ0NTE4OTAwICAxNDYuMzgzMTIzMDAgIDAuNzc1MDAwMDAKMjcuNDQ3MjQ3MDAgIDE4OC4yNDUxMDAwMCAgMTQ2LjY4NjIzMDAwICAwLjg2MDAwMDAwCjI2LjQ4OTg5ODAwICAxODcuNDcyOTQ5MDAgIDE0Ni42NDU5NzIwMCAgMC43NTAwMDAwMAoyOS4wNTg4OTAwMCAgMTg3Ljc4MjE4MDAwICAxNDguNTY3Mzg4MDAgIDAuODUwMDAwMDAKMjguMTIyNjkwMDAgIDE4Ni45OTQ1OTEwMCAgMTQ5LjI3NzkzNTAwICAwLjc2MDAwMDAwCjI3LjA3NDE1MDAwICAxODYuNzEwNzU1MDAgIDE0My4yMjE2NTEwMCAgMC43NzUwMDAwMAoyNC45MjkwMjMwMCAgMTg1LjU1MDgxNzAwICAxNDQuNzIwODE4MDAgIDAuNzc1MDAwMDAKMzkuMTMzODQyMDAgIDE3Ny45ODg4NTYwMCAgMTQ3LjkzMDU4NDAwICAwLjg1MDAwMDAwCjM5Ljg5NzM2MzAwICAxODAuMjE1MDI4MDAgIDE0OC4yMTg2MDQwMCAgMC43NTAwMDAwMAozNy43NjI2NzEwMCAgMTg3LjMzOTY4OTAwICAxNDAuMzg5OTE0MDAgIDAuNTEwMDAwMDAKMzEuNjk4ODgyMDAgIDE5MC4zNDc5MjMwMCAgMTQxLjYwNjI3ODAwICAwLjYwMDAwMDAwCjMxLjQyODY5NzAwICAxODYuNjI0Mjk2MDAgIDEzNi41MzI2MDcwMCAgMC42MDAwMDAwMAozNC45MDM1NjYwMCAgMTg4LjU3Mzk5NDAwICAxMzguNDk3OTU5MDAgIDAuNjAwMDAwMDAKMjguNzUwMzE5MDAgIDE3Ny4zMDM4NTMwMCAgMTQyLjE5MTY4NzAwICAwLjYwMDAwMDAwCjI1Ljk2ODM4MzAwICAxNzcuMjMyODA3MDAgIDE0My42Mzk3MTMwMCAgMC41NTAwMDAwMAozMS44ODkyODEwMCAgMTc4LjU0ODMxMzAwICAxNDcuOTQzMjQ1MDAgIDAuNjAwMDAwMDAKMzIuNDQyNDk0MDAgIDE3OC40MzM4MDgwMCAgMTQ1LjM2NTY0NDAwICAwLjYwMDAwMDAwCjMxLjM1NTg1MzAwICAxNzguMjkzNzkxMDAgIDE0My4xMDE3NjcwMCAgMC42MDAwMDAwMAoyNi43Nzg1ODEwMCAgMTgyLjA4ODAwMTAwICAxNTAuNDYwODA1MDAgIDAuNjAwMDAwMDAKMjYuNTg4NzI1MDAgIDE4MC40NjkyNzgwMCAgMTQ5Ljc4MzI0NDAwICAwLjYwMDAwMDAwCjM0LjU5MjUwODAwICAxODIuODUzMjcwMDAgIDE1MC44NjE3NTIwMCAgMC42MDAwMDAwMAozMS44NTk1MDAwMCAgMTgzLjE3OTM2ODAwICAxNDkuNTE0Mzc1MDAgIDAuNjAwMDAwMDAKMzIuMDA5NzM2MDAgIDE4NS42MzUzNDkwMCAgMTQ5LjI4NzczNzAwICAwLjYwMDAwMDAwCjMzLjE1Nzc2NjAwICAxODcuNTc2MzY5MDAgIDE0OC4yODE1ODcwMCAgMC42MDAwMDAwMAozNi4zMDE3MjQwMCAgMTg3LjI3OTAzMjAwICAxNDYuNjQwMTQwMDAgIDAuNTAwMDAwMDAKMjguMjExMTIyMDAgIDE4NC42NTk1NjEwMCAgMTUwLjcxOTM5MzAwICAwLjU1MDAwMDAwCjM5LjkxNTM2NzAwICAxODEuMjA4NzQ2MDAgIDEzOS4xODY3NzQwMCAgMC42MDAwMDAwMAozOS4wNDQ1MDYwMCAgMTc3LjMwODcyMDAwICAxNDIuMTMxMDk2MDAgIDAuNjAwMDAwMDAKMzkuOTEzNjAyMDAgIDE4My40Mzg3NTMwMCAgMTM3LjU5ODc3NTAwICAwLjU1MDAwMDAwCjM5LjAyNjYwMDAwICAxODUuNjg2ODQzMDAgIDEzOS4wMDUyMDAwMCAgMC42MDAwMDAwMAozNi4yMjM2NzAwMCAgMTgzLjgzODkxMjAwICAxMzUuNzAzMzA5MDAgIDAuNTUwMDAwMDAKMjguNzk3NzI4MDAgIDE4MS44MzM0MTcwMCAgMTM4Ljg3MTQzNDAwICAwLjYwMDAwMDAwCjI5LjQ4MTk5MDAwICAxODIuNDg3Mzk1MDAgIDEzNy40MTc2NjkwMCAgMC42MDAwMDAwMAozMS42NDU3ODYwMCAgMTgxLjQyNzkxOTAwICAxMzYuNTIzMjk1MDAgIDAuNjAwMDAwMDAKMjcuNDI5MDg5MDAgIDE4My43Mzc1MzMwMCAgMTM5LjE3MjY2MzAwICAwLjYwMDAwMDAwCjMzLjE4MzQ2OTAwICAxODkuMzUyNDA5MDAgIDE0NS44ODU4ODEwMCAgMC42MDAwMDAwMAozMC4zMzY5NDYwMCAgMTg5LjE4NzUwNzAwICAxNDYuOTE5NTM3MDAgIDAuNTUwMDAwMDAKMzAuMDU4NTUzMDAgIDE4Ny40MzEyNjUwMCAgMTQ4LjgyNjk3MDAwICAwLjYwMDAwMDAwCjI4LjcxNTU5NzAwICAxODguNzE5OTQzMDAgIDE0MS45MjM0NTEwMCAgMC42MDAwMDAwMAoyNy42ODQ4NTQwMCAgMTg3LjIzODY0MDAwICAxNDMuODI5NzkzMDAgIDAuNTUwMDAwMDAKMjUuMzQ5NjkzMDAgIDE4Ni40MDMzNDkwMCAgMTQ1LjA2NjIyNTAwICAwLjU1MDAwMDAwCjI0LjkwMjU4MzAwICAxODUuNTQ2MzUzMDAgIDE0Ny41NjY3NTQwMCAgMC42MDAwMDAwMAoyMy45NTI0MDUwMCAgMTgzLjMzMjg1MDAwICAxNDcuMTM0NDkxMDAgIDAuNjAwMDAwMDAKMjMuMTIzMTk2MDAgIDE4MC43NTU5NzAwMCAgMTQ0LjA0NzI0MTAwICAwLjYwMDAwMDAwCjIzLjQyOTEwMTAwICAxODEuNzc5OTc2MDAgIDE0Mi42NjI1NTkwMCAgMC42MDAwMDAwMAozNi43MTUzNjUwMCAgMTc2LjQ3NjAyNjAwICAxNDcuNjIxMDQyMDAgIDAuNjAwMDAwMDAKMzguMzg5MTIyMDAgIDE3OC40NjI4NTcwMCAgMTQ3LjI4OTU5MjAwICAwLjYwMDAwMDAwCg== 
  0
  0
  1
  1
  0
  3
  34
  sert_phase_screen 
  sert_phase_screen 
  1
  2
 m_depend[1] { 
  # First column is dependency index #
  i_m_depend_dependency
  s_m_depend_property
  :::
  1 30 s_m_job_name 
  :::
 } 
 m_atom[3] { 
  # First column is atom index #
  i_m_mmod_type
  r_m_x_coord
  r_m_y_coord
  r_m_z_coord
  i_m_color
  i_m_atomic_number
  i_m_visibility
  s_m_color_rgb
  s_m_atom_name
  i_m_ribbon_transparency
  :::
  1 63 34.378460 184.544853 142.920394 19 -1 0 E11EE1  " 1"  0
  2 63 34.772288 184.516248 140.142553 19 -1 0 E11EE1  " 2"  0
  3 63 35.677487 182.417025 143.146627 19 -1 0 E11EE1  " 3"  0
  :::
 } 
} 

f_m_ct { 
 s_m_title
 i_m_ct_stereo_status
 s_st_Chirality_1
 s_st_Chirality_2
 s_m_entry_id
 s_m_entry_name
 s_m_Source_Path
 s_m_Source_File
 s_m_job_name
 i_m_Source_File_Index
 r_phase_PhaseScreenScore
 r_f3d_energy
 i_f3d_flags
 r_f3d_relative_energy
 i_phase_Conf_Index
 i_phase_Num_Sites_Matched
 s_phase_Matched_Ligand_Sites
 r_phase_Align_Score
 r_phase_Vector_Score
 r_phase_Volume_Score
 r_phase_Fitness
 r_phase_Group_Fitness
 s_phase_HypoID
 s_phase_ScreenID
 i_lp_mmshare_version
 s_epik_input
 s_epik_cmdline
 r_epik_Ionization_Penalty
 r_epik_Ionization_Penalty_Charging
 r_epik_Ionization_Penalty_Neutral
 r_epik_State_Penalty
 r_epik_Charging_Adjusted_Penalty
 i_epik_Tot_Q
 i_epik_Tot_abs_Q
 s_lp_Force_Field
 r_lp_Energy
 b_lp_Chiralities_Consistent
 s_lp_Variant
 s_canvas_Molecule_Name
 s_m_subgroup_title
 s_m_subgroupid
 b_m_subgroup_collapsed
 i_m_ct_format
 :::
 CHEMBL809 
  1
  3_S_2_20_4_25 
  6_S_15_7_5_30 
  35 
  structures_sert_ic50.ls.or.eq.100_yr.sm.or.eq.2020.3 
  /home/ktibsl/Dokumenty/Perry-Zbigniew-Magda 
  mao-b_results.mae 
  phase_screen_9_merged_sert 
  35
  1.96300620734252
  50.38006
  0
  11.59033
  4
  3
  "H(3) P(4) R(6)" 
  0.0348148939907727
  0.992018619001502
  0.214023898986373
  1.96300620734252
  1.96300620734252
  Hypothesis_5_merged_sert 
  phase_screen_9_merged_sert_sub_1.maegz:5 
  65138
  W2NIXTFbY0hdW2NIXVtjSF1jKGMxMilbQ0BASF0oW05IXVtDSDNdKVtDSDJdW0NIMl1bQ0BIXTJjM1tjSF1bY0hdYyhDbCljKENsKVtjSF0z 
  J2VwaWtfcHl0aG9uJywgJy1waHQnLCAnMC41JywgJy1waCcsICc3LjQnLCAnLXRuJywgJzgnLCAnLW1hJywgJzUwMCcsICctaW1hZScsICc8aW5maWxlLm1hZT4nLCAnLW9tYWUnLCAnPG91dGZpbGUubWFlPic= 
    0.0387 
    0.0387 
    0.0000 
    0.0387 
  0.0774925651405725
  1
  1
  S-OPLS 
  38.937692
  1
  CHEMBL809-1 
  SERTRALINE 
  sert_phase_screen 
  sert_phase_screen 
  1
  2
 m_depend[7] { 
  # First column is dependency index #
  i_m_depend_dependency
  s_m_depend_property
  :::
  1 30 s_m_job_name 
  2 10 r_epik_Ionization_Penalty 
  3 10 r_epik_Ionization_Penalty_Charging 
  4 10 r_epik_Ionization_Penalty_Neutral 
  5 10 r_epik_State_Penalty 
  6 10 r_epik_Charging_Adjusted_Penalty 
  7 10 i_epik_Tot_Q 
  :::
 } 
 m_atom[38] { 
  # First column is atom index #
  i_m_mmod_type
  r_m_x_coord
  r_m_y_coord
  r_m_z_coord
  i_m_residue_number
  i_m_color
  r_m_charge1
  r_m_charge2
  i_m_atomic_number
  i_m_formal_charge
  i_m_visibility
  s_m_color_rgb
  s_m_atom_name
  i_sd_original_parity
  b_st_SpecifiedChirality
  r_epik_H2O_pKa
  r_epik_H2O_pKa_uncertainty
  :::
  1 3 35.824022 185.140722 139.373564 900 118 -0.08788 -0.08788 6 0 1 00CC00  C1  <> <> <> <>
  2 32 34.786091 184.488883 140.166915 900 38 -0.25737 -0.25737 7 1 1 2E2EFF  N2  <> <> <> <>
  3 3 34.961180 184.833572 141.574798 900 118 0.06283 0.06283 6 0 1 00CC00  C3  1 1 <> <>
  4 3 33.697321 185.551001 142.083436 900 118 -0.16050 -0.16050 6 0 1 00CC00  C4  <> <> <> <>
  5 3 33.731039 185.697364 143.608101 900 118 -0.13182 -0.13182 6 0 1 00CC00  C5  <> <> <> <>
  6 3 33.754573 184.316902 144.289665 900 118 0.00445 0.00445 6 0 1 00CC00  C6  1 1 <> <>
  7 2 32.393458 183.691905 144.207545 900 118 -0.09723 -0.09723 6 0 1 00CC00  C7  <> <> <> <>
  8 2 32.223242 182.470918 143.554720 900 118 -0.10753 -0.10753 6 0 1 00CC00  C8  <> <> <> <>
  9 2 30.955913 181.891495 143.479669 900 118 -0.10206 -0.10206 6 0 1 00CC00  C9  <> <> <> <>
  10 2 29.854795 182.528697 144.055784 900 118 0.08709 0.08709 6 0 1 00CC00  C10  <> <> <> <>
  11 57 28.301268 181.776046 143.939959 900 9 -0.09832 -0.09832 17 0 1 008C00  Cl11  <> <> <> <>
  12 2 30.025972 183.756578 144.712295 900 118 0.07681 0.07681 6 0 1 00CC00  C12  <> <> <> <>
  13 57 28.692703 184.583869 145.441216 900 9 -0.11306 -0.11306 17 0 1 008C00  Cl13  <> <> <> <>
  14 2 31.296206 184.332467 144.784784 900 118 -0.11521 -0.11521 6 0 1 00CC00  C14  <> <> <> <>
  15 2 34.763902 183.352055 143.662516 900 118 -0.03115 -0.03115 6 0 1 00CC00  C15  <> <> <> <>
  16 2 35.134508 182.199937 144.354855 900 118 -0.11471 -0.11471 6 0 1 00CC00  C16  <> <> <> <>
  17 2 36.032016 181.289196 143.819303 900 118 -0.07299 -0.07299 6 0 1 00CC00  C17  <> <> <> <>
  18 2 36.575794 181.519769 142.568063 900 118 -0.11781 -0.11781 6 0 1 00CC00  C18  <> <> <> <>
  19 2 36.215656 182.658075 141.863539 900 118 -0.11119 -0.11119 6 0 1 00CC00  C19  <> <> <> <>
  20 2 35.311488 183.582765 142.384581 900 118 -0.18721 -0.18721 6 0 1 00CC00  C20  <> <> <> <>
  21 41 35.693304 184.883387 138.322474 900 21 0.12647 0.12647 1 0 0 FFFFFF  H21  <> <> <> <>
  22 41 36.804331 184.804077 139.710853 900 21 0.12647 0.12647 1 0 0 FFFFFF  H22  <> <> <> <>
  23 41 35.749323 186.221350 139.495070 900 21 0.12647 0.12647 1 0 0 FFFFFF  H23  <> <> <> <>
  24 43 33.877730 184.800821 139.854382 900 21 0.30852 0.30852 1 0 1 FFFFFF  H24  <> <>   8.570    1.474 
  25 41 35.811369 185.516574 141.615734 900 21 0.13167 0.13167 1 0 0 FFFFFF  H25  <> <> <> <>
  26 41 33.610558 186.530350 141.609799 900 21 0.10980 0.10980 1 0 0 FFFFFF  H26  <> <> <> <>
  27 41 32.808139 184.990674 141.787493 900 21 0.10980 0.10980 1 0 0 FFFFFF  H27  <> <> <> <>
  28 41 34.611596 186.271746 143.902883 900 21 0.08550 0.08550 1 0 0 FFFFFF  H28  <> <> <> <>
  29 41 32.867058 186.267320 143.954035 900 21 0.08550 0.08550 1 0 0 FFFFFF  H29  <> <> <> <>
  30 41 33.965849 184.443601 145.352958 900 21 0.10694 0.10694 1 0 0 FFFFFF  H30  <> <> <> <>
  31 41 33.072620 181.972817 143.106619 900 21 0.14614 0.14614 1 0 0 FFFFFF  H31  <> <> <> <>
  32 41 30.826983 180.945067 142.973047 900 21 0.16524 0.16524 1 0 0 FFFFFF  H32  <> <> <> <>
  33 41 31.431135 185.278739 145.290131 900 21 0.13121 0.13121 1 0 0 FFFFFF  H33  <> <> <> <>
  34 41 34.715095 182.005174 145.332924 900 21 0.15914 0.15914 1 0 0 FFFFFF  H34  <> <> <> <>
  35 41 36.305275 180.402979 144.376556 900 21 0.16076 0.16076 1 0 0 FFFFFF  H35  <> <> <> <>
  36 41 37.278455 180.816014 142.141942 900 21 0.15791 0.15791 1 0 0 FFFFFF  H36  <> <> <> <>
  37 41 36.651086 182.826856 140.887644 900 21 0.12878 0.12878 1 0 0 FFFFFF  H37  <> <> <> <>
  38 44 34.855307 183.487568 140.054327 900 21 0.30852 0.30852 1 0 1 FFFFFF  H38  <> <>   8.570    1.474 
  :::
 } 
 m_bond[42] { 
  # First column is bond index #
  i_m_from
  i_m_to
  i_m_order
  i_m_from_rep
  i_m_to_rep
  i_sd_original_parity
  :::
  1 1 2 1 2 2 <>
  2 1 21 1 2 2 <>
  3 1 22 1 2 2 <>
  4 1 23 1 2 2 <>
  5 2 3 1 2 2 6
  6 2 24 1 2 2 <>
  7 2 38 1 2 2 <>
  8 3 2 1 2 2 6
  9 3 20 1 2 2 <>
  10 3 4 1 2 2 <>
  11 3 25 1 2 2 <>
  12 4 5 1 2 2 <>
  13 4 26 1 2 2 <>
  14 4 27 1 2 2 <>
  15 5 6 1 2 2 <>
  16 5 28 1 2 2 <>
  17 5 29 1 2 2 <>
  18 6 7 1 2 2 6
  19 6 15 1 2 2 <>
  20 6 30 1 2 2 <>
  21 7 6 1 2 2 6
  22 7 14 1 2 2 <>
  23 7 8 2 2 2 <>
  24 8 9 1 2 2 <>
  25 8 31 1 2 2 <>
  26 9 10 2 2 2 <>
  27 9 32 1 2 2 <>
  28 10 11 1 2 2 <>
  29 10 12 1 2 2 <>
  30 12 13 1 2 2 <>
  31 12 14 2 2 2 <>
  32 14 33 1 2 2 <>
  33 15 20 2 2 2 <>
  34 15 16 1 2 2 <>
  35 16 17 2 2 2 <>
  36 16 34 1 2 2 <>
  37 17 18 1 2 2 <>
  38 17 35 1 2 2 <>
  39 18 19 2 2 2 <>
  40 18 36 1 2 2 <>
  41 19 20 1 2 2 <>
  42 19 37 1 2 2 <>
  :::
 } 
} 

f_m_ct { 
 s_m_title
 i_m_ct_stereo_status
 s_st_Chirality_1
 s_st_Chirality_2
 s_st_Chirality_3
 s_st_Chirality_4
 s_m_entry_id
 s_m_entry_name
 s_m_Source_Path
 s_m_Source_File
 s_m_job_name
 i_m_Source_File_Index
 r_phase_PhaseScreenScore
 r_f3d_energy
 i_f3d_flags
 r_f3d_relative_energy
 i_phase_Conf_Index
 i_phase_Num_Sites_Matched
 s_phase_Matched_Ligand_Sites
 r_phase_Align_Score
 r_phase_Vector_Score
 r_phase_Volume_Score
 r_phase_Fitness
 r_phase_Group_Fitness
 s_phase_HypoID
 s_phase_ScreenID
 i_lp_mmshare_version
 s_epik_input
 s_epik_cmdline
 r_lp_tautomer_probability
 r_epik_Ionization_Penalty
 r_epik_Ionization_Penalty_Charging
 r_epik_Ionization_Penalty_Neutral
 r_epik_State_Penalty
 r_epik_Charging_Adjusted_Penalty
 i_epik_Tot_Q
 i_epik_Tot_abs_Q
 s_lp_Force_Field
 r_lp_Energy
 b_lp_Chiralities_Consistent
 s_lp_Variant
 s_m_subgroup_title
 s_m_subgroupid
 b_m_subgroup_collapsed
 i_m_ct_format
 :::
 CHEMBL206132 
  1
  9_R_7_14_20_10 
  14_S_15_9_13_35 
  15_R_17_14_16_36 
  17_S_15_19_18_46 
  36 
  structures_sert_ic50.ls.or.eq.100_yr.sm.or.eq.2020.31 
  /home/ktibsl/Dokumenty/Perry-Zbigniew-Magda 
  mao-b_results.mae 
  phase_screen_9_merged_sert 
  36
  1.36885414891156
  11478.75924
  0
  10935.01695
  2
  3
  "H(5) P(6) R(7)" 
  0.69491622516617
  0.947951003216702
  0.219472331015888
  1.36885414891156
  1.36885414891156
  Hypothesis_5_merged_sert 
  phase_screen_9_merged_sert_sub_1.maegz:74 
  65138
  W0NIM11PYyhbY0hdMSlbY0hdW2NIXWMoYzFbQ0BAXTIzNClbQ0gyXVtDQEBIXShOKFtDSDNdKVtDSDJdW0NIMl00KVtDQEhdM1tDSDJdW0NIMl1bQ0gyXVtDSDJdMg== 
  J2VwaWtfcHl0aG9uJywgJy1waHQnLCAnMC41JywgJy1waCcsICc3LjQnLCAnLXRuJywgJzgnLCAnLW1hJywgJzUwMCcsICctaW1hZScsICc8aW5maWxlLm1hZT4nLCAnLW9tYWUnLCAnPG91dGZpbGUubWFlPic= 
  1
    0.0141 
    0.0141 
    0.0000 
    0.0141 
  0.0281767697568221
  1
  1
  S-OPLS 
  60.50321
  1
  CHEMBL206132-1 
  sert_phase_screen 
  sert_phase_screen 
  1
  2
 m_depend[8] { 
  # First column is dependency index #
  i_m_depend_dependency
  s_m_depend_property
  :::
  1 30 s_m_job_name 
  2 10 r_lp_tautomer_probability 
  3 10 r_epik_Ionization_Penalty 
  4 10 r_epik_Ionization_Penalty_Charging 
  5 10 r_epik_Ionization_Penalty_Neutral 
  6 10 r_epik_State_Penalty 
  7 10 r_epik_Charging_Adjusted_Penalty 
  8 10 i_epik_Tot_Q 
  :::
 } 
 m_atom[46] { 
  # First column is atom index #
  i_m_mmod_type
  r_m_x_coord
  r_m_y_coord
  r_m_z_coord
  i_m_residue_number
  i_m_color
  r_m_charge1
  r_m_charge2
  i_m_atomic_number
  i_m_formal_charge
  i_m_visibility
  s_m_color_rgb
  i_sd_original_parity
  b_st_SpecifiedChirality
  b_st_NoSrcChirality
  r_epik_H2O_pKa
  r_epik_H2O_pKa_uncertainty
  :::
  1 3 36.013684 178.644445 144.775733 900 118 0.13108 0.13108 6 0 1 00CC00  <> <> <> <> <>
  2 16 35.187566 179.742583 144.902311 900 70 -0.35646 -0.35646 8 0 1 FF2E2E  <> <> <> <> <>
  3 2 35.560152 180.841828 144.155824 900 118 0.18228 0.18228 6 0 1 00CC00  <> <> <> <> <>
  4 2 36.689443 180.791427 143.353180 900 118 -0.18464 -0.18464 6 0 1 00CC00  <> <> <> <> <>
  5 2 37.057143 181.894807 142.594298 900 118 -0.08090 -0.08090 6 0 1 00CC00  <> <> <> <> <>
  6 2 36.307283 183.073472 142.621455 900 118 -0.15113 -0.15113 6 0 1 00CC00  <> <> <> <> <>
  7 2 35.157534 183.146738 143.457360 900 118 -0.05832 -0.05832 6 0 1 00CC00  <> <> <> <> <>
  8 2 34.806152 182.007428 144.200736 900 118 -0.15014 -0.15014 6 0 1 00CC00  <> <> <> <> <>
  9 3 34.277594 184.434639 143.536360 900 118 0.03149 0.03149 6 0 1 00CC00  1 1 <> <> <>
  10 3 33.841873 184.750152 145.007202 900 118 -0.12320 -0.12320 6 0 1 00CC00  <> <> <> <> <>
  11 3 33.191875 186.140569 145.217327 900 118 -0.13250 -0.13250 6 0 1 00CC00  <> <> <> <> <>
  12 3 34.056492 187.282572 144.656618 900 118 -0.12770 -0.12770 6 0 1 00CC00  <> <> <> <> <>
  13 3 34.441607 187.028970 143.188846 900 118 -0.12828 -0.12828 6 0 1 00CC00  <> <> <> <> <>
  14 3 35.120550 185.643934 143.027544 900 118 -0.11165 -0.11165 6 0 1 00CC00  2 1 <> <> <>
  15 3 35.664691 185.329125 141.614727 900 118 0.09569 0.09569 6 0 1 00CC00  1 1 <> <> <>
  16 3 36.760036 184.255359 141.752707 900 118 -0.09186 -0.09186 6 0 1 00CC00  <> <> <> <> <>
  17 32 34.596718 184.676598 140.699443 900 38 -0.43615 -0.43615 7 1 1 2E2EFF  <> <> 1 <> <>
  18 3 34.950990 183.262745 140.615111 900 118 -0.00955 -0.00955 6 0 1 00CC00  <> <> <> <> <>
  19 3 33.133002 184.741821 141.172895 900 118 0.04080 0.04080 6 0 1 00CC00  <> <> <> <> <>
  20 3 33.018839 184.227351 142.626963 900 118 -0.14878 -0.14878 6 0 1 00CC00  <> <> <> <> <>
  21 41 35.638177 177.833440 145.399724 900 21 0.05205 0.05205 1 0 0 FFFFFF  <> <> <> <> <>
  22 41 37.022134 178.909933 145.092980 900 21 0.05205 0.05205 1 0 0 FFFFFF  <> <> <> <> <>
  23 41 36.033255 178.322593 143.734519 900 21 0.05205 0.05205 1 0 0 FFFFFF  <> <> <> <> <>
  24 41 37.283130 179.887807 143.314263 900 21 0.15205 0.15205 1 0 0 FFFFFF  <> <> <> <> <>
  25 41 37.939717 181.829037 141.971841 900 21 0.14008 0.14008 1 0 0 FFFFFF  <> <> <> <> <>
  26 41 33.925817 182.012101 144.826626 900 21 0.15231 0.15231 1 0 0 FFFFFF  <> <> <> <> <>
  27 41 33.147961 183.992673 145.372495 900 21 0.08753 0.08753 1 0 0 FFFFFF  <> <> <> <> <>
  28 41 34.716393 184.678945 145.656974 900 21 0.08753 0.08753 1 0 0 FFFFFF  <> <> <> <> <>
  29 41 32.206624 186.171993 144.750714 900 21 0.08612 0.08612 1 0 0 FFFFFF  <> <> <> <> <>
  30 41 33.010944 186.304770 146.281172 900 21 0.08612 0.08612 1 0 0 FFFFFF  <> <> <> <> <>
  31 41 33.530014 188.234368 144.749229 900 21 0.08111 0.08111 1 0 0 FFFFFF  <> <> <> <> <>
  32 41 34.961204 187.383035 145.259737 900 21 0.08111 0.08111 1 0 0 FFFFFF  <> <> <> <> <>
  33 41 33.552854 187.120399 142.568747 900 21 0.06404 0.06404 1 0 0 FFFFFF  <> <> <> <> <>
  34 41 35.117643 187.817011 142.852323 900 21 0.06404 0.06404 1 0 0 FFFFFF  <> <> <> <> <>
  35 41 35.994608 185.712612 143.682150 900 21 0.12991 0.12991 1 0 0 FFFFFF  <> <> <> <> <>
  36 41 36.027386 186.219803 141.094551 900 21 0.11731 0.11731 1 0 0 FFFFFF  <> <> <> <> <>
  37 41 37.648454 184.699134 142.205687 900 21 0.10366 0.10366 1 0 0 FFFFFF  <> <> <> <> <>
  38 41 37.090204 183.910143 140.770397 900 21 0.10366 0.10366 1 0 0 FFFFFF  <> <> <> <> <>
  39 41 34.879326 182.810593 141.604315 900 21 0.12128 0.12128 1 0 0 FFFFFF  <> <> <> <> <>
  40 41 35.971282 183.165336 140.244147 900 21 0.12128 0.12128 1 0 0 FFFFFF  <> <> <> <> <>
  41 41 34.266851 182.756759 139.933912 900 21 0.12128 0.12128 1 0 0 FFFFFF  <> <> <> <> <>
  42 41 32.826628 185.781376 141.060244 900 21 0.12171 0.12171 1 0 0 FFFFFF  <> <> <> <> <>
  43 41 32.537620 184.147799 140.476681 900 21 0.12171 0.12171 1 0 0 FFFFFF  <> <> <> <> <>
  44 41 32.726926 183.175957 142.614632 900 21 0.10650 0.10650 1 0 0 FFFFFF  <> <> <> <> <>
  45 41 32.151315 184.725381 143.057526 900 21 0.10650 0.10650 1 0 0 FFFFFF  <> <> <> <> <>
  46 44 34.685402 185.024126 139.754521 900 21 0.29694 0.29694 1 0 1 FFFFFF  <> <> <>   9.019    0.738 
  :::
 } 
 m_bond[52] { 
  # First column is bond index #
  i_m_from
  i_m_to
  i_m_order
  i_m_from_rep
  i_m_to_rep
  i_sd_original_parity
  :::
  1 1 2 1 2 2 <>
  2 1 21 1 2 2 <>
  3 1 22 1 2 2 <>
  4 1 23 1 2 2 <>
  5 2 3 1 2 2 <>
  6 3 8 1 2 2 <>
  7 3 4 2 2 2 <>
  8 4 5 1 2 2 <>
  9 4 24 1 2 2 <>
  10 5 6 2 2 2 <>
  11 5 25 1 2 2 <>
  12 6 16 1 2 2 <>
  13 6 7 1 2 2 <>
  14 7 8 2 2 2 <>
  15 7 9 1 2 2 <>
  16 8 26 1 2 2 <>
  17 9 14 1 2 2 <>
  18 9 20 1 2 2 1
  19 9 10 1 2 2 <>
  20 10 11 1 2 2 <>
  21 10 27 1 2 2 <>
  22 10 28 1 2 2 <>
  23 11 12 1 2 2 <>
  24 11 29 1 2 2 <>
  25 11 30 1 2 2 <>
  26 12 13 1 2 2 <>
  27 12 31 1 2 2 <>
  28 12 32 1 2 2 <>
  29 13 14 1 2 2 1
  30 13 33 1 2 2 <>
  31 13 34 1 2 2 <>
  32 14 13 1 2 2 1
  33 14 15 1 2 2 <>
  34 14 35 1 2 2 <>
  35 15 16 1 2 2 <>
  36 15 17 1 2 2 1
  37 15 36 1 2 2 <>
  38 16 37 1 2 2 <>
  39 16 38 1 2 2 <>
  40 17 15 1 2 2 1
  41 17 18 1 2 2 <>
  42 17 19 1 2 2 <>
  43 17 46 1 2 2 <>
  44 18 39 1 2 2 <>
  45 18 40 1 2 2 <>
  46 18 41 1 2 2 <>
  47 19 20 1 2 2 <>
  48 19 42 1 2 2 <>
  49 19 43 1 2 2 <>
  50 20 9 1 2 2 1
  51 20 44 1 2 2 <>
  52 20 45 1 2 2 <>
  :::
 } 
} 

f_m_ct { 
 s_m_title
 i_m_ct_stereo_status
 s_st_Chirality_1
 s_st_Chirality_2
 s_st_Chirality_3
 s_st_Chirality_4
 s_m_entry_id
 s_m_entry_name
 s_m_Source_Path
 s_m_Source_File
 s_m_job_name
 i_m_Source_File_Index
 r_phase_PhaseScreenScore
 r_f3d_energy
 i_f3d_flags
 r_f3d_relative_energy
 i_phase_Conf_Index
 i_phase_Num_Sites_Matched
 s_phase_Matched_Ligand_Sites
 r_phase_Align_Score
 r_phase_Vector_Score
 r_phase_Volume_Score
 r_phase_Fitness
 r_phase_Group_Fitness
 s_phase_HypoID
 s_phase_ScreenID
 i_lp_mmshare_version
 s_epik_input
 s_epik_cmdline
 r_lp_tautomer_probability
 r_epik_Ionization_Penalty
 r_epik_Ionization_Penalty_Charging
 r_epik_Ionization_Penalty_Neutral
 r_epik_State_Penalty
 r_epik_Charging_Adjusted_Penalty
 i_epik_Tot_Q
 i_epik_Tot_abs_Q
 s_lp_Force_Field
 r_lp_Energy
 b_lp_Chiralities_Consistent
 s_lp_Variant
 s_m_subgroup_title
 s_m_subgroupid
 b_m_subgroup_collapsed
 i_m_ct_format
 :::
 CHEMBL206132 
  1
  9_R_7_14_20_10 
  14_S_15_9_13_35 
  15_R_17_14_16_36 
  17_R_15_19_18_46 
  37 
  structures_sert_ic50.ls.or.eq.100_yr.sm.or.eq.2020.31 
  /home/ktibsl/Dokumenty/Perry-Zbigniew-Magda 
  mao-b_results.mae 
  phase_screen_9_merged_sert 
  37
  1.36885414891156
  501.86409
  0
  0
  0
  3
  "H(5) P(6) R(7)" 
  0.694916225166171
  0.947951003216702
  0.2200032687489
  1.36885414891156
  1.36885414891156
  Hypothesis_5_merged_sert 
  phase_screen_9_merged_sert_sub_1.maegz:75 
  65138
  W0NIM11PYyhbY0hdMSlbY0hdW2NIXWMoYzFbQ0BAXTIzNClbQ0gyXVtDQEBIXShOKFtDSDNdKVtDSDJdW0NIMl00KVtDQEhdM1tDSDJdW0NIMl1bQ0gyXVtDSDJdMg== 
  J2VwaWtfcHl0aG9uJywgJy1waHQnLCAnMC41JywgJy1waCcsICc3LjQnLCAnLXRuJywgJzgnLCAnLW1hJywgJzUwMCcsICctaW1hZScsICc8aW5maWxlLm1hZT4nLCAnLW9tYWUnLCAnPG91dGZpbGUubWFlPic= 
  1
    0.0141 
    0.0141 
    0.0000 
    0.0141 
  0.0281767697568221
  1
  1
  S-OPLS 
  63.757
  1
  CHEMBL206132-2 
  sert_phase_screen 
  sert_phase_screen 
  1
  2
 m_depend[8] { 
  # First column is dependency index #
  i_m_depend_dependency
  s_m_depend_property
  :::
  1 30 s_m_job_name 
  2 10 r_lp_tautomer_probability 
  3 10 r_epik_Ionization_Penalty 
  4 10 r_epik_Ionization_Penalty_Charging 
  5 10 r_epik_Ionization_Penalty_Neutral 
  6 10 r_epik_State_Penalty 
  7 10 r_epik_Charging_Adjusted_Penalty 
  8 10 i_epik_Tot_Q 
  :::
 } 
 m_atom[46] { 
  # First column is atom index #
  i_m_mmod_type
  r_m_x_coord
  r_m_y_coord
  r_m_z_coord
  i_m_residue_number
  i_m_color
  r_m_charge1
  r_m_charge2
  i_m_atomic_number
  i_m_formal_charge
  i_m_visibility
  s_m_color_rgb
  i_sd_original_parity
  b_st_SpecifiedChirality
  b_st_NoSrcChirality
  r_epik_H2O_pKa
  r_epik_H2O_pKa_uncertainty
  :::
  1 3 36.013684 178.644445 144.775733 900 118 0.13083 0.13083 6 0 1 00CC00  <> <> <> <> <>
  2 16 35.187566 179.742583 144.902311 900 70 -0.35608 -0.35608 8 0 1 FF2E2E  <> <> <> <> <>
  3 2 35.560152 180.841828 144.155824 900 118 0.18369 0.18369 6 0 1 00CC00  <> <> <> <> <>
  4 2 36.689443 180.791427 143.353180 900 118 -0.18579 -0.18579 6 0 1 00CC00  <> <> <> <> <>
  5 2 37.057143 181.894807 142.594298 900 118 -0.07919 -0.07919 6 0 1 00CC00  <> <> <> <> <>
  6 2 36.307283 183.073472 142.621455 900 118 -0.15762 -0.15762 6 0 1 00CC00  <> <> <> <> <>
  7 2 35.157534 183.146738 143.457360 900 118 -0.05817 -0.05817 6 0 1 00CC00  <> <> <> <> <>
  8 2 34.806152 182.007428 144.200736 900 118 -0.15074 -0.15074 6 0 1 00CC00  <> <> <> <> <>
  9 3 34.277594 184.434639 143.536360 900 118 0.03189 0.03189 6 0 1 00CC00  1 1 <> <> <>
  10 3 33.841873 184.750152 145.007202 900 118 -0.12207 -0.12207 6 0 1 00CC00  <> <> <> <> <>
  11 3 33.191875 186.140569 145.217327 900 118 -0.13266 -0.13266 6 0 1 00CC00  <> <> <> <> <>
  12 3 34.056492 187.282572 144.656618 900 118 -0.12830 -0.12830 6 0 1 00CC00  <> <> <> <> <>
  13 3 34.441607 187.028970 143.188846 900 118 -0.12575 -0.12575 6 0 1 00CC00  <> <> <> <> <>
  14 3 35.120550 185.643934 143.027544 900 118 -0.10006 -0.10006 6 0 1 00CC00  2 1 <> <> <>
  15 3 35.664691 185.329125 141.614727 900 118 0.09579 0.09579 6 0 1 00CC00  1 1 <> <> <>
  16 3 36.760036 184.255359 141.752707 900 118 -0.10597 -0.10597 6 0 1 00CC00  <> <> <> <> <>
  17 32 34.596718 184.676598 140.699443 900 38 -0.42550 -0.42550 7 1 1 2E2EFF  <> <> 1 <> <>
  18 3 34.724826 185.178616 139.334464 900 118 -0.01678 -0.01678 6 0 1 00CC00  <> <> <> <> <>
  19 3 33.133002 184.741821 141.172895 900 118 0.04218 0.04218 6 0 1 00CC00  <> <> <> <> <>
  20 3 33.018839 184.227351 142.626963 900 118 -0.14057 -0.14057 6 0 1 00CC00  <> <> <> <> <>
  21 41 35.638177 177.833440 145.399724 900 21 0.05232 0.05232 1 0 0 FFFFFF  <> <> <> <> <>
  22 41 37.022134 178.909933 145.092980 900 21 0.05232 0.05232 1 0 0 FFFFFF  <> <> <> <> <>
  23 41 36.033255 178.322593 143.734519 900 21 0.05232 0.05232 1 0 0 FFFFFF  <> <> <> <> <>
  24 41 37.283130 179.887807 143.314263 900 21 0.15247 0.15247 1 0 0 FFFFFF  <> <> <> <> <>
  25 41 37.939717 181.829037 141.971841 900 21 0.14068 0.14068 1 0 0 FFFFFF  <> <> <> <> <>
  26 41 33.925817 182.012101 144.826626 900 21 0.15293 0.15293 1 0 0 FFFFFF  <> <> <> <> <>
  27 41 33.147961 183.992673 145.372495 900 21 0.08672 0.08672 1 0 0 FFFFFF  <> <> <> <> <>
  28 41 34.716393 184.678945 145.656974 900 21 0.08672 0.08672 1 0 0 FFFFFF  <> <> <> <> <>
  29 41 32.206624 186.171993 144.750714 900 21 0.08556 0.08556 1 0 0 FFFFFF  <> <> <> <> <>
  30 41 33.010944 186.304770 146.281172 900 21 0.08556 0.08556 1 0 0 FFFFFF  <> <> <> <> <>
  31 41 33.530014 188.234368 144.749229 900 21 0.08017 0.08017 1 0 0 FFFFFF  <> <> <> <> <>
  32 41 34.961204 187.383035 145.259737 900 21 0.08017 0.08017 1 0 0 FFFFFF  <> <> <> <> <>
  33 41 33.552854 187.120399 142.568747 900 21 0.06747 0.06747 1 0 0 FFFFFF  <> <> <> <> <>
  34 41 35.117643 187.817011 142.852323 900 21 0.06747 0.06747 1 0 0 FFFFFF  <> <> <> <> <>
  35 41 35.994608 185.712612 143.682150 900 21 0.12291 0.12291 1 0 0 FFFFFF  <> <> <> <> <>
  36 41 36.027386 186.219803 141.094551 900 21 0.12274 0.12274 1 0 0 FFFFFF  <> <> <> <> <>
  37 41 37.648454 184.699134 142.205687 900 21 0.10418 0.10418 1 0 0 FFFFFF  <> <> <> <> <>
  38 41 37.090204 183.910143 140.770397 900 21 0.10418 0.10418 1 0 0 FFFFFF  <> <> <> <> <>
  39 41 34.474579 186.239272 139.312444 900 21 0.12041 0.12041 1 0 0 FFFFFF  <> <> <> <> <>
  40 41 34.045555 184.631396 138.680827 900 21 0.12041 0.12041 1 0 0 FFFFFF  <> <> <> <> <>
  41 41 35.749986 185.039973 138.991062 900 21 0.12041 0.12041 1 0 0 FFFFFF  <> <> <> <> <>
  42 41 32.826628 185.781376 141.060244 900 21 0.11943 0.11943 1 0 0 FFFFFF  <> <> <> <> <>
  43 41 32.537620 184.147799 140.476681 900 21 0.11943 0.11943 1 0 0 FFFFFF  <> <> <> <> <>
  44 41 32.726926 183.175957 142.614632 900 21 0.10565 0.10565 1 0 0 FFFFFF  <> <> <> <> <>
  45 41 32.151315 184.725381 143.057526 900 21 0.10565 0.10565 1 0 0 FFFFFF  <> <> <> <> <>
  46 44 34.841859 183.698270 140.641089 900 21 0.29263 0.29263 1 0 1 FFFFFF  <> <> <>   9.019    0.738 
  :::
 } 
 m_bond[52] { 
  # First column is bond index #
  i_m_from
  i_m_to
  i_m_order
  i_m_from_rep
  i_m_to_rep
  i_sd_original_parity
  :::
  1 1 2 1 2 2 <>
  2 1 21 1 2 2 <>
  3 1 22 1 2 2 <>
  4 1 23 1 2 2 <>
  5 2 3 1 2 2 <>
  6 3 8 1 2 2 <>
  7 3 4 2 2 2 <>
  8 4 5 1 2 2 <>
  9 4 24 1 2 2 <>
  10 5 6 2 2 2 <>
  11 5 25 1 2 2 <>
  12 6 16 1 2 2 <>
  13 6 7 1 2 2 <>
  14 7 8 2 2 2 <>
  15 7 9 1 2 2 <>
  16 8 26 1 2 2 <>
  17 9 14 1 2 2 <>
  18 9 20 1 2 2 1
  19 9 10 1 2 2 <>
  20 10 11 1 2 2 <>
  21 10 27 1 2 2 <>
  22 10 28 1 2 2 <>
  23 11 12 1 2 2 <>
  24 11 29 1 2 2 <>
  25 11 30 1 2 2 <>
  26 12 13 1 2 2 <>
  27 12 31 1 2 2 <>
  28 12 32 1 2 2 <>
  29 13 14 1 2 2 1
  30 13 33 1 2 2 <>
  31 13 34 1 2 2 <>
  32 14 13 1 2 2 1
  33 14 15 1 2 2 <>
  34 14 35 1 2 2 <>
  35 15 16 1 2 2 <>
  36 15 17 1 2 2 1
  37 15 36 1 2 2 <>
  38 16 37 1 2 2 <>
  39 16 38 1 2 2 <>
  40 17 15 1 2 2 1
  41 17 18 1 2 2 <>
  42 17 19 1 2 2 <>
  43 17 46 1 2 2 <>
  44 18 39 1 2 2 <>
  45 18 40 1 2 2 <>
  46 18 41 1 2 2 <>
  47 19 20 1 2 2 <>
  48 19 42 1 2 2 <>
  49 19 43 1 2 2 <>
  50 20 9 1 2 2 1
  51 20 44 1 2 2 <>
  52 20 45 1 2 2 <>
  :::
 } 
} 

f_m_ct { 
 s_m_title
 i_m_ct_stereo_status
 s_m_entry_id
 s_m_entry_name
 s_m_Source_Path
 s_m_Source_File
 s_m_job_name
 i_m_Source_File_Index
 r_phase_PhaseScreenScore
 r_f3d_energy
 i_f3d_flags
 r_f3d_relative_energy
 i_phase_Conf_Index
 i_phase_Num_Sites_Matched
 s_phase_Matched_Ligand_Sites
 r_phase_Align_Score
 r_phase_Vector_Score
 r_phase_Volume_Score
 r_phase_Fitness
 r_phase_Group_Fitness
 s_phase_HypoID
 s_phase_ScreenID
 i_lp_mmshare_version
 s_epik_input
 s_epik_cmdline
 r_lp_tautomer_probability
 r_epik_Ionization_Penalty
 r_epik_Ionization_Penalty_Charging
 r_epik_Ionization_Penalty_Neutral
 r_epik_State_Penalty
 r_epik_Charging_Adjusted_Penalty
 i_epik_Tot_Q
 i_epik_Tot_abs_Q
 s_lp_Force_Field
 r_lp_Energy
 b_lp_Chiralities_Consistent
 s_lp_Variant
 s_canvas_Molecule_Name
 s_m_subgroup_title
 s_m_subgroupid
 b_m_subgroup_collapsed
 i_m_ct_format
 :::
 CHEMBL11 
  1
  38 
  structures_sert_ic50.ls.or.eq.100_yr.sm.or.eq.2020.27 
  /home/ktibsl/Dokumenty/Perry-Zbigniew-Magda 
  mao-b_results.mae 
  phase_screen_9_merged_sert 
  38
  1.28424813186711
  689.63641
  0
  152.38497
  4
  3
  "H(1) P(2) R(3)" 
  0.849626323989139
  0.992270068524723
  0.191729382863443
  1.28424813186711
  1.28424813186711
  Hypothesis_5_merged_sert 
  phase_screen_9_merged_sert_sub_1.maegz:59 
  65138
  W0NIM11OKFtDSDNdKVtDSDJdW0NIMl1bQ0gyXU4xYyhbY0hdW2NIXVtjSF1bY0hdMiljMltDSDJdW0NIMl1jKGMxMylbY0hdW2NIXVtjSF1bY0hdMw== 
  J2VwaWtfcHl0aG9uJywgJy1waHQnLCAnMC41JywgJy1waCcsICc3LjQnLCAnLXRuJywgJzgnLCAnLW1hJywgJzUwMCcsICctaW1hZScsICc8aW5maWxlLm1hZT4nLCAnLW9tYWUnLCAnPG91dGZpbGUubWFlPic= 
  1
    0.0043 
    0.0038 
    0.0005 
    0.0000 
  0.00378046970713903
  1
  1
  S-OPLS 
  67.732931
  1
  CHEMBL11-1 
  IMIPRAMINE 
  sert_phase_screen 
  sert_phase_screen 
  1
  2
 m_depend[8] { 
  # First column is dependency index #
  i_m_depend_dependency
  s_m_depend_property
  :::
  1 30 s_m_job_name 
  2 10 r_lp_tautomer_probability 
  3 10 r_epik_Ionization_Penalty 
  4 10 r_epik_Ionization_Penalty_Charging 
  5 10 r_epik_Ionization_Penalty_Neutral 
  6 10 r_epik_State_Penalty 
  7 10 r_epik_Charging_Adjusted_Penalty 
  8 10 i_epik_Tot_Q 
  :::
 } 
 m_atom[46] { 
  # First column is atom index #
  i_m_mmod_type
  r_m_x_coord
  r_m_y_coord
  r_m_z_coord
  i_m_residue_number
  i_m_color
  r_m_charge1
  r_m_charge2
  i_m_atomic_number
  i_m_formal_charge
  i_m_visibility
  s_m_color_rgb
  r_epik_H2O_pKa
  r_epik_H2O_pKa_uncertainty
  :::
  1 3 33.599827 184.002933 139.402629 900 118 -0.00668 -0.00668 6 0 1 00CC00  <> <>
  2 32 34.693340 184.887610 139.011253 900 38 -0.44996 -0.44996 7 1 1 2E2EFF  <> <>
  3 3 34.437749 185.415142 137.674098 900 118 -0.00668 -0.00668 6 0 1 00CC00  <> <>
  4 3 35.947113 184.139519 139.007842 900 118 0.03435 0.03435 6 0 1 00CC00  <> <>
  5 3 36.209707 183.597535 140.381632 900 118 -0.17018 -0.17018 6 0 1 00CC00  <> <>
  6 3 36.307649 184.733053 141.356828 900 118 -0.04246 -0.04246 6 0 1 00CC00  <> <>
  7 25 35.277690 184.585200 142.380997 900 38 -0.50381 -0.50381 7 0 1 2E2EFF    4.354    0.945 
  8 2 35.490464 183.368834 143.044580 900 118 0.20481 0.20481 6 0 1 00CC00  <> <>
  9 2 36.528045 182.547702 142.592873 900 118 -0.14318 -0.14318 6 0 1 00CC00  <> <>
  10 2 36.830045 181.334829 143.205010 900 118 -0.12049 -0.12049 6 0 1 00CC00  <> <>
  11 2 36.085148 180.917131 144.299059 900 118 -0.12239 -0.12239 6 0 1 00CC00  <> <>
  12 2 35.041757 181.710231 144.764897 900 118 -0.10879 -0.10879 6 0 1 00CC00  <> <>
  13 2 34.716889 182.930601 144.153416 900 118 -0.09121 -0.09121 6 0 1 00CC00  <> <>
  14 3 33.531480 183.704790 144.744330 900 118 -0.08098 -0.08098 6 0 1 00CC00  <> <>
  15 3 32.845890 184.769705 143.879903 900 118 -0.08098 -0.08098 6 0 1 00CC00  <> <>
  16 2 33.716208 185.984922 143.601209 900 118 -0.09121 -0.09121 6 0 1 00CC00  <> <>
  17 2 33.354757 187.252757 144.063661 900 118 -0.10879 -0.10879 6 0 1 00CC00  <> <>
  18 2 34.124528 188.372690 143.773879 900 118 -0.12239 -0.12239 6 0 1 00CC00  <> <>
  19 2 35.272055 188.244288 143.006885 900 118 -0.12049 -0.12049 6 0 1 00CC00  <> <>
  20 2 35.637401 186.984085 142.549581 900 118 -0.14318 -0.14318 6 0 1 00CC00  <> <>
  21 2 34.891241 185.845342 142.847333 900 118 0.20481 0.20481 6 0 1 00CC00  <> <>
  22 41 33.528655 183.177790 138.693987 900 21 0.12627 0.12627 1 0 0 FFFFFF  <> <>
  23 41 32.663791 184.561439 139.405177 900 21 0.12627 0.12627 1 0 0 FFFFFF  <> <>
  24 41 33.790645 183.609091 140.400916 900 21 0.12627 0.12627 1 0 0 FFFFFF  <> <>
  25 41 34.366577 184.589999 136.965456 900 21 0.12627 0.12627 1 0 0 FFFFFF  <> <>
  26 41 35.254139 186.075620 137.381907 900 21 0.12627 0.12627 1 0 0 FFFFFF  <> <>
  27 41 33.501713 185.973648 137.676645 900 21 0.12627 0.12627 1 0 0 FFFFFF  <> <>
  28 41 35.875942 183.314376 138.299200 900 21 0.12315 0.12315 1 0 0 FFFFFF  <> <>
  29 41 36.763503 184.799998 138.715651 900 21 0.12315 0.12315 1 0 0 FFFFFF  <> <>
  30 41 35.393317 182.937056 140.673823 900 21 0.09339 0.09339 1 0 0 FFFFFF  <> <>
  31 41 37.145743 183.039029 140.379085 900 21 0.09339 0.09339 1 0 0 FFFFFF  <> <>
  32 41 37.291133 184.724641 141.826709 900 21 0.07962 0.07962 1 0 0 FFFFFF  <> <>
  33 41 36.164279 185.676990 140.830969 900 21 0.07962 0.07962 1 0 0 FFFFFF  <> <>
  34 41 37.125703 182.858243 141.747422 900 21 0.11678 0.11678 1 0 0 FFFFFF  <> <>
  35 41 37.642188 180.724881 142.833042 900 21 0.13677 0.13677 1 0 0 FFFFFF  <> <>
  36 41 36.313060 179.977769 144.785585 900 21 0.14323 0.14323 1 0 0 FFFFFF  <> <>
  37 41 34.470187 181.364090 145.616176 900 21 0.14172 0.14172 1 0 0 FFFFFF  <> <>
  38 41 32.765672 182.973595 145.010797 900 21 0.08343 0.08343 1 0 0 FFFFFF  <> <>
  39 41 33.845255 184.147943 145.691039 900 21 0.08343 0.08343 1 0 0 FFFFFF  <> <>
  40 41 32.520117 184.332262 142.934372 900 21 0.08343 0.08343 1 0 0 FFFFFF  <> <>
  41 41 31.927837 185.090743 144.375429 900 21 0.08343 0.08343 1 0 0 FFFFFF  <> <>
  42 41 32.454800 187.377059 144.651232 900 21 0.14172 0.14172 1 0 0 FFFFFF  <> <>
  43 41 33.823725 189.345685 144.139722 900 21 0.14323 0.14323 1 0 0 FFFFFF  <> <>
  44 41 35.874651 189.110443 142.768962 900 21 0.13677 0.13677 1 0 0 FFFFFF  <> <>
  45 41 36.535402 186.888731 141.955887 900 21 0.11678 0.11678 1 0 0 FFFFFF  <> <>
  46 44 34.759288 185.652192 139.667886 900 21 0.30918 0.30918 1 0 1 FFFFFF    9.594    0.543 
  :::
 } 
 m_bond[48] { 
  # First column is bond index #
  i_m_from
  i_m_to
  i_m_order
  i_m_from_rep
  i_m_to_rep
  :::
  1 1 2 1 2 2
  2 1 22 1 2 2
  3 1 23 1 2 2
  4 1 24 1 2 2
  5 2 3 1 2 2
  6 2 4 1 2 2
  7 2 46 1 2 2
  8 3 25 1 2 2
  9 3 26 1 2 2
  10 3 27 1 2 2
  11 4 5 1 2 2
  12 4 28 1 2 2
  13 4 29 1 2 2
  14 5 6 1 2 2
  15 5 30 1 2 2
  16 5 31 1 2 2
  17 6 7 1 2 2
  18 6 32 1 2 2
  19 6 33 1 2 2
  20 7 21 1 2 2
  21 7 8 1 2 2
  22 8 13 2 2 2
  23 8 9 1 2 2
  24 9 10 2 2 2
  25 9 34 1 2 2
  26 10 11 1 2 2
  27 10 35 1 2 2
  28 11 12 2 2 2
  29 11 36 1 2 2
  30 12 13 1 2 2
  31 12 37 1 2 2
  32 13 14 1 2 2
  33 14 15 1 2 2
  34 14 38 1 2 2
  35 14 39 1 2 2
  36 15 16 1 2 2
  37 15 40 1 2 2
  38 15 41 1 2 2
  39 16 21 2 2 2
  40 16 17 1 2 2
  41 17 18 2 2 2
  42 17 42 1 2 2
  43 18 19 1 2 2
  44 18 43 1 2 2
  45 19 20 2 2 2
  46 19 44 1 2 2
  47 20 21 1 2 2
  48 20 45 1 2 2
  :::
 } 
} 

f_m_ct { 
 s_m_title
 i_m_ct_stereo_status
 s_st_Chirality_1
 s_st_Chirality_2
 s_m_entry_id
 s_m_entry_name
 s_m_Source_Path
 s_m_Source_File
 s_m_job_name
 i_m_Source_File_Index
 r_phase_PhaseScreenScore
 r_f3d_energy
 i_f3d_flags
 r_f3d_relative_energy
 i_phase_Conf_Index
 i_phase_Num_Sites_Matched
 s_phase_Matched_Ligand_Sites
 r_phase_Align_Score
 r_phase_Vector_Score
 r_phase_Volume_Score
 r_phase_Fitness
 r_phase_Group_Fitness
 s_phase_HypoID
 s_phase_ScreenID
 i_lp_mmshare_version
 s_epik_input
 s_epik_cmdline
 r_lp_tautomer_probability
 r_epik_Ionization_Penalty
 r_epik_Ionization_Penalty_Charging
 r_epik_Ionization_Penalty_Neutral
 r_epik_State_Penalty
 r_epik_Charging_Adjusted_Penalty
 i_epik_Tot_Q
 i_epik_Tot_abs_Q
 s_lp_Force_Field
 r_lp_Energy
 b_lp_Chiralities_Consistent
 s_lp_Variant
 s_m_subgroup_title
 s_m_subgroupid
 b_m_subgroup_collapsed
 i_m_ct_format
 :::
 CHEMBL5175011 
  1
  14_ANS_13_15_42_83 
  17_ANS_16_18_41_61 
  39 
  structures_sert_ic50.ls.or.eq.100_yr.sm.or.eq.2020.60 
  /home/ktibsl/Dokumenty/Perry-Zbigniew-Magda 
  mao-b_results.mae 
  phase_screen_9_merged_sert 
  39
  1.19958456162806
  1506.95773
  0
  432.17084
  21
  3
  "H(7) P(9) R(10)" 
  0.745415438039288
  0.820764093327462
  0.0973856668550311
  1.19958456162806
  1.19958456162806
  Hypothesis_5_merged_sert 
  phase_screen_9_merged_sert_sub_1.maegz:149 
  65138
  TiNDYyhbY0hdW2NIXTEpW2NIXWMoYzEyKWMoW2NIXVtuSF0yKVtDSDJdW0NIMl1bQ0gyXVtDSDJdTjNbQ0gyXVtDSDJdW0NIXShbQ0gyXVtDSDJdMyljNFtjSF1uKGMobjQpW0NIXTVbQ0gyXVtDSDJdW0NIMl01KS1jNltjSF1bY0hdYyhbY0hdW2NIXTYpT2M3W2NIXVtjSF1jKENsKVtjSF1bY0hdNw== 
  J2VwaWtfcHl0aG9uJywgJy1waHQnLCAnMC41JywgJy1waCcsICc3LjQnLCAnLXRuJywgJzgnLCAnLW1hJywgJzUwMCcsICctaW1hZScsICc8aW5maWxlLm1hZT4nLCAnLW9tYWUnLCAnPG91dGZpbGUubWFlPic= 
  1
    0.0219 
    0.0219 
    0.0000 
    0.0000 
  0.0219390480429767
  1
  1
  S-OPLS 
  72.020409
  1
  CHEMBL5175011-2 
  sert_phase_screen 
  sert_phase_screen 
  1
  2
 m_depend[8] { 
  # First column is dependency index #
  i_m_depend_dependency
  s_m_depend_property
  :::
  1 30 s_m_job_name 
  2 10 r_lp_tautomer_probability 
  3 10 r_epik_Ionization_Penalty 
  4 10 r_epik_Ionization_Penalty_Charging 
  5 10 r_epik_Ionization_Penalty_Neutral 
  6 10 r_epik_State_Penalty 
  7 10 r_epik_Charging_Adjusted_Penalty 
  8 10 i_epik_Tot_Q 
  :::
 } 
 m_atom[83] { 
  # First column is atom index #
  i_m_mmod_type
  r_m_x_coord
  r_m_y_coord
  r_m_z_coord
  i_m_residue_number
  i_m_color
  r_m_charge1
  r_m_charge2
  i_m_atomic_number
  i_m_formal_charge
  i_m_visibility
  s_m_color_rgb
  b_st_NoSrcChirality
  b_st_SpecifiedChirality
  r_epik_H2O_pKa
  r_epik_H2O_pKa_uncertainty
  :::
  1 24 36.912489 175.008261 135.563526 900 38 -0.42326 -0.42326 7 0 1 2E2EFF  <> <> <> <>
  2 1 36.303721 175.648024 136.311025 900 118 0.25070 0.25070 6 0 1 00CC00  <> <> <> <>
  3 2 35.494327 176.443516 137.291879 900 118 0.02290 0.02290 6 0 1 00CC00  <> <> <> <>
  4 2 34.541011 175.794201 138.073249 900 118 -0.12592 -0.12592 6 0 1 00CC00  <> <> <> <>
  5 2 33.757901 176.481701 139.002886 900 118 -0.24645 -0.24645 6 0 1 00CC00  <> <> <> <>
  6 2 33.971790 177.859014 139.117882 900 118 0.11221 0.11221 6 0 1 00CC00  <> <> <> <>
  7 25 33.374037 178.803393 139.926386 900 38 -0.20176 -0.20176 7 0 1 2E2EFF  <> <> <> <>
  8 2 33.914740 180.044543 139.688952 900 118 -0.11084 -0.11084 6 0 1 00CC00  <> <> <> <>
  9 2 34.883325 179.929294 138.712401 900 118 -0.30663 -0.30663 6 0 1 00CC00  <> <> <> <>
  10 3 35.706400 181.061092 138.172419 900 118 -0.11628 -0.11628 6 0 1 00CC00  <> <> <> <>
  11 3 34.915046 182.333353 138.243902 900 118 -0.12684 -0.12684 6 0 1 00CC00  <> <> <> <>
  12 3 35.638041 183.324038 139.107512 900 118 -0.15813 -0.15813 6 0 1 00CC00  <> <> <> <>
  13 3 34.846688 184.596300 139.178996 900 118 0.03059 0.03059 6 0 1 00CC00  <> <> <> <>
  14 32 34.492526 184.871729 140.568351 900 38 -0.44137 -0.44137 7 1 1 2E2EFF  1 1 <> <>
  15 3 35.775588 185.080753 141.403332 900 118 0.03859 0.03859 6 0 1 00CC00  <> <> <> <>
  16 3 35.386259 185.368542 142.865977 900 118 -0.15346 -0.15346 6 0 1 00CC00  <> <> <> <>
  17 3 34.479437 184.268856 143.450283 900 118 -0.07694 -0.07694 6 0 1 00CC00  1 <> <> <>
  18 2 35.251148 182.987874 143.566677 900 118 -0.06230 -0.06230 6 0 1 00CC00  <> <> <> <>
  19 2 34.770835 181.790711 144.076300 900 118 -0.38503 -0.38503 6 0 1 00CC00  <> <> <> <>
  20 25 35.825971 180.922398 143.977705 900 38 0.38602 0.38602 7 0 1 2E2EFF  <> <> <> <>
  21 2 35.861662 179.518124 144.375626 900 118 -0.20161 -0.20161 6 0 1 00CC00  <> <> <> <>
  22 2 37.024551 178.776581 144.204087 900 118 -0.09095 -0.09095 6 0 1 00CC00  <> <> <> <>
  23 2 37.058527 177.439801 144.582883 900 118 -0.14957 -0.14957 6 0 1 00CC00  <> <> <> <>
  24 2 35.929614 176.844564 145.133218 900 118 0.16558 0.16558 6 0 1 00CC00  <> <> <> <>
  25 16 35.963350 175.517236 145.509335 900 70 -0.28827 -0.28827 8 0 1 FF2E2E  <> <> <> <>
  26 2 35.596150 174.622586 144.524874 900 118 0.12208 0.12208 6 0 1 00CC00  <> <> <> <>
  27 2 35.828741 174.930506 143.186362 900 118 -0.14320 -0.14320 6 0 1 00CC00  <> <> <> <>
  28 2 35.462428 174.035495 142.185134 900 118 -0.09860 -0.09860 6 0 1 00CC00  <> <> <> <>
  29 2 34.861803 172.830381 142.533074 900 118 0.06070 0.06070 6 0 1 00CC00  <> <> <> <>
  30 57 34.402652 171.711671 141.301865 900 9 -0.13510 -0.13510 17 0 1 008C00  <> <> <> <>
  31 2 34.629726 172.523455 143.871004 900 118 -0.09860 -0.09860 6 0 1 00CC00  <> <> <> <>
  32 2 34.995189 173.416921 144.873930 900 118 -0.14320 -0.14320 6 0 1 00CC00  <> <> <> <>
  33 2 34.766725 177.586107 145.304757 900 118 -0.14957 -0.14957 6 0 1 00CC00  <> <> <> <>
  34 2 34.732749 178.922886 144.925961 900 118 -0.09095 -0.09095 6 0 1 00CC00  <> <> <> <>
  35 2 36.853851 181.638411 143.425829 900 118 -0.04516 -0.04516 6 0 1 00CC00  <> <> <> <>
  36 3 38.181976 180.988947 143.172292 900 118 -0.11580 -0.11580 6 0 1 00CC00  <> <> <> <>
  37 3 38.999335 180.637775 144.422869 900 118 -0.13374 -0.13374 6 0 1 00CC00  <> <> <> <>
  38 3 40.248373 181.086476 143.652185 900 118 -0.15231 -0.15231 6 0 1 00CC00  <> <> <> <>
  39 3 39.320697 181.938006 142.774858 900 118 -0.13374 -0.13374 6 0 1 00CC00  <> <> <> <>
  40 25 36.513150 182.882184 143.176504 900 38 -0.16656 -0.16656 7 0 1 2E2EFF  <> <>   5.719    2.220 
  41 3 33.229336 184.043039 142.578907 900 118 -0.15346 -0.15346 6 0 1 00CC00  <> <> <> <>
  42 3 33.593159 183.739574 141.112867 900 118 0.03859 0.03859 6 0 1 00CC00  <> <> <> <>
  43 2 34.943015 178.549127 138.328577 900 118 0.25679 0.25679 6 0 1 00CC00  <> <> <> <>
  44 2 35.707820 177.817625 137.406509 900 118 -0.25647 -0.25647 6 0 1 00CC00  <> <> <> <>
  45 41 34.405419 174.726664 137.954523 900 21 0.17198 0.17198 1 0 0 FFFFFF  <> <> <> <>
  46 41 33.021261 175.965721 139.603303 900 21 0.18549 0.18549 1 0 0 FFFFFF  <> <> <> <>
  47 43 32.638674 178.644199 140.609649 900 21 0.29806 0.29806 1 0 1 FFFFFF  <> <>  15.046    1.060 
  48 41 33.561596 180.909827 140.239051 900 21 0.20968 0.20968 1 0 0 FFFFFF  <> <> <> <>
  49 41 36.615143 181.164649 138.765345 900 21 0.07611 0.07611 1 0 0 FFFFFF  <> <> <> <>
  50 41 35.970808 180.855464 137.135160 900 21 0.07611 0.07611 1 0 0 FFFFFF  <> <> <> <>
  51 41 34.796087 182.744066 137.241274 900 21 0.08144 0.08144 1 0 0 FFFFFF  <> <> <> <>
  52 41 33.933578 182.127254 138.670920 900 21 0.08144 0.08144 1 0 0 FFFFFF  <> <> <> <>
  53 41 35.757000 182.913326 140.110141 900 21 0.08549 0.08549 1 0 0 FFFFFF  <> <> <> <>
  54 41 36.619509 183.530138 138.680495 900 21 0.08549 0.08549 1 0 0 FFFFFF  <> <> <> <>
  55 41 35.444789 185.418740 138.786608 900 21 0.12061 0.12061 1 0 0 FFFFFF  <> <> <> <>
  56 41 33.937944 184.492743 138.586069 900 21 0.12061 0.12061 1 0 0 FFFFFF  <> <> <> <>
  57 41 36.373277 184.171943 141.300985 900 21 0.12118 0.12118 1 0 0 FFFFFF  <> <> <> <>
  58 41 36.325128 185.908065 140.948209 900 21 0.12118 0.12118 1 0 0 FFFFFF  <> <> <> <>
  59 41 36.291205 185.462138 143.469742 900 21 0.11087 0.11087 1 0 0 FFFFFF  <> <> <> <>
  60 41 34.890683 186.339159 142.932274 900 21 0.11087 0.11087 1 0 0 FFFFFF  <> <> <> <>
  61 41 34.184681 184.527717 144.469738 900 21 0.12364 0.12364 1 0 0 FFFFFF  <> <> <> <>
  62 41 33.812145 181.492035 144.483297 900 21 0.21884 0.21884 1 0 0 FFFFFF  <> <> <> <>
  63 41 37.903467 179.240004 143.775623 900 21 0.14994 0.14994 1 0 0 FFFFFF  <> <> <> <>
  64 41 37.963895 176.862473 144.449331 900 21 0.16013 0.16013 1 0 0 FFFFFF  <> <> <> <>
  65 41 36.296266 175.869471 142.922425 900 21 0.14816 0.14816 1 0 0 FFFFFF  <> <> <> <>
  66 41 35.642247 174.273022 141.146309 900 21 0.15402 0.15402 1 0 0 FFFFFF  <> <> <> <>
  67 41 34.162380 171.584333 144.130932 900 21 0.15402 0.15402 1 0 0 FFFFFF  <> <> <> <>
  68 41 34.813585 173.175647 145.912538 900 21 0.14816 0.14816 1 0 0 FFFFFF  <> <> <> <>
  69 41 33.887809 177.122683 145.733221 900 21 0.16013 0.16013 1 0 0 FFFFFF  <> <> <> <>
  70 41 33.827381 179.500214 145.059513 900 21 0.14994 0.14994 1 0 0 FFFFFF  <> <> <> <>
  71 41 38.039636 180.151873 142.484157 900 21 0.10706 0.10706 1 0 0 FFFFFF  <> <> <> <>
  72 41 38.767901 181.256022 145.293911 900 21 0.08609 0.08609 1 0 0 FFFFFF  <> <> <> <>
  73 41 38.979641 179.587819 144.720877 900 21 0.08609 0.08609 1 0 0 FFFFFF  <> <> <> <>
  74 41 40.988747 181.639688 144.233026 900 21 0.08714 0.08714 1 0 0 FFFFFF  <> <> <> <>
  75 41 40.753045 180.279963 143.114267 900 21 0.08714 0.08714 1 0 0 FFFFFF  <> <> <> <>
  76 41 39.566490 181.962111 141.711566 900 21 0.08609 0.08609 1 0 0 FFFFFF  <> <> <> <>
  77 41 39.189840 182.963328 143.129917 900 21 0.08609 0.08609 1 0 0 FFFFFF  <> <> <> <>
  78 41 32.639591 183.218091 142.983726 900 21 0.11087 0.11087 1 0 0 FFFFFF  <> <> <> <>
  79 41 32.576489 184.917006 142.624274 900 21 0.11087 0.11087 1 0 0 FFFFFF  <> <> <> <>
  80 41 32.713144 183.688376 140.467474 900 21 0.12118 0.12118 1 0 0 FFFFFF  <> <> <> <>
  81 41 34.154193 182.808240 141.005637 900 21 0.12118 0.12118 1 0 0 FFFFFF  <> <> <> <>
  82 41 36.450601 178.310271 136.794574 900 21 0.18042 0.18042 1 0 0 FFFFFF  <> <> <> <>
  83 44 33.967063 185.734375 140.533364 900 21 0.30351 0.30351 1 0 1 FFFFFF  <> <>   9.182    0.730 
  :::
 } 
 m_bond[89] { 
  # First column is bond index #
  i_m_from
  i_m_to
  i_m_order
  i_m_from_rep
  i_m_to_rep
  :::
  1 1 2 3 2 2
  2 2 3 1 2 2
  3 3 44 1 2 2
  4 3 4 2 2 2
  5 4 5 1 2 2
  6 4 45 1 2 2
  7 5 6 2 2 2
  8 5 46 1 2 2
  9 6 43 1 2 2
  10 6 7 1 2 2
  11 7 8 1 2 2
  12 7 47 1 2 2
  13 8 9 2 2 2
  14 8 48 1 2 2
  15 9 10 1 2 2
  16 9 43 1 2 2
  17 10 11 1 2 2
  18 10 49 1 2 2
  19 10 50 1 2 2
  20 11 12 1 2 2
  21 11 51 1 2 2
  22 11 52 1 2 2
  23 12 13 1 2 2
  24 12 53 1 2 2
  25 12 54 1 2 2
  26 13 14 1 2 2
  27 13 55 1 2 2
  28 13 56 1 2 2
  29 14 42 1 2 2
  30 14 15 1 2 2
  31 14 83 1 2 2
  32 15 16 1 2 2
  33 15 57 1 2 2
  34 15 58 1 2 2
  35 16 17 1 2 2
  36 16 59 1 2 2
  37 16 60 1 2 2
  38 17 18 1 2 2
  39 17 41 1 2 2
  40 17 61 1 2 2
  41 18 40 1 2 2
  42 18 19 2 2 2
  43 19 20 1 2 2
  44 19 62 1 2 2
  45 20 21 1 2 2
  46 20 35 1 2 2
  47 21 34 1 2 2
  48 21 22 2 2 2
  49 22 23 1 2 2
  50 22 63 1 2 2
  51 23 24 2 2 2
  52 23 64 1 2 2
  53 24 25 1 2 2
  54 24 33 1 2 2
  55 25 26 1 2 2
  56 26 32 1 2 2
  57 26 27 2 2 2
  58 27 28 1 2 2
  59 27 65 1 2 2
  60 28 29 2 2 2
  61 28 66 1 2 2
  62 29 30 1 2 2
  63 29 31 1 2 2
  64 31 32 2 2 2
  65 31 67 1 2 2
  66 32 68 1 2 2
  67 33 34 2 2 2
  68 33 69 1 2 2
  69 34 70 1 2 2
  70 35 36 1 2 2
  71 35 40 2 2 2
  72 36 39 1 2 2
  73 36 37 1 2 2
  74 36 71 1 2 2
  75 37 38 1 2 2
  76 37 72 1 2 2
  77 37 73 1 2 2
  78 38 39 1 2 2
  79 38 74 1 2 2
  80 38 75 1 2 2
  81 39 76 1 2 2
  82 39 77 1 2 2
  83 41 42 1 2 2
  84 41 78 1 2 2
  85 41 79 1 2 2
  86 42 80 1 2 2
  87 42 81 1 2 2
  88 43 44 2 2 2
  89 44 82 1 2 2
  :::
 } 
} 

f_m_ct { 
 s_m_title
 i_m_ct_stereo_status
 s_st_Chirality_1
 s_st_Chirality_2
 s_st_Chirality_3
 s_st_Chirality_4
 s_m_entry_id
 s_m_entry_name
 s_m_Source_Path
 s_m_Source_File
 s_m_job_name
 i_m_Source_File_Index
 r_phase_PhaseScreenScore
 r_f3d_energy
 i_f3d_flags
 r_f3d_relative_energy
 i_phase_Conf_Index
 i_phase_Num_Sites_Matched
 s_phase_Matched_Ligand_Sites
 r_phase_Align_Score
 r_phase_Vector_Score
 r_phase_Volume_Score
 r_phase_Fitness
 r_phase_Group_Fitness
 s_phase_HypoID
 s_phase_ScreenID
 i_lp_mmshare_version
 s_epik_input
 s_epik_cmdline
 r_epik_Ionization_Penalty
 r_epik_Ionization_Penalty_Charging
 r_epik_Ionization_Penalty_Neutral
 r_epik_State_Penalty
 r_epik_Charging_Adjusted_Penalty
 i_epik_Tot_Q
 i_epik_Tot_abs_Q
 s_lp_Force_Field
 r_lp_Energy
 b_lp_Chiralities_Consistent
 s_lp_Variant
 s_m_subgroup_title
 s_m_subgroupid
 b_m_subgroup_collapsed
 i_m_ct_format
 :::
 CHEMBL5086545 
  1
  5_S_22_10_4_6 
  10_S_11_5_9_38 
  11_S_2_10_12_39 
  2_R_11_3_1_45 
  40 
  structures_sert_ic50.ls.or.eq.100_yr.sm.or.eq.2020.8 
  /home/ktibsl/Dokumenty/Perry-Zbigniew-Magda 
  mao-b_results.mae 
  phase_screen_9_merged_sert 
  40
  0.924859334761797
  537.04654
  0
  26.2541399999999
  4
  3
  "H(2) P(5) R(6)" 
  0.760498854092786
  0.558608379839119
  0.227272625031752
  0.924859334761797
  0.924859334761797
  Hypothesis_5_merged_sert 
  phase_screen_9_merged_sert_sub_1.maegz:13 
  65138
  W0NIMl0xW0NIMl1bQ0gyXVtDSDJdW0NAQEhdKFtDQF0xMjMpW0NAQEhdKE4oW0NIM10pW0NIMl1bQ0gyXTIpW0NIMl1jNGMzW2NIXWMoQyhGKShGKUYpW2NIXVtjSF00 
  J2VwaWtfcHl0aG9uJywgJy1waHQnLCAnMC41JywgJy1waCcsICc3LjQnLCAnLXRuJywgJzgnLCAnLW1hJywgJzUwMCcsICctaW1hZScsICc8aW5maWxlLm1hZT4nLCAnLW9tYWUnLCAnPG91dGZpbGUubWFlPic= 
    0.0141 
    0.0141 
    0.0000 
    0.0141 
  0.0281767697568221
  1
  1
  S-OPLS 
  59.489602
  1
  CHEMBL5086545-2 
  sert_phase_screen 
  sert_phase_screen 
  1
  2
 m_depend[7] { 
  # First column is dependency index #
  i_m_depend_dependency
  s_m_depend_property
  :::
  1 30 s_m_job_name 
  2 10 r_epik_Ionization_Penalty 
  3 10 r_epik_Ionization_Penalty_Charging 
  4 10 r_epik_Ionization_Penalty_Neutral 
  5 10 r_epik_State_Penalty 
  6 10 r_epik_Charging_Adjusted_Penalty 
  7 10 i_epik_Tot_Q 
  :::
 } 
 m_atom[45] { 
  # First column is atom index #
  i_m_mmod_type
  r_m_x_coord
  r_m_y_coord
  r_m_z_coord
  i_m_residue_number
  i_m_color
  r_m_charge1
  r_m_charge2
  i_m_atomic_number
  i_m_formal_charge
  i_m_visibility
  s_m_color_rgb
  b_st_NoSrcChirality
  i_sd_original_parity
  b_st_SpecifiedChirality
  r_epik_H2O_pKa
  r_epik_H2O_pKa_uncertainty
  :::
  1 3 34.955125 184.430031 139.236681 900 118 -0.00771 -0.00771 6 0 1 00CC00  <> <> <> <> <>
  2 32 34.503262 184.856843 140.557760 900 38 -0.44374 -0.44374 7 1 1 2E2EFF  1 <> <> <> <>
  3 3 35.716600 185.240956 141.435639 900 118 0.04017 0.04017 6 0 1 00CC00  <> <> <> <> <>
  4 3 35.244443 185.548718 142.874054 900 118 -0.15235 -0.15235 6 0 1 00CC00  <> <> <> <> <>
  5 3 34.334713 184.448381 143.492753 900 118 0.02780 0.02780 6 0 1 00CC00  <> 1 1 <> <>
  6 3 33.802314 184.957911 144.871643 900 118 -0.12394 -0.12394 6 0 1 00CC00  <> <> <> <> <>
  7 3 32.742235 184.030759 145.503476 900 118 -0.13079 -0.13079 6 0 1 00CC00  <> <> <> <> <>
  8 3 31.546057 183.828476 144.556491 900 118 -0.13094 -0.13094 6 0 1 00CC00  <> <> <> <> <>
  9 3 32.002168 183.340205 143.169211 900 118 -0.11348 -0.11348 6 0 1 00CC00  <> <> <> <> <>
  10 3 33.096482 184.258522 142.557336 900 118 -0.10281 -0.10281 6 0 1 00CC00  <> 2 1 <> <>
  11 3 33.569574 183.781864 141.169861 900 118 0.09672 0.09672 6 0 1 00CC00  <> 2 1 <> <>
  12 3 34.319283 182.428375 141.222603 900 118 -0.09867 -0.09867 6 0 1 00CC00  <> <> <> <> <>
  13 2 35.140488 182.199695 142.498016 900 118 -0.08261 -0.08261 6 0 1 00CC00  <> <> <> <> <>
  14 2 35.896637 181.032369 142.597731 900 118 -0.12572 -0.12572 6 0 1 00CC00  <> <> <> <> <>
  15 2 36.665032 180.755897 143.715370 900 118 -0.06236 -0.06236 6 0 1 00CC00  <> <> <> <> <>
  16 2 36.691330 181.658428 144.760841 900 118 -0.08980 -0.08980 6 0 1 00CC00  <> <> <> <> <>
  17 3 37.527869 181.381060 145.974625 900 118 0.46690 0.46690 6 0 1 00CC00  <> <> <> <> <>
  18 56 36.733532 181.331975 147.042727 900 141 -0.16463 -0.16463 9 0 1 6BFFB5  <> <> <> <> <>
  19 56 38.148418 180.213708 145.812046 900 141 -0.16463 -0.16463 9 0 1 6BFFB5  <> <> <> <> <>
  20 56 38.421712 182.358751 146.113869 900 141 -0.16463 -0.16463 9 0 1 6BFFB5  <> <> <> <> <>
  21 2 35.945212 182.823282 144.680921 900 118 -0.07015 -0.07015 6 0 1 00CC00  <> <> <> <> <>
  22 2 35.146064 183.122746 143.570598 900 118 -0.09317 -0.09317 6 0 1 00CC00  <> <> <> <> <>
  23 41 35.559674 183.528205 139.333281 900 21 0.12289 0.12289 1 0 0 FFFFFF  <> <> <> <> <>
  24 41 35.552673 185.221250 138.783901 900 21 0.12289 0.12289 1 0 0 FFFFFF  <> <> <> <> <>
  25 41 34.090379 184.221990 138.606575 900 21 0.12289 0.12289 1 0 0 FFFFFF  <> <> <> <> <>
  26 41 36.410674 184.399276 141.399179 900 21 0.12337 0.12337 1 0 0 FFFFFF  <> <> <> <> <>
  27 41 36.200660 186.097723 140.962719 900 21 0.12337 0.12337 1 0 0 FFFFFF  <> <> <> <> <>
  28 41 36.122858 185.695854 143.504772 900 21 0.10844 0.10844 1 0 0 FFFFFF  <> <> <> <> <>
  29 41 34.730007 186.511074 142.875140 900 21 0.10844 0.10844 1 0 0 FFFFFF  <> <> <> <> <>
  30 41 34.616097 185.130588 145.575225 900 21 0.08902 0.08902 1 0 0 FFFFFF  <> <> <> <> <>
  31 41 33.349346 185.942693 144.740739 900 21 0.08902 0.08902 1 0 0 FFFFFF  <> <> <> <> <>
  32 41 33.190544 183.064649 145.742728 900 21 0.08066 0.08066 1 0 0 FFFFFF  <> <> <> <> <>
  33 41 32.399535 184.445733 146.452993 900 21 0.08066 0.08066 1 0 0 FFFFFF  <> <> <> <> <>
  34 41 30.837915 183.120207 144.990343 900 21 0.08629 0.08629 1 0 0 FFFFFF  <> <> <> <> <>
  35 41 31.002106 184.769165 144.450329 900 21 0.08629 0.08629 1 0 0 FFFFFF  <> <> <> <> <>
  36 41 32.375328 182.319013 143.262227 900 21 0.08232 0.08232 1 0 0 FFFFFF  <> <> <> <> <>
  37 41 31.141766 183.282416 142.500253 900 21 0.08232 0.08232 1 0 0 FFFFFF  <> <> <> <> <>
  38 41 32.622282 185.233934 142.422040 900 21 0.08078 0.08078 1 0 0 FFFFFF  <> <> <> <> <>
  39 41 32.736704 183.728004 140.463122 900 21 0.11998 0.11998 1 0 0 FFFFFF  <> <> <> <> <>
  40 41 33.581074 181.627081 141.162075 900 21 0.11020 0.11020 1 0 0 FFFFFF  <> <> <> <> <>
  41 41 34.946970 182.294620 140.339870 900 21 0.11020 0.11020 1 0 0 FFFFFF  <> <> <> <> <>
  42 41 35.890566 180.318341 141.784899 900 21 0.14707 0.14707 1 0 0 FFFFFF  <> <> <> <> <>
  43 41 37.244123 179.843551 143.767657 900 21 0.16621 0.16621 1 0 0 FFFFFF  <> <> <> <> <>
  44 41 36.006371 183.506552 145.514008 900 21 0.15066 0.15066 1 0 0 FFFFFF  <> <> <> <> <>
  45 44 33.956786 185.687941 140.380823 900 21 0.29657 0.29657 1 0 1 FFFFFF  <> <> <>   9.019    0.738 
  :::
 } 
 m_bond[51] { 
  # First column is bond index #
  i_m_from
  i_m_to
  i_m_order
  i_m_from_rep
  i_m_to_rep
  i_sd_original_parity
  :::
  1 1 2 1 2 2 <>
  2 1 23 1 2 2 <>
  3 1 24 1 2 2 <>
  4 1 25 1 2 2 <>
  5 2 11 1 2 2 6
  6 2 3 1 2 2 <>
  7 2 45 1 2 2 <>
  8 3 4 1 2 2 <>
  9 3 26 1 2 2 <>
  10 3 27 1 2 2 <>
  11 4 5 1 2 2 6
  12 4 28 1 2 2 <>
  13 4 29 1 2 2 <>
  14 5 4 1 2 2 6
  15 5 10 1 2 2 <>
  16 5 22 1 2 2 <>
  17 5 6 1 2 2 <>
  18 6 7 1 2 2 <>
  19 6 30 1 2 2 <>
  20 6 31 1 2 2 <>
  21 7 8 1 2 2 <>
  22 7 32 1 2 2 <>
  23 7 33 1 2 2 <>
  24 8 9 1 2 2 <>
  25 8 34 1 2 2 <>
  26 8 35 1 2 2 <>
  27 9 10 1 2 2 1
  28 9 36 1 2 2 <>
  29 9 37 1 2 2 <>
  30 10 9 1 2 2 1
  31 10 11 1 2 2 <>
  32 10 38 1 2 2 <>
  33 11 2 1 2 2 6
  34 11 12 1 2 2 <>
  35 11 39 1 2 2 <>
  36 12 13 1 2 2 <>
  37 12 40 1 2 2 <>
  38 12 41 1 2 2 <>
  39 13 22 2 2 2 <>
  40 13 14 1 2 2 <>
  41 14 15 2 2 2 <>
  42 14 42 1 2 2 <>
  43 15 16 1 2 2 <>
  44 15 43 1 2 2 <>
  45 16 17 1 2 2 <>
  46 16 21 2 2 2 <>
  47 17 18 1 2 2 <>
  48 17 19 1 2 2 <>
  49 17 20 1 2 2 <>
  50 21 22 1 2 2 <>
  51 21 44 1 2 2 <>
  :::
 } 
} 

f_m_ct { 
 s_m_title
 i_m_ct_stereo_status
 s_st_Chirality_1
 s_st_Chirality_2
 s_st_Chirality_3
 s_st_Chirality_4
 s_m_entry_id
 s_m_entry_name
 s_m_Source_Path
 s_m_Source_File
 s_m_job_name
 i_m_Source_File_Index
 r_phase_PhaseScreenScore
 r_f3d_energy
 i_f3d_flags
 r_f3d_relative_energy
 i_phase_Conf_Index
 i_phase_Num_Sites_Matched
 s_phase_Matched_Ligand_Sites
 r_phase_Align_Score
 r_phase_Vector_Score
 r_phase_Volume_Score
 r_phase_Fitness
 r_phase_Group_Fitness
 s_phase_HypoID
 s_phase_ScreenID
 i_lp_mmshare_version
 s_epik_input
 s_epik_cmdline
 r_epik_Ionization_Penalty
 r_epik_Ionization_Penalty_Charging
 r_epik_Ionization_Penalty_Neutral
 r_epik_State_Penalty
 r_epik_Charging_Adjusted_Penalty
 i_epik_Tot_Q
 i_epik_Tot_abs_Q
 s_lp_Force_Field
 r_lp_Energy
 b_lp_Chiralities_Consistent
 s_lp_Variant
 s_m_subgroup_title
 s_m_subgroupid
 b_m_subgroup_collapsed
 i_m_ct_format
 :::
 CHEMBL5081803 
  1
  5_S_21_10_4_6 
  10_S_11_5_9_37 
  11_S_2_10_12_38 
  2_R_11_3_1_45 
  41 
  structures_sert_ic50.ls.or.eq.100_yr.sm.or.eq.2020.22 
  /home/ktibsl/Dokumenty/Perry-Zbigniew-Magda 
  mao-b_results.mae 
  phase_screen_9_merged_sert 
  41
  0.924859334761797
  537.36299
  0
  30.3629099999999
  11
  3
  "H(3) P(6) R(7)" 
  0.760498854092786
  0.558608379839119
  0.241662446191162
  0.924859334761797
  0.924859334761797
  Hypothesis_5_merged_sert 
  phase_screen_9_merged_sert_sub_1.maegz:48 
  65138
  W0NIMl0xW0NIMl1bQ0gyXVtDSDJdW0NAQEhdKFtDQF0xMjMpW0NAQEhdKE4oW0NIM10pW0NIMl1bQ0gyXTIpW0NIMl1jNGMzW2NIXWMoW0NIXShGKUYpW2NIXVtjSF00 
  J2VwaWtfcHl0aG9uJywgJy1waHQnLCAnMC41JywgJy1waCcsICc3LjQnLCAnLXRuJywgJzgnLCAnLW1hJywgJzUwMCcsICctaW1hZScsICc8aW5maWxlLm1hZT4nLCAnLW9tYWUnLCAnPG91dGZpbGUubWFlPic= 
    0.0141 
    0.0141 
    0.0000 
    0.0141 
  0.0281767697568221
  1
  1
  S-OPLS 
  58.226952
  1
  CHEMBL5081803-2 
  sert_phase_screen 
  sert_phase_screen 
  1
  2
 m_depend[7] { 
  # First column is dependency index #
  i_m_depend_dependency
  s_m_depend_property
  :::
  1 30 s_m_job_name 
  2 10 r_epik_Ionization_Penalty 
  3 10 r_epik_Ionization_Penalty_Charging 
  4 10 r_epik_Ionization_Penalty_Neutral 
  5 10 r_epik_State_Penalty 
  6 10 r_epik_Charging_Adjusted_Penalty 
  7 10 i_epik_Tot_Q 
  :::
 } 
 m_atom[45] { 
  # First column is atom index #
  i_m_mmod_type
  r_m_x_coord
  r_m_y_coord
  r_m_z_coord
  i_m_residue_number
  i_m_color
  r_m_charge1
  r_m_charge2
  i_m_atomic_number
  i_m_formal_charge
  i_m_visibility
  s_m_color_rgb
  b_st_NoSrcChirality
  i_sd_original_parity
  b_st_SpecifiedChirality
  r_epik_H2O_pKa
  r_epik_H2O_pKa_uncertainty
  :::
  1 3 34.955125 184.430031 139.236681 900 118 -0.00833 -0.00833 6 0 1 00CC00  <> <> <> <> <>
  2 32 34.503262 184.856843 140.557760 900 38 -0.44212 -0.44212 7 1 1 2E2EFF  1 <> <> <> <>
  3 3 35.716600 185.240956 141.435639 900 118 0.03960 0.03960 6 0 1 00CC00  <> <> <> <> <>
  4 3 35.244443 185.548718 142.874054 900 118 -0.15417 -0.15417 6 0 1 00CC00  <> <> <> <> <>
  5 3 34.334713 184.448381 143.492753 900 118 0.02252 0.02252 6 0 1 00CC00  <> 1 1 <> <>
  6 3 33.802314 184.957911 144.871643 900 118 -0.11925 -0.11925 6 0 1 00CC00  <> <> <> <> <>
  7 3 32.742235 184.030759 145.503476 900 118 -0.13189 -0.13189 6 0 1 00CC00  <> <> <> <> <>
  8 3 31.546057 183.828476 144.556491 900 118 -0.12884 -0.12884 6 0 1 00CC00  <> <> <> <> <>
  9 3 32.002168 183.340205 143.169211 900 118 -0.11611 -0.11611 6 0 1 00CC00  <> <> <> <> <>
  10 3 33.096482 184.258522 142.557336 900 118 -0.09995 -0.09995 6 0 1 00CC00  <> 2 1 <> <>
  11 3 33.569574 183.781864 141.169861 900 118 0.09309 0.09309 6 0 1 00CC00  <> 2 1 <> <>
  12 3 34.319283 182.428375 141.222603 900 118 -0.09675 -0.09675 6 0 1 00CC00  <> <> <> <> <>
  13 2 35.140488 182.199695 142.498016 900 118 -0.09127 -0.09127 6 0 1 00CC00  <> <> <> <> <>
  14 2 35.896637 181.032369 142.597731 900 118 -0.12363 -0.12363 6 0 1 00CC00  <> <> <> <> <>
  15 2 36.665032 180.755897 143.715370 900 118 -0.07730 -0.07730 6 0 1 00CC00  <> <> <> <> <>
  16 2 36.691330 181.658428 144.760841 900 118 -0.16371 -0.16371 6 0 1 00CC00  <> <> <> <> <>
  17 3 37.527869 181.381060 145.974625 900 118 0.44536 0.44536 6 0 1 00CC00  <> <> <> <> <>
  18 56 38.803125 181.265851 145.607646 900 141 -0.21927 -0.21927 9 0 1 6BFFB5  <> <> <> <> <>
  19 56 37.387461 182.384733 146.839002 900 141 -0.21927 -0.21927 9 0 1 6BFFB5  <> <> <> <> <>
  20 2 35.945212 182.823282 144.680921 900 118 -0.07320 -0.07320 6 0 1 00CC00  <> <> <> <> <>
  21 2 35.146064 183.122746 143.570598 900 118 -0.08480 -0.08480 6 0 1 00CC00  <> <> <> <> <>
  22 41 35.559674 183.528205 139.333281 900 21 0.12252 0.12252 1 0 0 FFFFFF  <> <> <> <> <>
  23 41 35.552673 185.221250 138.783901 900 21 0.12252 0.12252 1 0 0 FFFFFF  <> <> <> <> <>
  24 41 34.090379 184.221990 138.606575 900 21 0.12252 0.12252 1 0 0 FFFFFF  <> <> <> <> <>
  25 41 36.410674 184.399276 141.399179 900 21 0.12381 0.12381 1 0 0 FFFFFF  <> <> <> <> <>
  26 41 36.200660 186.097723 140.962719 900 21 0.12381 0.12381 1 0 0 FFFFFF  <> <> <> <> <>
  27 41 36.122858 185.695854 143.504772 900 21 0.10780 0.10780 1 0 0 FFFFFF  <> <> <> <> <>
  28 41 34.730007 186.511074 142.875140 900 21 0.10780 0.10780 1 0 0 FFFFFF  <> <> <> <> <>
  29 41 34.616097 185.130588 145.575225 900 21 0.08064 0.08064 1 0 0 FFFFFF  <> <> <> <> <>
  30 41 33.349346 185.942693 144.740739 900 21 0.08064 0.08064 1 0 0 FFFFFF  <> <> <> <> <>
  31 41 33.190544 183.064649 145.742728 900 21 0.08864 0.08864 1 0 0 FFFFFF  <> <> <> <> <>
  32 41 32.399535 184.445733 146.452993 900 21 0.08864 0.08864 1 0 0 FFFFFF  <> <> <> <> <>
  33 41 30.837915 183.120207 144.990343 900 21 0.08409 0.08409 1 0 0 FFFFFF  <> <> <> <> <>
  34 41 31.002106 184.769165 144.450329 900 21 0.08409 0.08409 1 0 0 FFFFFF  <> <> <> <> <>
  35 41 32.375328 182.319013 143.262227 900 21 0.08200 0.08200 1 0 0 FFFFFF  <> <> <> <> <>
  36 41 31.141766 183.282416 142.500253 900 21 0.08200 0.08200 1 0 0 FFFFFF  <> <> <> <> <>
  37 41 32.622282 185.233934 142.422040 900 21 0.08213 0.08213 1 0 0 FFFFFF  <> <> <> <> <>
  38 41 32.736704 183.728004 140.463122 900 21 0.11868 0.11868 1 0 0 FFFFFF  <> <> <> <> <>
  39 41 33.581074 181.627081 141.162075 900 21 0.10706 0.10706 1 0 0 FFFFFF  <> <> <> <> <>
  40 41 34.946970 182.294620 140.339870 900 21 0.10706 0.10706 1 0 0 FFFFFF  <> <> <> <> <>
  41 41 35.890566 180.318341 141.784899 900 21 0.14299 0.14299 1 0 0 FFFFFF  <> <> <> <> <>
  42 41 37.244123 179.843551 143.767657 900 21 0.15315 0.15315 1 0 0 FFFFFF  <> <> <> <> <>
  43 41 37.208703 180.453725 146.450317 900 21 0.08840 0.08840 1 0 0 FFFFFF  <> <> <> <> <>
  44 41 36.006371 183.506552 145.514008 900 21 0.15086 0.15086 1 0 0 FFFFFF  <> <> <> <> <>
  45 44 33.956786 185.687941 140.380823 900 21 0.29747 0.29747 1 0 1 FFFFFF  <> <> <>   9.019    0.738 
  :::
 } 
 m_bond[51] { 
  # First column is bond index #
  i_m_from
  i_m_to
  i_m_order
  i_m_from_rep
  i_m_to_rep
  i_sd_original_parity
  :::
  1 1 2 1 2 2 <>
  2 1 22 1 2 2 <>
  3 1 23 1 2 2 <>
  4 1 24 1 2 2 <>
  5 2 11 1 2 2 6
  6 2 3 1 2 2 <>
  7 2 45 1 2 2 <>
  8 3 4 1 2 2 <>
  9 3 25 1 2 2 <>
  10 3 26 1 2 2 <>
  11 4 5 1 2 2 6
  12 4 27 1 2 2 <>
  13 4 28 1 2 2 <>
  14 5 4 1 2 2 6
  15 5 10 1 2 2 <>
  16 5 21 1 2 2 <>
  17 5 6 1 2 2 <>
  18 6 7 1 2 2 <>
  19 6 29 1 2 2 <>
  20 6 30 1 2 2 <>
  21 7 8 1 2 2 <>
  22 7 31 1 2 2 <>
  23 7 32 1 2 2 <>
  24 8 9 1 2 2 <>
  25 8 33 1 2 2 <>
  26 8 34 1 2 2 <>
  27 9 10 1 2 2 1
  28 9 35 1 2 2 <>
  29 9 36 1 2 2 <>
  30 10 9 1 2 2 1
  31 10 11 1 2 2 <>
  32 10 37 1 2 2 <>
  33 11 2 1 2 2 6
  34 11 12 1 2 2 <>
  35 11 38 1 2 2 <>
  36 12 13 1 2 2 <>
  37 12 39 1 2 2 <>
  38 12 40 1 2 2 <>
  39 13 21 2 2 2 <>
  40 13 14 1 2 2 <>
  41 14 15 2 2 2 <>
  42 14 41 1 2 2 <>
  43 15 16 1 2 2 <>
  44 15 42 1 2 2 <>
  45 16 17 1 2 2 <>
  46 16 20 2 2 2 <>
  47 17 18 1 2 2 <>
  48 17 19 1 2 2 <>
  49 17 43 1 2 2 <>
  50 20 21 1 2 2 <>
  51 20 44 1 2 2 <>
  :::
 } 
} 

f_m_ct { 
 s_m_title
 i_m_ct_stereo_status
 s_st_Chirality_1
 s_st_Chirality_2
 s_st_Chirality_3
 s_st_Chirality_4
 s_m_entry_id
 s_m_entry_name
 s_m_Source_Path
 s_m_Source_File
 s_m_job_name
 i_m_Source_File_Index
 r_phase_PhaseScreenScore
 r_f3d_energy
 i_f3d_flags
 r_f3d_relative_energy
 i_phase_Conf_Index
 i_phase_Num_Sites_Matched
 s_phase_Matched_Ligand_Sites
 r_phase_Align_Score
 r_phase_Vector_Score
 r_phase_Volume_Score
 r_phase_Fitness
 r_phase_Group_Fitness
 s_phase_HypoID
 s_phase_ScreenID
 i_lp_mmshare_version
 s_epik_input
 s_epik_cmdline
 r_lp_tautomer_probability
 r_epik_Ionization_Penalty
 r_epik_Ionization_Penalty_Charging
 r_epik_Ionization_Penalty_Neutral
 r_epik_State_Penalty
 r_epik_Charging_Adjusted_Penalty
 i_epik_Tot_Q
 i_epik_Tot_abs_Q
 s_lp_Force_Field
 r_lp_Energy
 b_lp_Chiralities_Consistent
 s_lp_Variant
 s_m_subgroup_title
 s_m_subgroupid
 b_m_subgroup_collapsed
 i_m_ct_format
 :::
 CHEMBL5093316 
  1
  5_S_22_10_4_6 
  10_S_11_5_9_38 
  11_S_2_10_12_39 
  2_S_11_3_1_46 
  42 
  structures_sert_ic50.ls.or.eq.100_yr.sm.or.eq.2020.32 
  /home/ktibsl/Dokumenty/Perry-Zbigniew-Magda 
  mao-b_results.mae 
  phase_screen_9_merged_sert 
  42
  0.924859334761797
  23449.04296
  0
  22926.16426
  35
  3
  "H(4) P(7) R(8)" 
  0.760498854092787
  0.558608379839119
  0.22034409432778
  0.924859334761797
  0.924859334761797
  Hypothesis_5_merged_sert 
  phase_screen_9_merged_sert_sub_1.maegz:76 
  65138
  W0NIMl0xW0NIMl1bQ0gyXVtDSDJdW0NAQEhdKFtDQF0xMjMpW0NAQEhdKE4oW0NIM10pW0NIMl1bQ0gyXTIpW0NIMl1jNGMzW2NIXWMoW2NIXVtjSF00KU9bQ0hdKEYpRg== 
  J2VwaWtfcHl0aG9uJywgJy1waHQnLCAnMC41JywgJy1waCcsICc3LjQnLCAnLXRuJywgJzgnLCAnLW1hJywgJzUwMCcsICctaW1hZScsICc8aW5maWxlLm1hZT4nLCAnLW9tYWUnLCAnPG91dGZpbGUubWFlPic= 
  1
    0.0141 
    0.0141 
    0.0000 
    0.0141 
  0.0281767697568221
  1
  1
  S-OPLS 
  59.845643
  1
  CHEMBL5093316-1 
  sert_phase_screen 
  sert_phase_screen 
  1
  2
 m_depend[8] { 
  # First column is dependency index #
  i_m_depend_dependency
  s_m_depend_property
  :::
  1 30 s_m_job_name 
  2 10 r_lp_tautomer_probability 
  3 10 r_epik_Ionization_Penalty 
  4 10 r_epik_Ionization_Penalty_Charging 
  5 10 r_epik_Ionization_Penalty_Neutral 
  6 10 r_epik_State_Penalty 
  7 10 r_epik_Charging_Adjusted_Penalty 
  8 10 i_epik_Tot_Q 
  :::
 } 
 m_atom[46] { 
  # First column is atom index #
  i_m_mmod_type
  r_m_x_coord
  r_m_y_coord
  r_m_z_coord
  i_m_residue_number
  i_m_color
  r_m_charge1
  r_m_charge2
  i_m_atomic_number
  i_m_formal_charge
  i_m_visibility
  s_m_color_rgb
  b_st_NoSrcChirality
  i_sd_original_parity
  b_st_SpecifiedChirality
  r_epik_H2O_pKa
  r_epik_H2O_pKa_uncertainty
  :::
  1 3 33.713527 186.057899 140.302061 900 118 -0.01690 -0.01690 6 0 1 00CC00  <> <> <> <> <>
  2 32 34.503262 184.856843 140.557760 900 38 -0.43613 -0.43613 7 1 1 2E2EFF  1 <> <> <> <>
  3 3 35.716600 185.240956 141.435639 900 118 0.04150 0.04150 6 0 1 00CC00  <> <> <> <> <>
  4 3 35.244443 185.548718 142.874054 900 118 -0.14388 -0.14388 6 0 1 00CC00  <> <> <> <> <>
  5 3 34.334713 184.448381 143.492753 900 118 0.02686 0.02686 6 0 1 00CC00  <> 1 1 <> <>
  6 3 33.802314 184.957911 144.871643 900 118 -0.12292 -0.12292 6 0 1 00CC00  <> <> <> <> <>
  7 3 32.742235 184.030759 145.503476 900 118 -0.13097 -0.13097 6 0 1 00CC00  <> <> <> <> <>
  8 3 31.546057 183.828476 144.556491 900 118 -0.13064 -0.13064 6 0 1 00CC00  <> <> <> <> <>
  9 3 32.002168 183.340205 143.169211 900 118 -0.11520 -0.11520 6 0 1 00CC00  <> <> <> <> <>
  10 3 33.096482 184.258522 142.557336 900 118 -0.09382 -0.09382 6 0 1 00CC00  <> 2 1 <> <>
  11 3 33.569574 183.781864 141.169861 900 118 0.09412 0.09412 6 0 1 00CC00  <> 2 1 <> <>
  12 3 34.319283 182.428375 141.222603 900 118 -0.10195 -0.10195 6 0 1 00CC00  <> <> <> <> <>
  13 2 35.140488 182.199695 142.498016 900 118 -0.13642 -0.13642 6 0 1 00CC00  <> <> <> <> <>
  14 2 35.896637 181.032369 142.597731 900 118 -0.08483 -0.08483 6 0 1 00CC00  <> <> <> <> <>
  15 2 36.665032 180.755897 143.715370 900 118 -0.17340 -0.17340 6 0 1 00CC00  <> <> <> <> <>
  16 2 36.691330 181.658428 144.760841 900 118 0.17774 0.17774 6 0 1 00CC00  <> <> <> <> <>
  17 16 37.460946 181.403250 145.877522 900 70 -0.34731 -0.34731 8 0 1 FF2E2E  <> <> <> <> <>
  18 3 37.408642 182.374676 146.856294 900 118 0.45201 0.45201 6 0 1 00CC00  <> <> <> <> <>
  19 56 36.598626 183.353307 146.455815 900 141 -0.16217 -0.16217 9 0 1 6BFFB5  <> <> <> <> <>
  20 56 36.951664 181.832636 147.983940 900 141 -0.16217 -0.16217 9 0 1 6BFFB5  <> <> <> <> <>
  21 2 35.945212 182.823282 144.680921 900 118 -0.13462 -0.13462 6 0 1 00CC00  <> <> <> <> <>
  22 2 35.146064 183.122746 143.570598 900 118 -0.05715 -0.05715 6 0 1 00CC00  <> <> <> <> <>
  23 41 33.331733 186.449273 141.245014 900 21 0.12165 0.12165 1 0 0 FFFFFF  <> <> <> <> <>
  24 41 32.878478 185.810921 139.646473 900 21 0.12165 0.12165 1 0 0 FFFFFF  <> <> <> <> <>
  25 41 34.340772 186.810181 139.823798 900 21 0.12165 0.12165 1 0 0 FFFFFF  <> <> <> <> <>
  26 41 36.410674 184.399276 141.399179 900 21 0.12152 0.12152 1 0 0 FFFFFF  <> <> <> <> <>
  27 41 36.200660 186.097723 140.962719 900 21 0.12152 0.12152 1 0 0 FFFFFF  <> <> <> <> <>
  28 41 36.122858 185.695854 143.504772 900 21 0.10728 0.10728 1 0 0 FFFFFF  <> <> <> <> <>
  29 41 34.730007 186.511074 142.875140 900 21 0.10728 0.10728 1 0 0 FFFFFF  <> <> <> <> <>
  30 41 34.616097 185.130588 145.575225 900 21 0.08882 0.08882 1 0 0 FFFFFF  <> <> <> <> <>
  31 41 33.349346 185.942693 144.740739 900 21 0.08882 0.08882 1 0 0 FFFFFF  <> <> <> <> <>
  32 41 33.190544 183.064649 145.742728 900 21 0.07996 0.07996 1 0 0 FFFFFF  <> <> <> <> <>
  33 41 32.399535 184.445733 146.452993 900 21 0.07996 0.07996 1 0 0 FFFFFF  <> <> <> <> <>
  34 41 30.837915 183.120207 144.990343 900 21 0.08513 0.08513 1 0 0 FFFFFF  <> <> <> <> <>
  35 41 31.002106 184.769165 144.450329 900 21 0.08513 0.08513 1 0 0 FFFFFF  <> <> <> <> <>
  36 41 32.375328 182.319013 143.262227 900 21 0.08119 0.08119 1 0 0 FFFFFF  <> <> <> <> <>
  37 41 31.141766 183.282416 142.500253 900 21 0.08119 0.08119 1 0 0 FFFFFF  <> <> <> <> <>
  38 41 32.622282 185.233934 142.422040 900 21 0.08397 0.08397 1 0 0 FFFFFF  <> <> <> <> <>
  39 41 32.736704 183.728004 140.463122 900 21 0.12192 0.12192 1 0 0 FFFFFF  <> <> <> <> <>
  40 41 33.581074 181.627081 141.162075 900 21 0.10621 0.10621 1 0 0 FFFFFF  <> <> <> <> <>
  41 41 34.946970 182.294620 140.339870 900 21 0.10621 0.10621 1 0 0 FFFFFF  <> <> <> <> <>
  42 41 35.890566 180.318341 141.784899 900 21 0.14518 0.14518 1 0 0 FFFFFF  <> <> <> <> <>
  43 41 37.244123 179.843551 143.767657 900 21 0.15503 0.15503 1 0 0 FFFFFF  <> <> <> <> <>
  44 41 38.402327 182.785315 147.035361 900 21 0.08933 0.08933 1 0 0 FFFFFF  <> <> <> <> <>
  45 41 36.006371 183.506552 145.514008 900 21 0.15737 0.15737 1 0 0 FFFFFF  <> <> <> <> <>
  46 44 34.816006 184.561437 139.643413 900 21 0.30025 0.30025 1 0 1 FFFFFF  <> <> <>   9.019    0.738 
  :::
 } 
 m_bond[52] { 
  # First column is bond index #
  i_m_from
  i_m_to
  i_m_order
  i_m_from_rep
  i_m_to_rep
  i_sd_original_parity
  :::
  1 1 2 1 2 2 <>
  2 1 23 1 2 2 <>
  3 1 24 1 2 2 <>
  4 1 25 1 2 2 <>
  5 2 11 1 2 2 6
  6 2 3 1 2 2 <>
  7 2 46 1 2 2 <>
  8 3 4 1 2 2 <>
  9 3 26 1 2 2 <>
  10 3 27 1 2 2 <>
  11 4 5 1 2 2 6
  12 4 28 1 2 2 <>
  13 4 29 1 2 2 <>
  14 5 4 1 2 2 6
  15 5 10 1 2 2 <>
  16 5 22 1 2 2 <>
  17 5 6 1 2 2 <>
  18 6 7 1 2 2 <>
  19 6 30 1 2 2 <>
  20 6 31 1 2 2 <>
  21 7 8 1 2 2 <>
  22 7 32 1 2 2 <>
  23 7 33 1 2 2 <>
  24 8 9 1 2 2 <>
  25 8 34 1 2 2 <>
  26 8 35 1 2 2 <>
  27 9 10 1 2 2 1
  28 9 36 1 2 2 <>
  29 9 37 1 2 2 <>
  30 10 9 1 2 2 1
  31 10 11 1 2 2 <>
  32 10 38 1 2 2 <>
  33 11 2 1 2 2 6
  34 11 12 1 2 2 <>
  35 11 39 1 2 2 <>
  36 12 13 1 2 2 <>
  37 12 40 1 2 2 <>
  38 12 41 1 2 2 <>
  39 13 22 2 2 2 <>
  40 13 14 1 2 2 <>
  41 14 15 2 2 2 <>
  42 14 42 1 2 2 <>
  43 15 16 1 2 2 <>
  44 15 43 1 2 2 <>
  45 16 17 1 2 2 <>
  46 16 21 2 2 2 <>
  47 17 18 1 2 2 <>
  48 18 19 1 2 2 <>
  49 18 20 1 2 2 <>
  50 18 44 1 2 2 <>
  51 21 22 1 2 2 <>
  52 21 45 1 2 2 <>
  :::
 } 
} 

f_m_ct { 
 s_m_title
 i_m_ct_stereo_status
 s_st_Chirality_1
 s_st_Chirality_2
 s_st_Chirality_3
 s_st_Chirality_4
 s_m_entry_id
 s_m_entry_name
 s_m_Source_Path
 s_m_Source_File
 s_m_job_name
 i_m_Source_File_Index
 r_phase_PhaseScreenScore
 r_f3d_energy
 i_f3d_flags
 r_f3d_relative_energy
 i_phase_Conf_Index
 i_phase_Num_Sites_Matched
 s_phase_Matched_Ligand_Sites
 r_phase_Align_Score
 r_phase_Vector_Score
 r_phase_Volume_Score
 r_phase_Fitness
 r_phase_Group_Fitness
 s_phase_HypoID
 s_phase_ScreenID
 i_lp_mmshare_version
 s_epik_input
 s_epik_cmdline
 r_epik_Ionization_Penalty
 r_epik_Ionization_Penalty_Charging
 r_epik_Ionization_Penalty_Neutral
 r_epik_State_Penalty
 r_epik_Charging_Adjusted_Penalty
 i_epik_Tot_Q
 i_epik_Tot_abs_Q
 s_lp_Force_Field
 r_lp_Energy
 b_lp_Chiralities_Consistent
 s_lp_Variant
 s_m_subgroup_title
 s_m_subgroupid
 b_m_subgroup_collapsed
 i_m_ct_format
 :::
 CHEMBL5086545 
  1
  5_S_22_10_4_6 
  10_S_11_5_9_38 
  11_S_2_10_12_39 
  2_S_11_3_1_45 
  43 
  structures_sert_ic50.ls.or.eq.100_yr.sm.or.eq.2020.8 
  /home/ktibsl/Dokumenty/Perry-Zbigniew-Magda 
  mao-b_results.mae 
  phase_screen_9_merged_sert 
  43
  0.924859
  7799.44985
  0
  7302.22004
  7
  3
  "H(2) P(5) R(6)" 
  0.760498854092789
  0.55860837983912
  0.217681716848785
  0.924859334761796
  0.924859334761796
  Hypothesis_5_merged_sert 
  phase_screen_9_merged_sert_sub_1.maegz:12 
  65138
  W0NIMl0xW0NIMl1bQ0gyXVtDSDJdW0NAQEhdKFtDQF0xMjMpW0NAQEhdKE4oW0NIM10pW0NIMl1bQ0gyXTIpW0NIMl1jNGMzW2NIXWMoQyhGKShGKUYpW2NIXVtjSF00 
  J2VwaWtfcHl0aG9uJywgJy1waHQnLCAnMC41JywgJy1waCcsICc3LjQnLCAnLXRuJywgJzgnLCAnLW1hJywgJzUwMCcsICctaW1hZScsICc8aW5maWxlLm1hZT4nLCAnLW9tYWUnLCAnPG91dGZpbGUubWFlPic= 
    0.0141 
    0.0141 
    0.0000 
    0.0141 
  0.0281767697568221
  1
  1
  S-OPLS 
  60.30697
  1
  CHEMBL5086545-1 
  sert_phase_screen 
  sert_phase_screen 
  1
  2
 m_depend[7] { 
  # First column is dependency index #
  i_m_depend_dependency
  s_m_depend_property
  :::
  1 30 s_m_job_name 
  2 10 r_epik_Ionization_Penalty 
  3 10 r_epik_Ionization_Penalty_Charging 
  4 10 r_epik_Ionization_Penalty_Neutral 
  5 10 r_epik_State_Penalty 
  6 10 r_epik_Charging_Adjusted_Penalty 
  7 10 i_epik_Tot_Q 
  :::
 } 
 m_atom[45] { 
  # First column is atom index #
  i_m_mmod_type
  r_m_x_coord
  r_m_y_coord
  r_m_z_coord
  i_m_residue_number
  i_m_color
  r_m_charge1
  r_m_charge2
  i_m_atomic_number
  i_m_formal_charge
  i_m_visibility
  s_m_color_rgb
  b_st_NoSrcChirality
  i_sd_original_parity
  b_st_SpecifiedChirality
  r_epik_H2O_pKa
  r_epik_H2O_pKa_uncertainty
  :::
  1 3 33.713527 186.057899 140.302061 900 118 -0.01631 -0.01631 6 0 1 00CC00  <> <> <> <> <>
  2 32 34.503262 184.856843 140.557760 900 38 -0.43759 -0.43759 7 1 1 2E2EFF  1 <> <> <> <>
  3 3 35.716600 185.240956 141.435639 900 118 0.04172 0.04172 6 0 1 00CC00  <> <> <> <> <>
  4 3 35.244443 185.548718 142.874054 900 118 -0.14462 -0.14462 6 0 1 00CC00  <> <> <> <> <>
  5 3 34.334713 184.448381 143.492753 900 118 0.02756 0.02756 6 0 1 00CC00  <> 1 1 <> <>
  6 3 33.802314 184.957911 144.871643 900 118 -0.12346 -0.12346 6 0 1 00CC00  <> <> <> <> <>
  7 3 32.742235 184.030759 145.503476 900 118 -0.13057 -0.13057 6 0 1 00CC00  <> <> <> <> <>
  8 3 31.546057 183.828476 144.556491 900 118 -0.13068 -0.13068 6 0 1 00CC00  <> <> <> <> <>
  9 3 32.002168 183.340205 143.169211 900 118 -0.11538 -0.11538 6 0 1 00CC00  <> <> <> <> <>
  10 3 33.096482 184.258522 142.557336 900 118 -0.09463 -0.09463 6 0 1 00CC00  <> 2 1 <> <>
  11 3 33.569574 183.781864 141.169861 900 118 0.09404 0.09404 6 0 1 00CC00  <> 2 1 <> <>
  12 3 34.319283 182.428375 141.222603 900 118 -0.10928 -0.10928 6 0 1 00CC00  <> <> <> <> <>
  13 2 35.140488 182.199695 142.498016 900 118 -0.08662 -0.08662 6 0 1 00CC00  <> <> <> <> <>
  14 2 35.896637 181.032369 142.597731 900 118 -0.12410 -0.12410 6 0 1 00CC00  <> <> <> <> <>
  15 2 36.665032 180.755897 143.715370 900 118 -0.06280 -0.06280 6 0 1 00CC00  <> <> <> <> <>
  16 2 36.691330 181.658428 144.760841 900 118 -0.08876 -0.08876 6 0 1 00CC00  <> <> <> <> <>
  17 3 37.527869 181.381060 145.974625 900 118 0.46681 0.46681 6 0 1 00CC00  <> <> <> <> <>
  18 56 37.387356 182.389248 146.833715 900 141 -0.16447 -0.16447 9 0 1 6BFFB5  <> <> <> <> <>
  19 56 37.114062 180.244204 146.531892 900 141 -0.16447 -0.16447 9 0 1 6BFFB5  <> <> <> <> <>
  20 56 38.802243 181.270981 145.603035 900 141 -0.16447 -0.16447 9 0 1 6BFFB5  <> <> <> <> <>
  21 2 35.945212 182.823282 144.680921 900 118 -0.07074 -0.07074 6 0 1 00CC00  <> <> <> <> <>
  22 2 35.146064 183.122746 143.570598 900 118 -0.09242 -0.09242 6 0 1 00CC00  <> <> <> <> <>
  23 41 33.331733 186.449273 141.245014 900 21 0.12212 0.12212 1 0 0 FFFFFF  <> <> <> <> <>
  24 41 32.878478 185.810921 139.646473 900 21 0.12212 0.12212 1 0 0 FFFFFF  <> <> <> <> <>
  25 41 34.340772 186.810181 139.823798 900 21 0.12212 0.12212 1 0 0 FFFFFF  <> <> <> <> <>
  26 41 36.410674 184.399276 141.399179 900 21 0.12134 0.12134 1 0 0 FFFFFF  <> <> <> <> <>
  27 41 36.200660 186.097723 140.962719 900 21 0.12134 0.12134 1 0 0 FFFFFF  <> <> <> <> <>
  28 41 36.122858 185.695854 143.504772 900 21 0.10737 0.10737 1 0 0 FFFFFF  <> <> <> <> <>
  29 41 34.730007 186.511074 142.875140 900 21 0.10737 0.10737 1 0 0 FFFFFF  <> <> <> <> <>
  30 41 34.616097 185.130588 145.575225 900 21 0.08870 0.08870 1 0 0 FFFFFF  <> <> <> <> <>
  31 41 33.349346 185.942693 144.740739 900 21 0.08870 0.08870 1 0 0 FFFFFF  <> <> <> <> <>
  32 41 33.190544 183.064649 145.742728 900 21 0.08040 0.08040 1 0 0 FFFFFF  <> <> <> <> <>
  33 41 32.399535 184.445733 146.452993 900 21 0.08040 0.08040 1 0 0 FFFFFF  <> <> <> <> <>
  34 41 30.837915 183.120207 144.990343 900 21 0.08596 0.08596 1 0 0 FFFFFF  <> <> <> <> <>
  35 41 31.002106 184.769165 144.450329 900 21 0.08596 0.08596 1 0 0 FFFFFF  <> <> <> <> <>
  36 41 32.375328 182.319013 143.262227 900 21 0.08152 0.08152 1 0 0 FFFFFF  <> <> <> <> <>
  37 41 31.141766 183.282416 142.500253 900 21 0.08152 0.08152 1 0 0 FFFFFF  <> <> <> <> <>
  38 41 32.622282 185.233934 142.422040 900 21 0.08493 0.08493 1 0 0 FFFFFF  <> <> <> <> <>
  39 41 32.736704 183.728004 140.463122 900 21 0.12335 0.12335 1 0 0 FFFFFF  <> <> <> <> <>
  40 41 33.581074 181.627081 141.162075 900 21 0.11024 0.11024 1 0 0 FFFFFF  <> <> <> <> <>
  41 41 34.946970 182.294620 140.339870 900 21 0.11024 0.11024 1 0 0 FFFFFF  <> <> <> <> <>
  42 41 35.890566 180.318341 141.784899 900 21 0.14760 0.14760 1 0 0 FFFFFF  <> <> <> <> <>
  43 41 37.244123 179.843551 143.767657 900 21 0.16651 0.16651 1 0 0 FFFFFF  <> <> <> <> <>
  44 41 36.006371 183.506552 145.514008 900 21 0.15097 0.15097 1 0 0 FFFFFF  <> <> <> <> <>
  45 44 34.816006 184.561437 139.643413 900 21 0.30047 0.30047 1 0 1 FFFFFF  <> <> <>   9.019    0.738 
  :::
 } 
 m_bond[51] { 
  # First column is bond index #
  i_m_from
  i_m_to
  i_m_order
  i_m_from_rep
  i_m_to_rep
  i_sd_original_parity
  :::
  1 1 2 1 2 2 <>
  2 1 23 1 2 2 <>
  3 1 24 1 2 2 <>
  4 1 25 1 2 2 <>
  5 2 11 1 2 2 6
  6 2 3 1 2 2 <>
  7 2 45 1 2 2 <>
  8 3 4 1 2 2 <>
  9 3 26 1 2 2 <>
  10 3 27 1 2 2 <>
  11 4 5 1 2 2 6
  12 4 28 1 2 2 <>
  13 4 29 1 2 2 <>
  14 5 4 1 2 2 6
  15 5 10 1 2 2 <>
  16 5 22 1 2 2 <>
  17 5 6 1 2 2 <>
  18 6 7 1 2 2 <>
  19 6 30 1 2 2 <>
  20 6 31 1 2 2 <>
  21 7 8 1 2 2 <>
  22 7 32 1 2 2 <>
  23 7 33 1 2 2 <>
  24 8 9 1 2 2 <>
  25 8 34 1 2 2 <>
  26 8 35 1 2 2 <>
  27 9 10 1 2 2 1
  28 9 36 1 2 2 <>
  29 9 37 1 2 2 <>
  30 10 9 1 2 2 1
  31 10 11 1 2 2 <>
  32 10 38 1 2 2 <>
  33 11 2 1 2 2 6
  34 11 12 1 2 2 <>
  35 11 39 1 2 2 <>
  36 12 13 1 2 2 <>
  37 12 40 1 2 2 <>
  38 12 41 1 2 2 <>
  39 13 22 2 2 2 <>
  40 13 14 1 2 2 <>
  41 14 15 2 2 2 <>
  42 14 42 1 2 2 <>
  43 15 16 1 2 2 <>
  44 15 43 1 2 2 <>
  45 16 17 1 2 2 <>
  46 16 21 2 2 2 <>
  47 17 18 1 2 2 <>
  48 17 19 1 2 2 <>
  49 17 20 1 2 2 <>
  50 21 22 1 2 2 <>
  51 21 44 1 2 2 <>
  :::
 } 
} 

f_m_ct { 
 s_m_title
 i_m_ct_stereo_status
 s_st_Chirality_1
 s_st_Chirality_2
 s_st_Chirality_3
 s_st_Chirality_4
 s_m_entry_id
 s_m_entry_name
 s_m_Source_Path
 s_m_Source_File
 s_m_job_name
 i_m_Source_File_Index
 r_phase_PhaseScreenScore
 r_f3d_energy
 i_f3d_flags
 r_f3d_relative_energy
 i_phase_Conf_Index
 i_phase_Num_Sites_Matched
 s_phase_Matched_Ligand_Sites
 r_phase_Align_Score
 r_phase_Vector_Score
 r_phase_Volume_Score
 r_phase_Fitness
 r_phase_Group_Fitness
 s_phase_HypoID
 s_phase_ScreenID
 i_lp_mmshare_version
 s_epik_input
 s_epik_cmdline
 r_epik_Ionization_Penalty
 r_epik_Ionization_Penalty_Charging
 r_epik_Ionization_Penalty_Neutral
 r_epik_State_Penalty
 r_epik_Charging_Adjusted_Penalty
 i_epik_Tot_Q
 i_epik_Tot_abs_Q
 s_lp_Force_Field
 r_lp_Energy
 b_lp_Chiralities_Consistent
 s_lp_Variant
 s_m_subgroup_title
 s_m_subgroupid
 b_m_subgroup_collapsed
 i_m_ct_format
 :::
 CHEMBL5081803 
  1
  5_S_21_10_4_6 
  10_S_11_5_9_37 
  11_S_2_10_12_38 
  2_S_11_3_1_45 
  44 
  structures_sert_ic50.ls.or.eq.100_yr.sm.or.eq.2020.22 
  /home/ktibsl/Dokumenty/Perry-Zbigniew-Magda 
  mao-b_results.mae 
  phase_screen_9_merged_sert 
  44
  0.924859334761796
  7794.23137
  0
  7300.88762
  15
  3
  "H(3) P(6) R(7)" 
  0.760498854092788
  0.558608379839119
  0.231768777907142
  0.924859334761796
  0.924859334761796
  Hypothesis_5_merged_sert 
  phase_screen_9_merged_sert_sub_1.maegz:47 
  65138
  W0NIMl0xW0NIMl1bQ0gyXVtDSDJdW0NAQEhdKFtDQF0xMjMpW0NAQEhdKE4oW0NIM10pW0NIMl1bQ0gyXTIpW0NIMl1jNGMzW2NIXWMoW0NIXShGKUYpW2NIXVtjSF00 
  J2VwaWtfcHl0aG9uJywgJy1waHQnLCAnMC41JywgJy1waCcsICc3LjQnLCAnLXRuJywgJzgnLCAnLW1hJywgJzUwMCcsICctaW1hZScsICc8aW5maWxlLm1hZT4nLCAnLW9tYWUnLCAnPG91dGZpbGUubWFlPic= 
    0.0141 
    0.0141 
    0.0000 
    0.0141 
  0.0281767697568221
  1
  1
  S-OPLS 
  58.978655
  1
  CHEMBL5081803-1 
  sert_phase_screen 
  sert_phase_screen 
  1
  2
 m_depend[7] { 
  # First column is dependency index #
  i_m_depend_dependency
  s_m_depend_property
  :::
  1 30 s_m_job_name 
  2 10 r_epik_Ionization_Penalty 
  3 10 r_epik_Ionization_Penalty_Charging 
  4 10 r_epik_Ionization_Penalty_Neutral 
  5 10 r_epik_State_Penalty 
  6 10 r_epik_Charging_Adjusted_Penalty 
  7 10 i_epik_Tot_Q 
  :::
 } 
 m_atom[45] { 
  # First column is atom index #
  i_m_mmod_type
  r_m_x_coord
  r_m_y_coord
  r_m_z_coord
  i_m_residue_number
  i_m_color
  r_m_charge1
  r_m_charge2
  i_m_atomic_number
  i_m_formal_charge
  i_m_visibility
  s_m_color_rgb
  b_st_NoSrcChirality
  i_sd_original_parity
  b_st_SpecifiedChirality
  r_epik_H2O_pKa
  r_epik_H2O_pKa_uncertainty
  :::
  1 3 33.713527 186.057899 140.302061 900 118 -0.01511 -0.01511 6 0 1 00CC00  <> <> <> <> <>
  2 32 34.503262 184.856843 140.557760 900 38 -0.43647 -0.43647 7 1 1 2E2EFF  1 <> <> <> <>
  3 3 35.716600 185.240956 141.435639 900 118 0.04070 0.04070 6 0 1 00CC00  <> <> <> <> <>
  4 3 35.244443 185.548718 142.874054 900 118 -0.14615 -0.14615 6 0 1 00CC00  <> <> <> <> <>
  5 3 34.334713 184.448381 143.492753 900 118 0.02275 0.02275 6 0 1 00CC00  <> 1 1 <> <>
  6 3 33.802314 184.957911 144.871643 900 118 -0.11890 -0.11890 6 0 1 00CC00  <> <> <> <> <>
  7 3 32.742235 184.030759 145.503476 900 118 -0.13202 -0.13202 6 0 1 00CC00  <> <> <> <> <>
  8 3 31.546057 183.828476 144.556491 900 118 -0.12856 -0.12856 6 0 1 00CC00  <> <> <> <> <>
  9 3 32.002168 183.340205 143.169211 900 118 -0.11842 -0.11842 6 0 1 00CC00  <> <> <> <> <>
  10 3 33.096482 184.258522 142.557336 900 118 -0.09058 -0.09058 6 0 1 00CC00  <> 2 1 <> <>
  11 3 33.569574 183.781864 141.169861 900 118 0.09132 0.09132 6 0 1 00CC00  <> 2 1 <> <>
  12 3 34.319283 182.428375 141.222603 900 118 -0.10738 -0.10738 6 0 1 00CC00  <> <> <> <> <>
  13 2 35.140488 182.199695 142.498016 900 118 -0.09442 -0.09442 6 0 1 00CC00  <> <> <> <> <>
  14 2 35.896637 181.032369 142.597731 900 118 -0.12227 -0.12227 6 0 1 00CC00  <> <> <> <> <>
  15 2 36.665032 180.755897 143.715370 900 118 -0.07776 -0.07776 6 0 1 00CC00  <> <> <> <> <>
  16 2 36.691330 181.658428 144.760841 900 118 -0.16276 -0.16276 6 0 1 00CC00  <> <> <> <> <>
  17 3 37.527869 181.381060 145.974625 900 118 0.44524 0.44524 6 0 1 00CC00  <> <> <> <> <>
  18 56 37.115090 180.246943 146.538201 900 141 -0.21913 -0.21913 9 0 1 6BFFB5  <> <> <> <> <>
  19 56 38.804199 181.274284 145.608833 900 141 -0.21913 -0.21913 9 0 1 6BFFB5  <> <> <> <> <>
  20 2 35.945212 182.823282 144.680921 900 118 -0.07380 -0.07380 6 0 1 00CC00  <> <> <> <> <>
  21 2 35.146064 183.122746 143.570598 900 118 -0.08405 -0.08405 6 0 1 00CC00  <> <> <> <> <>
  22 41 33.331733 186.449273 141.245014 900 21 0.12184 0.12184 1 0 0 FFFFFF  <> <> <> <> <>
  23 41 32.878478 185.810921 139.646473 900 21 0.12184 0.12184 1 0 0 FFFFFF  <> <> <> <> <>
  24 41 34.340772 186.810181 139.823798 900 21 0.12184 0.12184 1 0 0 FFFFFF  <> <> <> <> <>
  25 41 36.410674 184.399276 141.399179 900 21 0.12166 0.12166 1 0 0 FFFFFF  <> <> <> <> <>
  26 41 36.200660 186.097723 140.962719 900 21 0.12166 0.12166 1 0 0 FFFFFF  <> <> <> <> <>
  27 41 36.122858 185.695854 143.504772 900 21 0.10667 0.10667 1 0 0 FFFFFF  <> <> <> <> <>
  28 41 34.730007 186.511074 142.875140 900 21 0.10667 0.10667 1 0 0 FFFFFF  <> <> <> <> <>
  29 41 34.616097 185.130588 145.575225 900 21 0.08042 0.08042 1 0 0 FFFFFF  <> <> <> <> <>
  30 41 33.349346 185.942693 144.740739 900 21 0.08042 0.08042 1 0 0 FFFFFF  <> <> <> <> <>
  31 41 33.190544 183.064649 145.742728 900 21 0.08849 0.08849 1 0 0 FFFFFF  <> <> <> <> <>
  32 41 32.399535 184.445733 146.452993 900 21 0.08849 0.08849 1 0 0 FFFFFF  <> <> <> <> <>
  33 41 30.837915 183.120207 144.990343 900 21 0.08379 0.08379 1 0 0 FFFFFF  <> <> <> <> <>
  34 41 31.002106 184.769165 144.450329 900 21 0.08379 0.08379 1 0 0 FFFFFF  <> <> <> <> <>
  35 41 32.375328 182.319013 143.262227 900 21 0.08115 0.08115 1 0 0 FFFFFF  <> <> <> <> <>
  36 41 31.141766 183.282416 142.500253 900 21 0.08115 0.08115 1 0 0 FFFFFF  <> <> <> <> <>
  37 41 32.622282 185.233934 142.422040 900 21 0.08590 0.08590 1 0 0 FFFFFF  <> <> <> <> <>
  38 41 32.736704 183.728004 140.463122 900 21 0.12095 0.12095 1 0 0 FFFFFF  <> <> <> <> <>
  39 41 33.581074 181.627081 141.162075 900 21 0.10702 0.10702 1 0 0 FFFFFF  <> <> <> <> <>
  40 41 34.946970 182.294620 140.339870 900 21 0.10702 0.10702 1 0 0 FFFFFF  <> <> <> <> <>
  41 41 35.890566 180.318341 141.784899 900 21 0.14347 0.14347 1 0 0 FFFFFF  <> <> <> <> <>
  42 41 37.244123 179.843551 143.767657 900 21 0.15344 0.15344 1 0 0 FFFFFF  <> <> <> <> <>
  43 41 37.430322 182.193183 146.695070 900 21 0.08860 0.08860 1 0 0 FFFFFF  <> <> <> <> <>
  44 41 36.006371 183.506552 145.514008 900 21 0.15111 0.15111 1 0 0 FFFFFF  <> <> <> <> <>
  45 44 34.816006 184.561437 139.643413 900 21 0.29955 0.29955 1 0 1 FFFFFF  <> <> <>   9.019    0.738 
  :::
 } 
 m_bond[51] { 
  # First column is bond index #
  i_m_from
  i_m_to
  i_m_order
  i_m_from_rep
  i_m_to_rep
  i_sd_original_parity
  :::
  1 1 2 1 2 2 <>
  2 1 22 1 2 2 <>
  3 1 23 1 2 2 <>
  4 1 24 1 2 2 <>
  5 2 11 1 2 2 6
  6 2 3 1 2 2 <>
  7 2 45 1 2 2 <>
  8 3 4 1 2 2 <>
  9 3 25 1 2 2 <>
  10 3 26 1 2 2 <>
  11 4 5 1 2 2 6
  12 4 27 1 2 2 <>
  13 4 28 1 2 2 <>
  14 5 4 1 2 2 6
  15 5 10 1 2 2 <>
  16 5 21 1 2 2 <>
  17 5 6 1 2 2 <>
  18 6 7 1 2 2 <>
  19 6 29 1 2 2 <>
  20 6 30 1 2 2 <>
  21 7 8 1 2 2 <>
  22 7 31 1 2 2 <>
  23 7 32 1 2 2 <>
  24 8 9 1 2 2 <>
  25 8 33 1 2 2 <>
  26 8 34 1 2 2 <>
  27 9 10 1 2 2 1
  28 9 35 1 2 2 <>
  29 9 36 1 2 2 <>
  30 10 9 1 2 2 1
  31 10 11 1 2 2 <>
  32 10 37 1 2 2 <>
  33 11 2 1 2 2 6
  34 11 12 1 2 2 <>
  35 11 38 1 2 2 <>
  36 12 13 1 2 2 <>
  37 12 39 1 2 2 <>
  38 12 40 1 2 2 <>
  39 13 21 2 2 2 <>
  40 13 14 1 2 2 <>
  41 14 15 2 2 2 <>
  42 14 41 1 2 2 <>
  43 15 16 1 2 2 <>
  44 15 42 1 2 2 <>
  45 16 17 1 2 2 <>
  46 16 20 2 2 2 <>
  47 17 18 1 2 2 <>
  48 17 19 1 2 2 <>
  49 17 43 1 2 2 <>
  50 20 21 1 2 2 <>
  51 20 44 1 2 2 <>
  :::
 } 
} 

f_m_ct { 
 s_m_title
 i_m_ct_stereo_status
 s_st_Chirality_1
 s_st_Chirality_2
 s_st_Chirality_3
 s_st_Chirality_4
 s_m_entry_id
 s_m_entry_name
 s_m_Source_Path
 s_m_Source_File
 s_m_job_name
 i_m_Source_File_Index
 r_phase_PhaseScreenScore
 r_f3d_energy
 i_f3d_flags
 r_f3d_relative_energy
 i_phase_Conf_Index
 i_phase_Num_Sites_Matched
 s_phase_Matched_Ligand_Sites
 r_phase_Align_Score
 r_phase_Vector_Score
 r_phase_Volume_Score
 r_phase_Fitness
 r_phase_Group_Fitness
 s_phase_HypoID
 s_phase_ScreenID
 i_lp_mmshare_version
 s_epik_input
 s_epik_cmdline
 r_lp_tautomer_probability
 r_epik_Ionization_Penalty
 r_epik_Ionization_Penalty_Charging
 r_epik_Ionization_Penalty_Neutral
 r_epik_State_Penalty
 r_epik_Charging_Adjusted_Penalty
 i_epik_Tot_Q
 i_epik_Tot_abs_Q
 s_lp_Force_Field
 r_lp_Energy
 b_lp_Chiralities_Consistent
 s_lp_Variant
 s_m_subgroup_title
 s_m_subgroupid
 b_m_subgroup_collapsed
 i_m_ct_format
 :::
 CHEMBL5093316 
  1
  5_S_22_10_4_6 
  10_S_11_5_9_38 
  11_S_2_10_12_39 
  2_R_11_3_1_46 
  45 
  structures_sert_ic50.ls.or.eq.100_yr.sm.or.eq.2020.32 
  /home/ktibsl/Dokumenty/Perry-Zbigniew-Magda 
  mao-b_results.mae 
  phase_screen_9_merged_sert 
  45
  0.924859334761796
  16163.12051
  0
  15626.77094
  30
  3
  "H(4) P(7) R(8)" 
  0.760498854092788
  0.558608379839119
  0.229242139348064
  0.924859334761796
  0.924859334761796
  Hypothesis_5_merged_sert 
  phase_screen_9_merged_sert_sub_1.maegz:77 
  65138
  W0NIMl0xW0NIMl1bQ0gyXVtDSDJdW0NAQEhdKFtDQF0xMjMpW0NAQEhdKE4oW0NIM10pW0NIMl1bQ0gyXTIpW0NIMl1jNGMzW2NIXWMoW2NIXVtjSF00KU9bQ0hdKEYpRg== 
  J2VwaWtfcHl0aG9uJywgJy1waHQnLCAnMC41JywgJy1waCcsICc3LjQnLCAnLXRuJywgJzgnLCAnLW1hJywgJzUwMCcsICctaW1hZScsICc8aW5maWxlLm1hZT4nLCAnLW9tYWUnLCAnPG91dGZpbGUubWFlPic= 
  1
    0.0141 
    0.0141 
    0.0000 
    0.0141 
  0.0281767697568221
  1
  1
  S-OPLS 
  59.259622
  1
  CHEMBL5093316-2 
  sert_phase_screen 
  sert_phase_screen 
  1
  2
 m_depend[8] { 
  # First column is dependency index #
  i_m_depend_dependency
  s_m_depend_property
  :::
  1 30 s_m_job_name 
  2 10 r_lp_tautomer_probability 
  3 10 r_epik_Ionization_Penalty 
  4 10 r_epik_Ionization_Penalty_Charging 
  5 10 r_epik_Ionization_Penalty_Neutral 
  6 10 r_epik_State_Penalty 
  7 10 r_epik_Charging_Adjusted_Penalty 
  8 10 i_epik_Tot_Q 
  :::
 } 
 m_atom[46] { 
  # First column is atom index #
  i_m_mmod_type
  r_m_x_coord
  r_m_y_coord
  r_m_z_coord
  i_m_residue_number
  i_m_color
  r_m_charge1
  r_m_charge2
  i_m_atomic_number
  i_m_formal_charge
  i_m_visibility
  s_m_color_rgb
  b_st_NoSrcChirality
  i_sd_original_parity
  b_st_SpecifiedChirality
  r_epik_H2O_pKa
  r_epik_H2O_pKa_uncertainty
  :::
  1 3 34.955125 184.430031 139.236681 900 118 -0.00772 -0.00772 6 0 1 00CC00  <> <> <> <> <>
  2 32 34.503262 184.856843 140.557760 900 38 -0.44223 -0.44223 7 1 1 2E2EFF  1 <> <> <> <>
  3 3 35.716600 185.240956 141.435639 900 118 0.04008 0.04008 6 0 1 00CC00  <> <> <> <> <>
  4 3 35.244443 185.548718 142.874054 900 118 -0.15159 -0.15159 6 0 1 00CC00  <> <> <> <> <>
  5 3 34.334713 184.448381 143.492753 900 118 0.02708 0.02708 6 0 1 00CC00  <> 1 1 <> <>
  6 3 33.802314 184.957911 144.871643 900 118 -0.12342 -0.12342 6 0 1 00CC00  <> <> <> <> <>
  7 3 32.742235 184.030759 145.503476 900 118 -0.13116 -0.13116 6 0 1 00CC00  <> <> <> <> <>
  8 3 31.546057 183.828476 144.556491 900 118 -0.13091 -0.13091 6 0 1 00CC00  <> <> <> <> <>
  9 3 32.002168 183.340205 143.169211 900 118 -0.11330 -0.11330 6 0 1 00CC00  <> <> <> <> <>
  10 3 33.096482 184.258522 142.557336 900 118 -0.10200 -0.10200 6 0 1 00CC00  <> 2 1 <> <>
  11 3 33.569574 183.781864 141.169861 900 118 0.09686 0.09686 6 0 1 00CC00  <> 2 1 <> <>
  12 3 34.319283 182.428375 141.222603 900 118 -0.09130 -0.09130 6 0 1 00CC00  <> <> <> <> <>
  13 2 35.140488 182.199695 142.498016 900 118 -0.13237 -0.13237 6 0 1 00CC00  <> <> <> <> <>
  14 2 35.896637 181.032369 142.597731 900 118 -0.08639 -0.08639 6 0 1 00CC00  <> <> <> <> <>
  15 2 36.665032 180.755897 143.715370 900 118 -0.17286 -0.17286 6 0 1 00CC00  <> <> <> <> <>
  16 2 36.691330 181.658428 144.760841 900 118 0.17660 0.17660 6 0 1 00CC00  <> <> <> <> <>
  17 16 37.460946 181.403250 145.877522 900 70 -0.34731 -0.34731 8 0 1 FF2E2E  <> <> <> <> <>
  18 3 37.408642 182.374676 146.856294 900 118 0.45203 0.45203 6 0 1 00CC00  <> <> <> <> <>
  19 56 38.634136 182.855940 147.058224 900 141 -0.16232 -0.16232 9 0 1 6BFFB5  <> <> <> <> <>
  20 56 36.591991 183.349270 146.459468 900 141 -0.16232 -0.16232 9 0 1 6BFFB5  <> <> <> <> <>
  21 2 35.945212 182.823282 144.680921 900 118 -0.13415 -0.13415 6 0 1 00CC00  <> <> <> <> <>
  22 2 35.146064 183.122746 143.570598 900 118 -0.05784 -0.05784 6 0 1 00CC00  <> <> <> <> <>
  23 41 35.559674 183.528205 139.333281 900 21 0.12252 0.12252 1 0 0 FFFFFF  <> <> <> <> <>
  24 41 35.552673 185.221250 138.783901 900 21 0.12252 0.12252 1 0 0 FFFFFF  <> <> <> <> <>
  25 41 34.090379 184.221990 138.606575 900 21 0.12252 0.12252 1 0 0 FFFFFF  <> <> <> <> <>
  26 41 36.410674 184.399276 141.399179 900 21 0.12350 0.12350 1 0 0 FFFFFF  <> <> <> <> <>
  27 41 36.200660 186.097723 140.962719 900 21 0.12350 0.12350 1 0 0 FFFFFF  <> <> <> <> <>
  28 41 36.122858 185.695854 143.504772 900 21 0.10836 0.10836 1 0 0 FFFFFF  <> <> <> <> <>
  29 41 34.730007 186.511074 142.875140 900 21 0.10836 0.10836 1 0 0 FFFFFF  <> <> <> <> <>
  30 41 34.616097 185.130588 145.575225 900 21 0.08916 0.08916 1 0 0 FFFFFF  <> <> <> <> <>
  31 41 33.349346 185.942693 144.740739 900 21 0.08916 0.08916 1 0 0 FFFFFF  <> <> <> <> <>
  32 41 33.190544 183.064649 145.742728 900 21 0.08021 0.08021 1 0 0 FFFFFF  <> <> <> <> <>
  33 41 32.399535 184.445733 146.452993 900 21 0.08021 0.08021 1 0 0 FFFFFF  <> <> <> <> <>
  34 41 30.837915 183.120207 144.990343 900 21 0.08546 0.08546 1 0 0 FFFFFF  <> <> <> <> <>
  35 41 31.002106 184.769165 144.450329 900 21 0.08546 0.08546 1 0 0 FFFFFF  <> <> <> <> <>
  36 41 32.375328 182.319013 143.262227 900 21 0.08199 0.08199 1 0 0 FFFFFF  <> <> <> <> <>
  37 41 31.141766 183.282416 142.500253 900 21 0.08199 0.08199 1 0 0 FFFFFF  <> <> <> <> <>
  38 41 32.622282 185.233934 142.422040 900 21 0.07980 0.07980 1 0 0 FFFFFF  <> <> <> <> <>
  39 41 32.736704 183.728004 140.463122 900 21 0.11851 0.11851 1 0 0 FFFFFF  <> <> <> <> <>
  40 41 33.581074 181.627081 141.162075 900 21 0.10612 0.10612 1 0 0 FFFFFF  <> <> <> <> <>
  41 41 34.946970 182.294620 140.339870 900 21 0.10612 0.10612 1 0 0 FFFFFF  <> <> <> <> <>
  42 41 35.890566 180.318341 141.784899 900 21 0.14465 0.14465 1 0 0 FFFFFF  <> <> <> <> <>
  43 41 37.244123 179.843551 143.767657 900 21 0.15474 0.15474 1 0 0 FFFFFF  <> <> <> <> <>
  44 41 37.033349 181.952682 147.788590 900 21 0.08919 0.08919 1 0 0 FFFFFF  <> <> <> <> <>
  45 41 36.006371 183.506552 145.514008 900 21 0.15707 0.15707 1 0 0 FFFFFF  <> <> <> <> <>
  46 44 33.956786 185.687941 140.380823 900 21 0.29540 0.29540 1 0 1 FFFFFF  <> <> <>   9.019    0.738 
  :::
 } 
 m_bond[52] { 
  # First column is bond index #
  i_m_from
  i_m_to
  i_m_order
  i_m_from_rep
  i_m_to_rep
  i_sd_original_parity
  :::
  1 1 2 1 2 2 <>
  2 1 23 1 2 2 <>
  3 1 24 1 2 2 <>
  4 1 25 1 2 2 <>
  5 2 11 1 2 2 6
  6 2 3 1 2 2 <>
  7 2 46 1 2 2 <>
  8 3 4 1 2 2 <>
  9 3 26 1 2 2 <>
  10 3 27 1 2 2 <>
  11 4 5 1 2 2 6
  12 4 28 1 2 2 <>
  13 4 29 1 2 2 <>
  14 5 4 1 2 2 6
  15 5 10 1 2 2 <>
  16 5 22 1 2 2 <>
  17 5 6 1 2 2 <>
  18 6 7 1 2 2 <>
  19 6 30 1 2 2 <>
  20 6 31 1 2 2 <>
  21 7 8 1 2 2 <>
  22 7 32 1 2 2 <>
  23 7 33 1 2 2 <>
  24 8 9 1 2 2 <>
  25 8 34 1 2 2 <>
  26 8 35 1 2 2 <>
  27 9 10 1 2 2 1
  28 9 36 1 2 2 <>
  29 9 37 1 2 2 <>
  30 10 9 1 2 2 1
  31 10 11 1 2 2 <>
  32 10 38 1 2 2 <>
  33 11 2 1 2 2 6
  34 11 12 1 2 2 <>
  35 11 39 1 2 2 <>
  36 12 13 1 2 2 <>
  37 12 40 1 2 2 <>
  38 12 41 1 2 2 <>
  39 13 22 2 2 2 <>
  40 13 14 1 2 2 <>
  41 14 15 2 2 2 <>
  42 14 42 1 2 2 <>
  43 15 16 1 2 2 <>
  44 15 43 1 2 2 <>
  45 16 17 1 2 2 <>
  46 16 21 2 2 2 <>
  47 17 18 1 2 2 <>
  48 18 19 1 2 2 <>
  49 18 20 1 2 2 <>
  50 18 44 1 2 2 <>
  51 21 22 1 2 2 <>
  52 21 45 1 2 2 <>
  :::
 } 
} 

f_m_ct { 
 s_m_title
 i_m_ct_stereo_status
 s_st_Chirality_1
 s_st_Chirality_2
 s_st_Chirality_3
 s_st_Chirality_4
 s_m_entry_id
 s_m_entry_name
 s_m_Source_Path
 s_m_Source_File
 s_m_job_name
 i_m_Source_File_Index
 r_phase_PhaseScreenScore
 r_f3d_energy
 i_f3d_flags
 r_f3d_relative_energy
 i_phase_Conf_Index
 i_phase_Num_Sites_Matched
 s_phase_Matched_Ligand_Sites
 r_phase_Align_Score
 r_phase_Vector_Score
 r_phase_Volume_Score
 r_phase_Fitness
 r_phase_Group_Fitness
 s_phase_HypoID
 s_phase_ScreenID
 i_lp_mmshare_version
 s_epik_input
 s_epik_cmdline
 r_lp_tautomer_probability
 r_epik_Ionization_Penalty
 r_epik_Ionization_Penalty_Charging
 r_epik_Ionization_Penalty_Neutral
 r_epik_State_Penalty
 r_epik_Charging_Adjusted_Penalty
 i_epik_Tot_Q
 i_epik_Tot_abs_Q
 s_lp_Force_Field
 r_lp_Energy
 b_lp_Chiralities_Consistent
 s_lp_Variant
 s_m_subgroup_title
 s_m_subgroupid
 b_m_subgroup_collapsed
 i_m_ct_format
 :::
 CHEMBL5078388 
  1
  5_S_23_10_4_6 
  10_S_11_5_9_39 
  11_S_2_10_12_40 
  2_S_11_3_1_46 
  46 
  structures_sert_ic50.ls.or.eq.100_yr.sm.or.eq.2020.39 
  /home/ktibsl/Dokumenty/Perry-Zbigniew-Magda 
  mao-b_results.mae 
  phase_screen_9_merged_sert 
  46
  0.924859334761795
  24127.67595
  0
  23594.30387
  11
  3
  "H(3) P(6) R(7)" 
  0.760498854092788
  0.558608379839118
  0.207498841908115
  0.924859334761795
  0.924859334761795
  Hypothesis_5_merged_sert 
  phase_screen_9_merged_sert_sub_1.maegz:91 
  65138
  W0NIMl0xW0NIMl1bQ0gyXVtDSDJdW0NAQEhdKFtDQF0xMjMpW0NAQEhdKE4oW0NIM10pW0NIMl1bQ0gyXTIpW0NIMl1jNGMzW2NIXWMoW2NIXVtjSF00KU9DKEYpKEYpRg== 
  J2VwaWtfcHl0aG9uJywgJy1waHQnLCAnMC41JywgJy1waCcsICc3LjQnLCAnLXRuJywgJzgnLCAnLW1hJywgJzUwMCcsICctaW1hZScsICc8aW5maWxlLm1hZT4nLCAnLW9tYWUnLCAnPG91dGZpbGUubWFlPic= 
  1
    0.0141 
    0.0141 
    0.0000 
    0.0141 
  0.0281767697568221
  1
  1
  S-OPLS 
  58.426145
  1
  CHEMBL5078388-1 
  sert_phase_screen 
  sert_phase_screen 
  1
  2
 m_depend[8] { 
  # First column is dependency index #
  i_m_depend_dependency
  s_m_depend_property
  :::
  1 30 s_m_job_name 
  2 10 r_lp_tautomer_probability 
  3 10 r_epik_Ionization_Penalty 
  4 10 r_epik_Ionization_Penalty_Charging 
  5 10 r_epik_Ionization_Penalty_Neutral 
  6 10 r_epik_State_Penalty 
  7 10 r_epik_Charging_Adjusted_Penalty 
  8 10 i_epik_Tot_Q 
  :::
 } 
 m_atom[46] { 
  # First column is atom index #
  i_m_mmod_type
  r_m_x_coord
  r_m_y_coord
  r_m_z_coord
  i_m_residue_number
  i_m_color
  r_m_charge1
  r_m_charge2
  i_m_atomic_number
  i_m_formal_charge
  i_m_visibility
  s_m_color_rgb
  b_st_NoSrcChirality
  i_sd_original_parity
  b_st_SpecifiedChirality
  r_epik_H2O_pKa
  r_epik_H2O_pKa_uncertainty
  :::
  1 3 33.713527 186.057899 140.302061 900 118 -0.01683 -0.01683 6 0 1 00CC00  <> <> <> <> <>
  2 32 34.503262 184.856843 140.557760 900 38 -0.43633 -0.43633 7 1 1 2E2EFF  1 <> <> <> <>
  3 3 35.716600 185.240956 141.435639 900 118 0.04150 0.04150 6 0 1 00CC00  <> <> <> <> <>
  4 3 35.244443 185.548718 142.874054 900 118 -0.14405 -0.14405 6 0 1 00CC00  <> <> <> <> <>
  5 3 34.334713 184.448381 143.492753 900 118 0.02719 0.02719 6 0 1 00CC00  <> 1 1 <> <>
  6 3 33.802314 184.957911 144.871643 900 118 -0.12319 -0.12319 6 0 1 00CC00  <> <> <> <> <>
  7 3 32.742235 184.030759 145.503476 900 118 -0.13081 -0.13081 6 0 1 00CC00  <> <> <> <> <>
  8 3 31.546057 183.828476 144.556491 900 118 -0.13066 -0.13066 6 0 1 00CC00  <> <> <> <> <>
  9 3 32.002168 183.340205 143.169211 900 118 -0.11544 -0.11544 6 0 1 00CC00  <> <> <> <> <>
  10 3 33.096482 184.258522 142.557336 900 118 -0.09367 -0.09367 6 0 1 00CC00  <> 2 1 <> <>
  11 3 33.569574 183.781864 141.169861 900 118 0.09398 0.09398 6 0 1 00CC00  <> 2 1 <> <>
  12 3 34.319283 182.428375 141.222603 900 118 -0.10213 -0.10213 6 0 1 00CC00  <> <> <> <> <>
  13 2 35.140488 182.199695 142.498016 900 118 -0.13610 -0.13610 6 0 1 00CC00  <> <> <> <> <>
  14 2 35.896637 181.032369 142.597731 900 118 -0.08184 -0.08184 6 0 1 00CC00  <> <> <> <> <>
  15 2 36.665032 180.755897 143.715370 900 118 -0.16671 -0.16671 6 0 1 00CC00  <> <> <> <> <>
  16 2 36.691330 181.658428 144.760841 900 118 0.17708 0.17708 6 0 1 00CC00  <> <> <> <> <>
  17 16 37.460946 181.403250 145.877522 900 70 -0.34829 -0.34829 8 0 1 FF2E2E  <> <> <> <> <>
  18 3 37.408642 182.374676 146.856294 900 118 0.66218 0.66218 6 0 1 00CC00  <> <> <> <> <>
  19 56 38.635397 182.855539 147.051398 900 141 -0.15574 -0.15574 9 0 1 6BFFB5  <> <> <> <> <>
  20 56 36.594373 183.348597 146.452969 900 141 -0.15574 -0.15574 9 0 1 6BFFB5  <> <> <> <> <>
  21 56 36.947217 181.828762 147.980255 900 141 -0.15574 -0.15574 9 0 1 6BFFB5  <> <> <> <> <>
  22 2 35.945212 182.823282 144.680921 900 118 -0.13345 -0.13345 6 0 1 00CC00  <> <> <> <> <>
  23 2 35.146064 183.122746 143.570598 900 118 -0.05514 -0.05514 6 0 1 00CC00  <> <> <> <> <>
  24 41 33.331733 186.449273 141.245014 900 21 0.12174 0.12174 1 0 0 FFFFFF  <> <> <> <> <>
  25 41 32.878478 185.810921 139.646473 900 21 0.12174 0.12174 1 0 0 FFFFFF  <> <> <> <> <>
  26 41 34.340772 186.810181 139.823798 900 21 0.12174 0.12174 1 0 0 FFFFFF  <> <> <> <> <>
  27 41 36.410674 184.399276 141.399179 900 21 0.12123 0.12123 1 0 0 FFFFFF  <> <> <> <> <>
  28 41 36.200660 186.097723 140.962719 900 21 0.12123 0.12123 1 0 0 FFFFFF  <> <> <> <> <>
  29 41 36.122858 185.695854 143.504772 900 21 0.10709 0.10709 1 0 0 FFFFFF  <> <> <> <> <>
  30 41 34.730007 186.511074 142.875140 900 21 0.10709 0.10709 1 0 0 FFFFFF  <> <> <> <> <>
  31 41 34.616097 185.130588 145.575225 900 21 0.08894 0.08894 1 0 0 FFFFFF  <> <> <> <> <>
  32 41 33.349346 185.942693 144.740739 900 21 0.08894 0.08894 1 0 0 FFFFFF  <> <> <> <> <>
  33 41 33.190544 183.064649 145.742728 900 21 0.07993 0.07993 1 0 0 FFFFFF  <> <> <> <> <>
  34 41 32.399535 184.445733 146.452993 900 21 0.07993 0.07993 1 0 0 FFFFFF  <> <> <> <> <>
  35 41 30.837915 183.120207 144.990343 900 21 0.08546 0.08546 1 0 0 FFFFFF  <> <> <> <> <>
  36 41 31.002106 184.769165 144.450329 900 21 0.08546 0.08546 1 0 0 FFFFFF  <> <> <> <> <>
  37 41 32.375328 182.319013 143.262227 900 21 0.08175 0.08175 1 0 0 FFFFFF  <> <> <> <> <>
  38 41 31.141766 183.282416 142.500253 900 21 0.08175 0.08175 1 0 0 FFFFFF  <> <> <> <> <>
  39 41 32.622282 185.233934 142.422040 900 21 0.08405 0.08405 1 0 0 FFFFFF  <> <> <> <> <>
  40 41 32.736704 183.728004 140.463122 900 21 0.12234 0.12234 1 0 0 FFFFFF  <> <> <> <> <>
  41 41 33.581074 181.627081 141.162075 900 21 0.10689 0.10689 1 0 0 FFFFFF  <> <> <> <> <>
  42 41 34.946970 182.294620 140.339870 900 21 0.10689 0.10689 1 0 0 FFFFFF  <> <> <> <> <>
  43 41 35.890566 180.318341 141.784899 900 21 0.14746 0.14746 1 0 0 FFFFFF  <> <> <> <> <>
  44 41 37.244123 179.843551 143.767657 900 21 0.16109 0.16109 1 0 0 FFFFFF  <> <> <> <> <>
  45 41 36.006371 183.506552 145.514008 900 21 0.15685 0.15685 1 0 0 FFFFFF  <> <> <> <> <>
  46 44 34.816006 184.561437 139.643413 900 21 0.30037 0.30037 1 0 1 FFFFFF  <> <> <>   9.019    0.738 
  :::
 } 
 m_bond[52] { 
  # First column is bond index #
  i_m_from
  i_m_to
  i_m_order
  i_m_from_rep
  i_m_to_rep
  i_sd_original_parity
  :::
  1 1 2 1 2 2 <>
  2 1 24 1 2 2 <>
  3 1 25 1 2 2 <>
  4 1 26 1 2 2 <>
  5 2 11 1 2 2 6
  6 2 3 1 2 2 <>
  7 2 46 1 2 2 <>
  8 3 4 1 2 2 <>
  9 3 27 1 2 2 <>
  10 3 28 1 2 2 <>
  11 4 5 1 2 2 6
  12 4 29 1 2 2 <>
  13 4 30 1 2 2 <>
  14 5 4 1 2 2 6
  15 5 10 1 2 2 <>
  16 5 23 1 2 2 <>
  17 5 6 1 2 2 <>
  18 6 7 1 2 2 <>
  19 6 31 1 2 2 <>
  20 6 32 1 2 2 <>
  21 7 8 1 2 2 <>
  22 7 33 1 2 2 <>
  23 7 34 1 2 2 <>
  24 8 9 1 2 2 <>
  25 8 35 1 2 2 <>
  26 8 36 1 2 2 <>
  27 9 10 1 2 2 1
  28 9 37 1 2 2 <>
  29 9 38 1 2 2 <>
  30 10 9 1 2 2 1
  31 10 11 1 2 2 <>
  32 10 39 1 2 2 <>
  33 11 2 1 2 2 6
  34 11 12 1 2 2 <>
  35 11 40 1 2 2 <>
  36 12 13 1 2 2 <>
  37 12 41 1 2 2 <>
  38 12 42 1 2 2 <>
  39 13 23 2 2 2 <>
  40 13 14 1 2 2 <>
  41 14 15 2 2 2 <>
  42 14 43 1 2 2 <>
  43 15 16 1 2 2 <>
  44 15 44 1 2 2 <>
  45 16 17 1 2 2 <>
  46 16 22 2 2 2 <>
  47 17 18 1 2 2 <>
  48 18 19 1 2 2 <>
  49 18 20 1 2 2 <>
  50 18 21 1 2 2 <>
  51 22 23 1 2 2 <>
  52 22 45 1 2 2 <>
  :::
 } 
} 

f_m_ct { 
 s_m_title
 i_m_ct_stereo_status
 s_st_Chirality_1
 s_st_Chirality_2
 s_st_Chirality_3
 s_st_Chirality_4
 s_m_entry_id
 s_m_entry_name
 s_m_Source_Path
 s_m_Source_File
 s_m_job_name
 i_m_Source_File_Index
 r_phase_PhaseScreenScore
 r_f3d_energy
 i_f3d_flags
 r_f3d_relative_energy
 i_phase_Conf_Index
 i_phase_Num_Sites_Matched
 s_phase_Matched_Ligand_Sites
 r_phase_Align_Score
 r_phase_Vector_Score
 r_phase_Volume_Score
 r_phase_Fitness
 r_phase_Group_Fitness
 s_phase_HypoID
 s_phase_ScreenID
 i_lp_mmshare_version
 s_epik_input
 s_epik_cmdline
 r_lp_tautomer_probability
 r_epik_Ionization_Penalty
 r_epik_Ionization_Penalty_Charging
 r_epik_Ionization_Penalty_Neutral
 r_epik_State_Penalty
 r_epik_Charging_Adjusted_Penalty
 i_epik_Tot_Q
 i_epik_Tot_abs_Q
 s_lp_Force_Field
 r_lp_Energy
 b_lp_Chiralities_Consistent
 s_lp_Variant
 s_m_subgroup_title
 s_m_subgroupid
 b_m_subgroup_collapsed
 i_m_ct_format
 :::
 CHEMBL5078388 
  1
  5_S_23_10_4_6 
  10_S_11_5_9_39 
  11_S_2_10_12_40 
  2_R_11_3_1_46 
  47 
  structures_sert_ic50.ls.or.eq.100_yr.sm.or.eq.2020.39 
  /home/ktibsl/Dokumenty/Perry-Zbigniew-Magda 
  mao-b_results.mae 
  phase_screen_9_merged_sert 
  47
  0.924859334761795
  16866.17769
  0
  16319.41815
  9
  3
  "H(3) P(6) R(7)" 
  0.760498854092788
  0.558608379839119
  0.21580169591004
  0.924859334761795
  0.924859334761795
  Hypothesis_5_merged_sert 
  phase_screen_9_merged_sert_sub_1.maegz:92 
  65138
  W0NIMl0xW0NIMl1bQ0gyXVtDSDJdW0NAQEhdKFtDQF0xMjMpW0NAQEhdKE4oW0NIM10pW0NIMl1bQ0gyXTIpW0NIMl1jNGMzW2NIXWMoW2NIXVtjSF00KU9DKEYpKEYpRg== 
  J2VwaWtfcHl0aG9uJywgJy1waHQnLCAnMC41JywgJy1waCcsICc3LjQnLCAnLXRuJywgJzgnLCAnLW1hJywgJzUwMCcsICctaW1hZScsICc8aW5maWxlLm1hZT4nLCAnLW9tYWUnLCAnPG91dGZpbGUubWFlPic= 
  1
    0.0141 
    0.0141 
    0.0000 
    0.0141 
  0.0281767697568221
  1
  1
  S-OPLS 
  57.810641
  1
  CHEMBL5078388-2 
  sert_phase_screen 
  sert_phase_screen 
  1
  2
 m_depend[8] { 
  # First column is dependency index #
  i_m_depend_dependency
  s_m_depend_property
  :::
  1 30 s_m_job_name 
  2 10 r_lp_tautomer_probability 
  3 10 r_epik_Ionization_Penalty 
  4 10 r_epik_Ionization_Penalty_Charging 
  5 10 r_epik_Ionization_Penalty_Neutral 
  6 10 r_epik_State_Penalty 
  7 10 r_epik_Charging_Adjusted_Penalty 
  8 10 i_epik_Tot_Q 
  :::
 } 
 m_atom[46] { 
  # First column is atom index #
  i_m_mmod_type
  r_m_x_coord
  r_m_y_coord
  r_m_z_coord
  i_m_residue_number
  i_m_color
  r_m_charge1
  r_m_charge2
  i_m_atomic_number
  i_m_formal_charge
  i_m_visibility
  s_m_color_rgb
  b_st_NoSrcChirality
  i_sd_original_parity
  b_st_SpecifiedChirality
  r_epik_H2O_pKa
  r_epik_H2O_pKa_uncertainty
  :::
  1 3 34.955125 184.430031 139.236681 900 118 -0.00769 -0.00769 6 0 1 00CC00  <> <> <> <> <>
  2 32 34.503262 184.856843 140.557760 900 38 -0.44243 -0.44243 7 1 1 2E2EFF  1 <> <> <> <>
  3 3 35.716600 185.240956 141.435639 900 118 0.04004 0.04004 6 0 1 00CC00  <> <> <> <> <>
  4 3 35.244443 185.548718 142.874054 900 118 -0.15177 -0.15177 6 0 1 00CC00  <> <> <> <> <>
  5 3 34.334713 184.448381 143.492753 900 118 0.02741 0.02741 6 0 1 00CC00  <> 1 1 <> <>
  6 3 33.802314 184.957911 144.871643 900 118 -0.12369 -0.12369 6 0 1 00CC00  <> <> <> <> <>
  7 3 32.742235 184.030759 145.503476 900 118 -0.13100 -0.13100 6 0 1 00CC00  <> <> <> <> <>
  8 3 31.546057 183.828476 144.556491 900 118 -0.13093 -0.13093 6 0 1 00CC00  <> <> <> <> <>
  9 3 32.002168 183.340205 143.169211 900 118 -0.11354 -0.11354 6 0 1 00CC00  <> <> <> <> <>
  10 3 33.096482 184.258522 142.557336 900 118 -0.10183 -0.10183 6 0 1 00CC00  <> 2 1 <> <>
  11 3 33.569574 183.781864 141.169861 900 118 0.09673 0.09673 6 0 1 00CC00  <> 2 1 <> <>
  12 3 34.319283 182.428375 141.222603 900 118 -0.09153 -0.09153 6 0 1 00CC00  <> <> <> <> <>
  13 2 35.140488 182.199695 142.498016 900 118 -0.13205 -0.13205 6 0 1 00CC00  <> <> <> <> <>
  14 2 35.896637 181.032369 142.597731 900 118 -0.08340 -0.08340 6 0 1 00CC00  <> <> <> <> <>
  15 2 36.665032 180.755897 143.715370 900 118 -0.16618 -0.16618 6 0 1 00CC00  <> <> <> <> <>
[truncated: 5,785,627 more chars]
