# Supplementary material for: Perry Disease: Current Outlook and Advances in Drug Discovery Approach to Symptomatic Treatment
Source: Int J Mol Sci. 2024 Oct 3;25(19):10652. doi: 10.3390/ijms251910652 (PMC11476970; doi:10.3390/ijms251910652)
Supplement: Supplementary file 1 [file ijms-25-10652-s001.zip › s2_sert_chembl.csv]

Molecule ChEMBL ID	Molecule Name	Molecule Max Phase	Molecular Weight	#RO5 Violations	AlogP	Compound Key	Smiles	Standard Type	Standard Relation	Standard Value	Standard Units	pChEMBL Value	Data Validity Comment	Comment	Uo Units	Ligand Efficiency BEI	Ligand Efficiency LE	Ligand Efficiency LLE	Ligand Efficiency SEI	Potential Duplicate	Assay ChEMBL ID	Assay Description	Assay Type	BAO Format ID	BAO Label	Assay Organism	Assay Tissue ChEMBL ID	Assay Tissue Name	Assay Cell Type	Assay Subcellular Fraction	Assay Parameters	Assay Variant Accession	Assay Variant Mutation	Target ChEMBL ID	Target Name	Target Organism	Target Type	Document ChEMBL ID	Source ID	Source Description	Document Journal	Document Year	Cell ChEMBL ID	Properties	Action Type	Standard Text Value
CHEMBL3306803	LUMATEPERONE	4.0	393.51	0	mar.92	Lumateperone	CN1CCN2c3c(cccc31)[C@@H]1CN(CCCC(=O)c3ccc(F)cc3)CC[C@@H]12	IC50	'='	03.mar	nM	sie.48			UO_0000065	21.55	0.40	kwi.56	31.66	0	CHEMBL4710572	Inhibition of serotonin transporter (unknown origin)	B	BAO_0000357	single protein format	Homo sapiens	None	None	None	None				CHEMBL228	Serotonin transporter	Homo sapiens	SINGLE PROTEIN	CHEMBL4706566	1	Scientific Literature	Eur J Med Chem	2020	None		INHIBITOR
CHEMBL549	CITALOPRAM	4.0	324.40	0	mar.81	Citalopram	CN(C)CCCC1(c2ccc(F)cc2)OCc2cc(C#N)ccc21	IC50	'='	13.41	nM	lip.87			UO_0000065	24.27	0.45	04.cze	21.71	0	CHEMBL4619933	Antagonist activity at SERT receptor (unknown origin) by fluorescence based assay	B	BAO_0000357	single protein format	Homo sapiens	None	None	None	None				CHEMBL228	Serotonin transporter	Homo sapiens	SINGLE PROTEIN	CHEMBL4619707	1	Scientific Literature	Bioorg Med Chem Lett	2020	None
CHEMBL809	SERTRALINE	4.0	306.24	1	maj.18	Sertraline	CN[C@H]1CC[C@@H](c2ccc(Cl)c(Cl)c2)c2ccccc21	IC50	'='	0.19	nM	wrz.72			UO_0000065	31.74	0.66	kwi.54	80.81	0	CHEMBL4723562	Inhibition of SERT (unknown origin)	B	BAO_0000357	single protein format	Homo sapiens	None	None	None	None				CHEMBL228	Serotonin transporter	Homo sapiens	SINGLE PROTEIN	CHEMBL4715859	1	Scientific Literature	J Med Chem	2020	None		INHIBITOR
CHEMBL41	FLUOXETINE	4.0	309.33	0	kwi.44	Fluoxetine	CNCCC(Oc1ccc(C(F)(F)F)cc1)c1ccccc1	IC50	'='	mar.58	nM	sie.45			UO_0000065	27.30	0.52	04.sty	39.73	1	CHEMBL4723562	Inhibition of SERT (unknown origin)	B	BAO_0000357	single protein format	Homo sapiens	None	None	None	None				CHEMBL228	Serotonin transporter	Homo sapiens	SINGLE PROTEIN	CHEMBL4715859	1	Scientific Literature	J Med Chem	2020	None		INHIBITOR
CHEMBL41	FLUOXETINE	4.0	309.33	0	kwi.44	581	CNCCC(Oc1ccc(C(F)(F)F)cc1)c1ccccc1	IC50	'='	4.0	nM	sie.40			UO_0000065	27.15	0.52	mar.96	39.50	0	CHEMBL4611416	Displacement of [3H]imipramine from SERT receptor (unknown origin) by cell based radioligand competitive binding analysis	B	BAO_0000219	cell-based format	Homo sapiens	None	None	None	None				CHEMBL228	Serotonin transporter	Homo sapiens	SINGLE PROTEIN	CHEMBL4610042	1	Scientific Literature	Bioorg Med Chem Lett	2020	None
CHEMBL4637884		None	519.65	1	lut.80	11g	CCOC(=O)Cc1nn(CNC(=O)CCCN2CCN(c3ccc(C)c(C)c3)CC2)c(=O)c2ccccc12	IC50	'='	31.0	nM	lip.51			UO_0000065	14.45	0.27	kwi.71	lip.76	0	CHEMBL4611416	Displacement of [3H]imipramine from SERT receptor (unknown origin) by cell based radioligand competitive binding analysis	B	BAO_0000219	cell-based format	Homo sapiens	None	None	None	None				CHEMBL228	Serotonin transporter	Homo sapiens	SINGLE PROTEIN	CHEMBL4610042	1	Scientific Literature	Bioorg Med Chem Lett	2020	None
CHEMBL5208902		None	592.19	2	sie.83	21	CCCc1nc(C2CCN(CCCCc3c[nH]c4ccc(C#N)cc34)CC2)cn1-c1ccc(Oc2ccc(Cl)cc2)cc1	IC50	'='	lip.77	nM	08.lis			UO_0000065	13.69	0.26	-0.72	lis.61	0	CHEMBL5165150	Inhibition of SERT (unknown origin) expressed in human HEK293 cells	B	BAO_0000219	cell-based format	Homo sapiens	None	None	HEK293	None				CHEMBL228	Serotonin transporter	Homo sapiens	SINGLE PROTEIN	CHEMBL5154874	1	Scientific Literature	Eur J Med Chem	2022	None		INHIBITOR
CHEMBL5086545		None	309.38	0	kwi.39	12	CN1CC[C@@]23CCCC[C@@H]2[C@@H]1Cc1ccc(C(F)(F)F)cc13	IC50	'='	60.0	nM	lip.22			UO_0000065	23.34	0.45	lut.83	222.90	0	CHEMBL5042443	Inhibition of human SERT receptor expressed in human HEK293 cells assessed as inhibition of substrate transport measured after 1 hr by flourescence based plate reader assay	B	BAO_0000219	cell-based format	Homo sapiens	None	None	HEK293	None				CHEMBL228	Serotonin transporter	Homo sapiens	SINGLE PROTEIN	CHEMBL5038679	1	Scientific Literature	ACS Med Chem Lett	2022	None	TIME = 1.0 hr	INHIBITOR
CHEMBL5176363		None	592.19	2	9.00	23	CC(C)c1nc(C2CCN(CCCCc3c[nH]c4ccc(C#N)cc34)CC2)cn1-c1ccc(Oc2ccc(Cl)cc2)cc1	IC50	'='	kwi.36	nM	sie.36			UO_0000065	14.gru	0.27	-0.64	lis.97	0	CHEMBL5165150	Inhibition of SERT (unknown origin) expressed in human HEK293 cells	B	BAO_0000219	cell-based format	Homo sapiens	None	None	HEK293	None				CHEMBL228	Serotonin transporter	Homo sapiens	SINGLE PROTEIN	CHEMBL5154874	1	Scientific Literature	Eur J Med Chem	2022	None		INHIBITOR
CHEMBL5173093		None	592.19	2	sie.83	30	CCCCc1nc(C2CCN(CCCc3c[nH]c4ccc(C#N)cc34)CC2)cn1-c1ccc(Oc2ccc(Cl)cc2)cc1	IC50	'='	18.wrz	nM	lip.72			UO_0000065	13.kwi	0.25	-1.11	11.maj	0	CHEMBL5165150	Inhibition of SERT (unknown origin) expressed in human HEK293 cells	B	BAO_0000219	cell-based format	Homo sapiens	None	None	HEK293	None				CHEMBL228	Serotonin transporter	Homo sapiens	SINGLE PROTEIN	CHEMBL5154874	1	Scientific Literature	Eur J Med Chem	2022	None		INHIBITOR
CHEMBL5178292		None	662.32	2	pa�.66	34	CCCCCc1nc(C2CCN(CCCCc3cn(C(C)C)c4ccc(C#N)cc34)CC2)cn1-c1ccc(Oc2ccc(Cl)cc2)cc1	IC50	'>'	100.0	nM				UO_0000065					0	CHEMBL5165150	Inhibition of SERT (unknown origin) expressed in human HEK293 cells	B	BAO_0000219	cell-based format	Homo sapiens	None	None	HEK293	None				CHEMBL228	Serotonin transporter	Homo sapiens	SINGLE PROTEIN	CHEMBL5154874	1	Scientific Literature	Eur J Med Chem	2022	None
CHEMBL5087923		None	545.73	2	cze.24	41	N#Cc1ccc2[nH]cc(CN3CCN(c4ccc(C(=O)CCC5CCN(Cc6ccccc6)CC5)cc4)CC3)c2c1	IC50	'='	54.52	nM	lip.26			UO_0000065	13.31	0.24	01.lut	pa�.94	0	CHEMBL5047397	Inhibition of SERT (unknown origin) in HEK293 cells assessed as inhibition of 5-HT reuptake by spectrophotometric analysis	B	BAO_0000219	cell-based format	Homo sapiens	None	None	HEK293	None				CHEMBL228	Serotonin transporter	Homo sapiens	SINGLE PROTEIN	CHEMBL5046241	1	Scientific Literature	Eur J Med Chem	2022	None	TIME = 0.5 hr	INHIBITOR
CHEMBL5075438		None	548.74	2	maj.61	54	N#Cc1ccc2[nH]cc(CCN3CCN(c4ccc(C(=O)CCC5CCN(Cc6cc[nH]c6)CC5)cc4)CC3)c2c1	IC50	'='	sie.41	nM	08.lip			UO_0000065	14.72	0.27	lut.47	wrz.83	0	CHEMBL5047397	Inhibition of SERT (unknown origin) in HEK293 cells assessed as inhibition of 5-HT reuptake by spectrophotometric analysis	B	BAO_0000219	cell-based format	Homo sapiens	None	None	HEK293	None				CHEMBL228	Serotonin transporter	Homo sapiens	SINGLE PROTEIN	CHEMBL5046241	1	Scientific Literature	Eur J Med Chem	2022	None	TIME = 0.5 hr	INHIBITOR
CHEMBL5094829		None	562.76	2	6.00	55	N#Cc1ccc2[nH]cc(CCCN3CCN(c4ccc(C(=O)CCC5CCN(Cc6cc[nH]c6)CC5)cc4)CC3)c2c1	IC50	'='	14.87	nM	lip.83			UO_0000065	13.91	0.25	sty.83	wrz.53	0	CHEMBL5047397	Inhibition of SERT (unknown origin) in HEK293 cells assessed as inhibition of 5-HT reuptake by spectrophotometric analysis	B	BAO_0000219	cell-based format	Homo sapiens	None	None	HEK293	None				CHEMBL228	Serotonin transporter	Homo sapiens	SINGLE PROTEIN	CHEMBL5046241	1	Scientific Literature	Eur J Med Chem	2022	None	TIME = 0.5 hr	INHIBITOR
CHEMBL5076406		None	571.77	2	06.cze	39	N#Cc1ccc2[nH]cc(CCN3CCN(c4ccc5c(c4)CC(CC4CCN(Cc6ccccc6)CC4)C5=O)CC3)c2c1	IC50	'='	sie.81	nM	08.maj			UO_0000065	14.wrz	0.26	2.00	gru.14	0	CHEMBL5047397	Inhibition of SERT (unknown origin) in HEK293 cells assessed as inhibition of 5-HT reuptake by spectrophotometric analysis	B	BAO_0000219	cell-based format	Homo sapiens	None	None	HEK293	None				CHEMBL228	Serotonin transporter	Homo sapiens	SINGLE PROTEIN	CHEMBL5046241	1	Scientific Literature	Eur J Med Chem	2022	None	TIME = 0.5 hr	INHIBITOR
CHEMBL4847426		None	237.73	0	3.00	Fig 5, Cpd 4	Clc1ccc(OC2CC3CCC(C2)N3)cc1	IC50	'='	43.0	nM	lip.37			UO_0000065	30.99	0.63	kwi.37	34.65	0	CHEMBL4842938	Inhibition of human wild type SERT expressed in COS7 cells assessed as inhibition of [3H]5HT uptake measured for 40 hrs by scintillation counting analysis	B	BAO_0000219	cell-based format	Homo sapiens	None	None	COS7	None				CHEMBL228	Serotonin transporter	Homo sapiens	SINGLE PROTEIN	CHEMBL4842329	1	Scientific Literature	Eur J Med Chem	2021	None	TIME = 40.0 hr	INHIBITOR
CHEMBL549	CITALOPRAM	4.0	324.40	0	mar.81	Citalopram	CN(C)CCCC1(c2ccc(F)cc2)OCc2cc(C#N)ccc21	IC50	'='	59.0	nM	lip.23			UO_0000065	22.28	0.41	mar.42	19.94	0	CHEMBL4842938	Inhibition of human wild type SERT expressed in COS7 cells assessed as inhibition of [3H]5HT uptake measured for 40 hrs by scintillation counting analysis	B	BAO_0000219	cell-based format	Homo sapiens	None	None	COS7	None				CHEMBL228	Serotonin transporter	Homo sapiens	SINGLE PROTEIN	CHEMBL4842329	1	Scientific Literature	Eur J Med Chem	2021	None	TIME = 40.0 hr	INHIBITOR
CHEMBL41	FLUOXETINE	4.0	309.33	0	kwi.44	fluoxetine	CNCCC(Oc1ccc(C(F)(F)F)cc1)c1ccccc1	IC50	'='	12.cze	nM	lip.90			UO_0000065	25.54	0.49	mar.46	37.16	0	CHEMBL5228416	Inhibition of SERT (unknown origin)	B	BAO_0000357	single protein format	Homo sapiens	None	None	None	None				CHEMBL228	Serotonin transporter	Homo sapiens	SINGLE PROTEIN	CHEMBL5226328	1	Scientific Literature	J Med Chem	2021	None		INHIBITOR
CHEMBL5069928		None	599.82	2	cze.84	1	N#Cc1ccc2[nH]cc(CCCCN3CCN(c4ccc5c(c4)CC(CC4CCN(Cc6ccccc6)CC4)C5=O)CC3)c2c1	IC50	'='	36.03	nM	lip.44			UO_0000065	gru.41	0.23	0.60	lis.21	0	CHEMBL5047397	Inhibition of SERT (unknown origin) in HEK293 cells assessed as inhibition of 5-HT reuptake by spectrophotometric analysis	B	BAO_0000219	cell-based format	Homo sapiens	None	None	HEK293	None				CHEMBL228	Serotonin transporter	Homo sapiens	SINGLE PROTEIN	CHEMBL5046241	1	Scientific Literature	Eur J Med Chem	2022	None	TIME = 0.5 hr	INHIBITOR
CHEMBL439849	VILAZODONE	4.0	441.54	0	04.mar	Vilazodone	N#Cc1ccc2[nH]cc(CCCCN3CCN(c4ccc5oc(C(N)=O)cc5c4)CC3)c2c1	IC50	'='	0.4	nM	wrz.40			UO_0000065	21.28	0.39	maj.37	wrz.19	1	CHEMBL5047397	Inhibition of SERT (unknown origin) in HEK293 cells assessed as inhibition of 5-HT reuptake by spectrophotometric analysis	B	BAO_0000219	cell-based format	Homo sapiens	None	None	HEK293	None				CHEMBL228	Serotonin transporter	Homo sapiens	SINGLE PROTEIN	CHEMBL5046241	1	Scientific Literature	Eur J Med Chem	2022	None	TIME = 0.5 hr	INHIBITOR
CHEMBL814	FLUVOXAMINE	4.0	318.34	0	mar.20	Fluvoxamine	COCCCC/C(=N\OCCN)c1ccc(C(F)(F)F)cc1	IC50	'='	03.sie	nM	sie.42			UO_0000065	26.45	0.52	maj.22	14.81	0	CHEMBL4723562	Inhibition of SERT (unknown origin)	B	BAO_0000357	single protein format	Homo sapiens	None	None	None	None				CHEMBL228	Serotonin transporter	Homo sapiens	SINGLE PROTEIN	CHEMBL4715859	1	Scientific Literature	J Med Chem	2020	None		INHIBITOR
CHEMBL5081803		None	291.38	0	kwi.31	13	CN1CC[C@@]23CCCC[C@@H]2[C@@H]1Cc1ccc(C(F)F)cc13	IC50	'='	24.0	nM	lip.62			UO_0000065	26.15	0.50	mar.31	235.18	0	CHEMBL5042443	Inhibition of human SERT receptor expressed in human HEK293 cells assessed as inhibition of substrate transport measured after 1 hr by flourescence based plate reader assay	B	BAO_0000219	cell-based format	Homo sapiens	None	None	HEK293	None				CHEMBL228	Serotonin transporter	Homo sapiens	SINGLE PROTEIN	CHEMBL5038679	1	Scientific Literature	ACS Med Chem Lett	2022	None	TIME = 1.0 hr	INHIBITOR
CHEMBL5082836		None	573.79	2	cze.67	43	N#Cc1ccc2[nH]cc(CCCN3CCN(c4ccc(C(=O)CCC5CCN(Cc6ccccc6)CC5)cc4)CC3)c2c1	IC50	'='	39.92	nM	lip.40			UO_0000065	gru.89	0.23	0.73	lis.15	0	CHEMBL5047397	Inhibition of SERT (unknown origin) in HEK293 cells assessed as inhibition of 5-HT reuptake by spectrophotometric analysis	B	BAO_0000219	cell-based format	Homo sapiens	None	None	HEK293	None				CHEMBL228	Serotonin transporter	Homo sapiens	SINGLE PROTEIN	CHEMBL5046241	1	Scientific Literature	Eur J Med Chem	2022	None	TIME = 0.5 hr	INHIBITOR
CHEMBL5087445		None	565.79	2	cze.34	51	N#Cc1ccc2[nH]cc(CCN3CCN(c4ccc(C(=O)CCC5CCN(Cc6ccsc6)CC5)cc4)CC3)c2c1	IC50	'='	33.51	nM	lip.47			UO_0000065	13.21	0.25	sty.13	lis.26	0	CHEMBL5047397	Inhibition of SERT (unknown origin) in HEK293 cells assessed as inhibition of 5-HT reuptake by spectrophotometric analysis	B	BAO_0000219	cell-based format	Homo sapiens	None	None	HEK293	None				CHEMBL228	Serotonin transporter	Homo sapiens	SINGLE PROTEIN	CHEMBL5046241	1	Scientific Literature	Eur J Med Chem	2022	None	TIME = 0.5 hr	INHIBITOR
CHEMBL1945780		None	328.24	0	mar.73	129	COC(=O)[C@H]1[C@@H](c2ccc(Cl)c(Cl)c2)C[C@@H]2CC[C@H]1N2C	IC50	'='	2.0	nM	sie.70			UO_0000065	26.50	0.57	kwi.97	29.45	0	CHEMBL5247031	Inhibition of SERT (unknown origin)	B	BAO_0000357	single protein format	Homo sapiens	None	None	None	None				CHEMBL228	Serotonin transporter	Homo sapiens	SINGLE PROTEIN	CHEMBL5244275	1	Scientific Literature	J Med Chem	2021	None		INHIBITOR
CHEMBL549	CITALOPRAM	4.0	324.40	0	mar.81	Citalopram	CN(C)CCCC1(c2ccc(F)cc2)OCc2cc(C#N)ccc21	IC50	'='	3.0	nM	sie.52			UO_0000065	26.27	0.48	kwi.71	23.50	0	CHEMBL4769735	Displacement of [3H]paroxetine from human SERT expressed in human HEK293 cells incubated for 30 mins by liquid scintillation counting analysis	B	BAO_0000219	cell-based format	Homo sapiens	None	None	HEK293	None				CHEMBL228	Serotonin transporter	Homo sapiens	SINGLE PROTEIN	CHEMBL4765313	1	Scientific Literature	Eur J Med Chem	2020	None	TIME = 0.5 hr	INHIBITOR
CHEMBL11	IMIPRAMINE	4.0	280.42	0	mar.88	Imipramine	CN(C)CCCN1c2ccccc2CCc2ccccc21	IC50	'='	29.0	nM	lip.54			UO_0000065	26.88	0.49	mar.66	116.32	1	CHEMBL4723562	Inhibition of SERT (unknown origin)	B	BAO_0000357	single protein format	Homo sapiens	None	None	None	None				CHEMBL228	Serotonin transporter	Homo sapiens	SINGLE PROTEIN	CHEMBL4715859	1	Scientific Literature	J Med Chem	2020	None		INHIBITOR
CHEMBL5080984		None	576.79	2	cze.39	37	N#Cc1ccc2[nH]cc(CCCCN3CCN(c4ccc(C(=O)CCC5CCN(Cc6cc[nH]c6)CC5)cc4)CC3)c2c1	IC50	'='	sie.25	nM	08.sie			UO_0000065	14.sty	0.26	sty.69	wrz.84	0	CHEMBL5047397	Inhibition of SERT (unknown origin) in HEK293 cells assessed as inhibition of 5-HT reuptake by spectrophotometric analysis	B	BAO_0000219	cell-based format	Homo sapiens	None	None	HEK293	None				CHEMBL228	Serotonin transporter	Homo sapiens	SINGLE PROTEIN	CHEMBL5046241	1	Scientific Literature	Eur J Med Chem	2022	None	TIME = 0.5 hr	INHIBITOR
CHEMBL5269984		None	387.44	0	mar.77	49	CCN(C)C(=O)Oc1ccc(C(CCOc2ccc([N+](=O)[O-])cc2)NC)cc1	IC50	'='	42.0	nM	lip.38			UO_0000065	19.kwi	0.36	mar.61	lip.85	0	CHEMBL5228416	Inhibition of SERT (unknown origin)	B	BAO_0000357	single protein format	Homo sapiens	None	None	None	None				CHEMBL228	Serotonin transporter	Homo sapiens	SINGLE PROTEIN	CHEMBL5226328	1	Scientific Literature	J Med Chem	2021	None		INHIBITOR
CHEMBL5265846		None	439.51	0	kwi.90	50	CCN(C)C(=O)Oc1ccc2c(c1)C=CC(C)N(C)C2CCOc1ccc([N+](=O)[O-])cc1	IC50	'='	6.0	nM	sie.22			UO_0000065	18.71	0.35	mar.32	wrz.66	0	CHEMBL5228416	Inhibition of SERT (unknown origin)	B	BAO_0000357	single protein format	Homo sapiens	None	None	None	None				CHEMBL228	Serotonin transporter	Homo sapiens	SINGLE PROTEIN	CHEMBL5226328	1	Scientific Literature	J Med Chem	2021	None		INHIBITOR
CHEMBL206132		None	271.40	0	mar.38	1; DXM	COc1ccc2c(c1)[C@@]13CCCC[C@@H]1[C@@H](C2)N(C)CC3	IC50	'='	56.0	nM	lip.25			UO_0000065	26.72	0.50	mar.87	58.15	0	CHEMBL5042443	Inhibition of human SERT receptor expressed in human HEK293 cells assessed as inhibition of substrate transport measured after 1 hr by flourescence based plate reader assay	B	BAO_0000219	cell-based format	Homo sapiens	None	None	HEK293	None				CHEMBL228	Serotonin transporter	Homo sapiens	SINGLE PROTEIN	CHEMBL5038679	1	Scientific Literature	ACS Med Chem Lett	2022	None	TIME = 1.0 hr	INHIBITOR
CHEMBL5093316		None	307.38	0	mar.98	11	CN1CC[C@@]23CCCC[C@@H]2[C@@H]1Cc1ccc(OC(F)F)cc13	IC50	'='	55.0	nM	lip.26			UO_0000065	23.62	0.45	mar.28	58.22	0	CHEMBL5042443	Inhibition of human SERT receptor expressed in human HEK293 cells assessed as inhibition of substrate transport measured after 1 hr by flourescence based plate reader assay	B	BAO_0000219	cell-based format	Homo sapiens	None	None	HEK293	None				CHEMBL228	Serotonin transporter	Homo sapiens	SINGLE PROTEIN	CHEMBL5038679	1	Scientific Literature	ACS Med Chem Lett	2022	None	TIME = 1.0 hr	INHIBITOR
CHEMBL3609749		None	514.48	1	kwi.67	EUB0000753a	COc1cc(-c2cn([C@H]3CCc4c(F)cccc4N(CC(F)(F)F)C3=O)nn2)ccc1-n1cnc(C)c1	IC50	'='	13.0	nM	lip.89			UO_0000065	15.33	0.29	mar.22	10.pa�	0	CHEMBL5214042	Selectivity interaction (Enzyme and Receptor panel (MSD Pharma/Taiwan)) EUB0000753a SLC6A4	B	BAO_0000357	single protein format	Homo sapiens	None	None	None	None	Protein family: SLC			CHEMBL228	Serotonin transporter	Homo sapiens	SINGLE PROTEIN	CHEMBL5212743	65	Literature data from EUbOPEN Chemogenomic Library		2023	None	Selectivity Comments: No near family aspartyl proteases, https://www.sgc-ffm.uni-frankfurt.de/#!specificprobeoverview/GSM1; Abeta40 inhibition assay (electrochemiluminescent detection of peptides secreted by SH-SY5Y cells stably overexpressing the APP C-terminal fragment SPA4CT): IC50 = 130 nM, https://www.sgc-ffm.uni-frankfurt.de/#!specificprobeoverview/GSM1; hERG functional assay (CHO cells usi…
CHEMBL5200156		None	648.30	2	10.pa�	32	CCCCCc1nc(C2CCN(CCCCc3cn(CC)c4ccc(C#N)cc34)CC2)cn1-c1ccc(Oc2ccc(Cl)cc2)cc1	IC50	'='	41.58	nM	lip.38			UO_0000065	lis.39	0.21	-2.72	gru.51	0	CHEMBL5165150	Inhibition of SERT (unknown origin) expressed in human HEK293 cells	B	BAO_0000219	cell-based format	Homo sapiens	None	None	HEK293	None				CHEMBL228	Serotonin transporter	Homo sapiens	SINGLE PROTEIN	CHEMBL5154874	1	Scientific Literature	Eur J Med Chem	2022	None		INHIBITOR
CHEMBL5204395		None	662.32	2	pa�.49	33	CCCCCc1nc(C2CCN(CCCCc3cn(CCC)c4ccc(C#N)cc34)CC2)cn1-c1ccc(Oc2ccc(Cl)cc2)cc1	IC50	'='	45.83	nM	lip.34			UO_0000065	11.sie	0.21	-3.15	gru.44	0	CHEMBL5165150	Inhibition of SERT (unknown origin) expressed in human HEK293 cells	B	BAO_0000219	cell-based format	Homo sapiens	None	None	HEK293	None				CHEMBL228	Serotonin transporter	Homo sapiens	SINGLE PROTEIN	CHEMBL5154874	1	Scientific Literature	Eur J Med Chem	2022	None		INHIBITOR
CHEMBL5172714		None	578.16	2	sie.44	29	CCCCc1nc(C2CCN(CCc3c[nH]c4ccc(C#N)cc34)CC2)cn1-c1ccc(Oc2ccc(Cl)cc2)cc1	IC50	'>'	100.0	nM				UO_0000065					0	CHEMBL5165150	Inhibition of SERT (unknown origin) expressed in human HEK293 cells	B	BAO_0000219	cell-based format	Homo sapiens	None	None	HEK293	None				CHEMBL228	Serotonin transporter	Homo sapiens	SINGLE PROTEIN	CHEMBL5154874	1	Scientific Literature	Eur J Med Chem	2022	None
CHEMBL5088919		None	588.80	2	cze.45	35	N#Cc1ccc2[nH]cc(CCCCN3CCN(c4ccc(C(=O)CCC5CCN(Cc6cccnc6)CC5)cc4)CC3)c2c1	IC50	'='	16.lut	nM	lip.79			UO_0000065	13.23	0.24	sty.34	wrz.83	0	CHEMBL5047397	Inhibition of SERT (unknown origin) in HEK293 cells assessed as inhibition of 5-HT reuptake by spectrophotometric analysis	B	BAO_0000219	cell-based format	Homo sapiens	None	None	HEK293	None				CHEMBL228	Serotonin transporter	Homo sapiens	SINGLE PROTEIN	CHEMBL5046241	1	Scientific Literature	Eur J Med Chem	2022	None	TIME = 0.5 hr	INHIBITOR
CHEMBL5088281		None	534.71	2	maj.56	53	N#Cc1ccc2[nH]cc(CN3CCN(c4ccc(C(=O)CCC5CCN(Cc6cc[nH]c6)CC5)cc4)CC3)c2c1	IC50	'='	12.wrz	nM	lip.92			UO_0000065	14.81	0.27	lut.36	wrz.64	0	CHEMBL5047397	Inhibition of SERT (unknown origin) in HEK293 cells assessed as inhibition of 5-HT reuptake by spectrophotometric analysis	B	BAO_0000219	cell-based format	Homo sapiens	None	None	HEK293	None				CHEMBL228	Serotonin transporter	Homo sapiens	SINGLE PROTEIN	CHEMBL5046241	1	Scientific Literature	Eur J Med Chem	2022	None	TIME = 0.5 hr	INHIBITOR
CHEMBL5078388		None	325.37	0	kwi.27	10	CN1CC[C@@]23CCCC[C@@H]2[C@@H]1Cc1ccc(OC(F)(F)F)cc13	IC50	'='	31.0	nM	lip.51			UO_0000065	23.sie	0.45	mar.24	60.21	0	CHEMBL5042443	Inhibition of human SERT receptor expressed in human HEK293 cells assessed as inhibition of substrate transport measured after 1 hr by flourescence based plate reader assay	B	BAO_0000219	cell-based format	Homo sapiens	None	None	HEK293	None				CHEMBL228	Serotonin transporter	Homo sapiens	SINGLE PROTEIN	CHEMBL5038679	1	Scientific Literature	ACS Med Chem Lett	2022	None	TIME = 1.0 hr	INHIBITOR
CHEMBL5201565		None	609.24	2	wrz.76	7	CCCc1sc(C2CCN(CCCCc3c[nH]c4ccc(C#N)cc34)CC2)nc1-c1ccc(Oc2ccc(Cl)cc2)cc1	IC50	'='	lis.16	nM	lip.95			UO_0000065	13.maj	0.25	-1.81	gru.25	0	CHEMBL5165150	Inhibition of SERT (unknown origin) expressed in human HEK293 cells	B	BAO_0000219	cell-based format	Homo sapiens	None	None	HEK293	None				CHEMBL228	Serotonin transporter	Homo sapiens	SINGLE PROTEIN	CHEMBL5154874	1	Scientific Literature	Eur J Med Chem	2022	None		INHIBITOR
CHEMBL5178447		None	595.21	2	wrz.34	19	CCCCc1sc(C2CCN(Cc3cn(C)c4ccc(C#N)cc34)CC2)nc1-c1ccc(Oc2ccc(Cl)cc2)cc1	IC50	'>'	100.0	nM				UO_0000065					0	CHEMBL5165150	Inhibition of SERT (unknown origin) expressed in human HEK293 cells	B	BAO_0000219	cell-based format	Homo sapiens	None	None	HEK293	None				CHEMBL228	Serotonin transporter	Homo sapiens	SINGLE PROTEIN	CHEMBL5154874	1	Scientific Literature	Eur J Med Chem	2022	None
CHEMBL4857489		None	261.32	0	sty.58	Fig 5, Cpd 5	COC(=O)C1CCC2CC(O)C1N2c1ccccc1	IC50	'='	15.0	nM	lip.82			UO_0000065	29.94	0.56	cze.24	15.72	0	CHEMBL4842938	Inhibition of human wild type SERT expressed in COS7 cells assessed as inhibition of [3H]5HT uptake measured for 40 hrs by scintillation counting analysis	B	BAO_0000219	cell-based format	Homo sapiens	None	None	COS7	None				CHEMBL228	Serotonin transporter	Homo sapiens	SINGLE PROTEIN	CHEMBL4842329	1	Scientific Literature	Eur J Med Chem	2021	None	TIME = 40.0 hr	INHIBITOR
CHEMBL5271116		None	315.20	0	mar.82	130	COC(=O)[C@H]1[C@@H](c2ccc(Cl)c(Cl)c2)C[C@@H]2CC[C@H]1O2	IC50	'='	kwi.67	nM	sie.33			UO_0000065	26.43	0.57	kwi.51	23.45	0	CHEMBL5247031	Inhibition of SERT (unknown origin)	B	BAO_0000357	single protein format	Homo sapiens	None	None	None	None				CHEMBL228	Serotonin transporter	Homo sapiens	SINGLE PROTEIN	CHEMBL5244275	1	Scientific Literature	J Med Chem	2021	None		INHIBITOR
CHEMBL5206806		None	609.24	2	wrz.76	11	CCCCc1sc(C2CCN(CCCc3c[nH]c4ccc(C#N)cc34)CC2)nc1-c1ccc(Oc2ccc(Cl)cc2)cc1	IC50	'>'	100.0	nM				UO_0000065					0	CHEMBL5165150	Inhibition of SERT (unknown origin) expressed in human HEK293 cells	B	BAO_0000219	cell-based format	Homo sapiens	None	None	HEK293	None				CHEMBL228	Serotonin transporter	Homo sapiens	SINGLE PROTEIN	CHEMBL5154874	1	Scientific Literature	Eur J Med Chem	2022	None
CHEMBL5208411		None	595.21	2	wrz.13	13	Cc1sc(C2CCN(CCCCc3cn(C)c4ccc(C#N)cc34)CC2)nc1-c1ccc(Oc2ccc(Cl)cc2)cc1	IC50	'>'	100.0	nM				UO_0000065					0	CHEMBL5165150	Inhibition of SERT (unknown origin) expressed in human HEK293 cells	B	BAO_0000219	cell-based format	Homo sapiens	None	None	HEK293	None				CHEMBL228	Serotonin transporter	Homo sapiens	SINGLE PROTEIN	CHEMBL5154874	1	Scientific Literature	Eur J Med Chem	2022	None
CHEMBL5181226		None	620.24	2	wrz.61	22	CCCCCc1nc(C2CCN(CCCCc3c[nH]c4ccc(C#N)cc34)CC2)cn1-c1ccc(Oc2ccc(Cl)cc2)cc1	IC50	'='	kwi.97	nM	sie.30			UO_0000065	13.39	0.25	-1.31	lis.88	0	CHEMBL5165150	Inhibition of SERT (unknown origin) expressed in human HEK293 cells	B	BAO_0000219	cell-based format	Homo sapiens	None	None	HEK293	None				CHEMBL228	Serotonin transporter	Homo sapiens	SINGLE PROTEIN	CHEMBL5154874	1	Scientific Literature	Eur J Med Chem	2022	None		INHIBITOR
CHEMBL5170035		None	581.18	2	wrz.33	9	CCCCc1sc(C2CCN(Cc3c[nH]c4ccc(C#N)cc34)CC2)nc1-c1ccc(Oc2ccc(Cl)cc2)cc1	IC50	'>'	100.0	nM				UO_0000065					0	CHEMBL5165150	Inhibition of SERT (unknown origin) expressed in human HEK293 cells	B	BAO_0000219	cell-based format	Homo sapiens	None	None	HEK293	None				CHEMBL228	Serotonin transporter	Homo sapiens	SINGLE PROTEIN	CHEMBL5154874	1	Scientific Literature	Eur J Med Chem	2022	None
CHEMBL5089999		None	587.81	2	cze.17	40	N#Cc1ccc2[nH]cc(CCCN3CCN(C4=CC5CC(CC6CCN(Cc7ccccc7)CC6)C(=O)C5C=C4)CC3)c2c1	IC50	'='	18.36	nM	lip.74			UO_0000065	13.16	0.24	sty.57	lis.66	0	CHEMBL5047397	Inhibition of SERT (unknown origin) in HEK293 cells assessed as inhibition of 5-HT reuptake by spectrophotometric analysis	B	BAO_0000219	cell-based format	Homo sapiens	None	None	HEK293	None				CHEMBL228	Serotonin transporter	Homo sapiens	SINGLE PROTEIN	CHEMBL5046241	1	Scientific Literature	Eur J Med Chem	2022	None	TIME = 0.5 hr	INHIBITOR
CHEMBL549	CITALOPRAM	4.0	324.40	0	mar.81	Citalopram	CN(C)CCCC1(c2ccc(F)cc2)OCc2cc(C#N)ccc21	IC50	'='	maj.81	nM	sie.24			UO_0000065	25.39	0.47	kwi.43	22.71	0	CHEMBL5047397	Inhibition of SERT (unknown origin) in HEK293 cells assessed as inhibition of 5-HT reuptake by spectrophotometric analysis	B	BAO_0000219	cell-based format	Homo sapiens	None	None	HEK293	None				CHEMBL228	Serotonin transporter	Homo sapiens	SINGLE PROTEIN	CHEMBL5046241	1	Scientific Literature	Eur J Med Chem	2022	None	TIME = 0.5 hr	INHIBITOR
CHEMBL194372		None	373.41	0	mar.38	126; RS-1259	CN[C@@H](CCOc1ccc([N+](=O)[O-])cc1)c1ccc(OC(=O)N(C)C)cc1	IC50	'='	42.0	nM	lip.38			UO_0000065	19.76	0.37	4.00	lip.85	1	CHEMBL5216433	Inhibition of SERT (unknown origin)	B	BAO_0000357	single protein format	Homo sapiens	None	None	None	None				CHEMBL228	Serotonin transporter	Homo sapiens	SINGLE PROTEIN	CHEMBL5214927	1	Scientific Literature	Eur J Med Chem	2022	None		INHIBITOR
CHEMBL5204858		None	665.35	2	lis.21	18	CCCCc1sc(C2CCN(CCCCc3cn(C(C)C)c4ccc(C#N)cc34)CC2)nc1-c1ccc(Oc2ccc(Cl)cc2)cc1	IC50	'>'	100.0	nM				UO_0000065					0	CHEMBL5165150	Inhibition of SERT (unknown origin) expressed in human HEK293 cells	B	BAO_0000219	cell-based format	Homo sapiens	None	None	HEK293	None				CHEMBL228	Serotonin transporter	Homo sapiens	SINGLE PROTEIN	CHEMBL5154874	1	Scientific Literature	Eur J Med Chem	2022	None
CHEMBL5170676		None	618.22	2	wrz.53	26	N#Cc1ccc2[nH]cc(CCCCN3CCC(c4cn(-c5ccc(Oc6ccc(Cl)cc6)cc5)c(C5CCCC5)n4)CC3)c2c1	IC50	'='	13.83	nM	lip.86			UO_0000065	gru.71	0.24	-1.67	lis.25	0	CHEMBL5165150	Inhibition of SERT (unknown origin) expressed in human HEK293 cells	B	BAO_0000219	cell-based format	Homo sapiens	None	None	HEK293	None				CHEMBL228	Serotonin transporter	Homo sapiens	SINGLE PROTEIN	CHEMBL5154874	1	Scientific Literature	Eur J Med Chem	2022	None		INHIBITOR
CHEMBL5207117		None	657.26	2	wrz.45	3	CCCCn1c(-c2cccc(Oc3ccc(Cl)cc3)c2)nc2cc(N3CCN(CCCCc4c[nH]c5ccc(C#N)cc45)CC3)ccc21	IC50	'='	lis.67	nM	lip.93			UO_0000065	12.lip	0.23	-1.52	pa�.85	0	CHEMBL5165150	Inhibition of SERT (unknown origin) expressed in human HEK293 cells	B	BAO_0000219	cell-based format	Homo sapiens	None	None	HEK293	None				CHEMBL228	Serotonin transporter	Homo sapiens	SINGLE PROTEIN	CHEMBL5154874	1	Scientific Literature	Eur J Med Chem	2022	None		INHIBITOR
CHEMBL5177452		None	595.21	2	wrz.37	10	CCCCc1sc(C2CCN(CCc3c[nH]c4ccc(C#N)cc34)CC2)nc1-c1ccc(Oc2ccc(Cl)cc2)cc1	IC50	'>'	100.0	nM				UO_0000065					0	CHEMBL5165150	Inhibition of SERT (unknown origin) expressed in human HEK293 cells	B	BAO_0000219	cell-based format	Homo sapiens	None	None	HEK293	None				CHEMBL228	Serotonin transporter	Homo sapiens	SINGLE PROTEIN	CHEMBL5154874	1	Scientific Literature	Eur J Med Chem	2022	None
CHEMBL5180815		None	634.27	2	wrz.62	31	CCCCCc1nc(C2CCN(CCCCc3cn(C)c4ccc(C#N)cc34)CC2)cn1-c1ccc(Oc2ccc(Cl)cc2)cc1	IC50	'='	15.maj	nM	lip.82			UO_0000065	gru.33	0.23	-1.80	13.26	0	CHEMBL5165150	Inhibition of SERT (unknown origin) expressed in human HEK293 cells	B	BAO_0000219	cell-based format	Homo sapiens	None	None	HEK293	None				CHEMBL228	Serotonin transporter	Homo sapiens	SINGLE PROTEIN	CHEMBL5154874	1	Scientific Literature	Eur J Med Chem	2022	None		INHIBITOR
CHEMBL5184959		None	590.17	2	sie.75	24	N#Cc1ccc2[nH]cc(CCCCN3CCC(c4cn(-c5ccc(Oc6ccc(Cl)cc6)cc5)c(C5CC5)n4)CC3)c2c1	IC50	'='	cze.42	nM	sie.19			UO_0000065	13.88	0.26	-0.56	lis.73	0	CHEMBL5165150	Inhibition of SERT (unknown origin) expressed in human HEK293 cells	B	BAO_0000219	cell-based format	Homo sapiens	None	None	HEK293	None				CHEMBL228	Serotonin transporter	Homo sapiens	SINGLE PROTEIN	CHEMBL5154874	1	Scientific Literature	Eur J Med Chem	2022	None		INHIBITOR
CHEMBL5175119		None	305.43	0	mar.80	3	CC[C@H]1C[C@@H]2C[C@H]3c4[nH]c5ccc(C#N)cc5c4CCN(C2)[C@@H]13	IC50	'='	26.0	nM	lip.58			UO_0000065	24.83	0.45	mar.79	17.71	0	CHEMBL5136476	Inhibition of human SERT transfected in HEK cells using APP+ as fluorescent substrate preincubated for 1 hr followed by substrate addition and measured after 30 mins by fluorescence plate reader assay	B	BAO_0000219	cell-based format	Homo sapiens	None	None	HEK	None				CHEMBL228	Serotonin transporter	Homo sapiens	SINGLE PROTEIN	CHEMBL5131556	1	Scientific Literature	ACS Med Chem Lett	2022	None	TIME = 1.5 hr	INHIBITOR
CHEMBL5188606		None	606.21	2	wrz.22	1	CCCCc1nc(C2CCN(CCCCc3c[nH]c4ccc(C#N)cc34)CC2)cn1-c1ccc(Oc2ccc(Cl)cc2)cc1	IC50	'='	65.58	nM	lip.18			UO_0000065	lis.85	0.22	-2.04	pa�.28	0	CHEMBL5165150	Inhibition of SERT (unknown origin) expressed in human HEK293 cells	B	BAO_0000219	cell-based format	Homo sapiens	None	None	HEK293	None				CHEMBL228	Serotonin transporter	Homo sapiens	SINGLE PROTEIN	CHEMBL5154874	1	Scientific Literature	Eur J Med Chem	2022	None		INHIBITOR
CHEMBL5191418		None	578.16	2	sie.44	20	CCc1nc(C2CCN(CCCCc3c[nH]c4ccc(C#N)cc34)CC2)cn1-c1ccc(Oc2ccc(Cl)cc2)cc1	IC50	'='	04.kwi	nM	sie.36			UO_0000065	14.45	0.27	-0.08	lis.96	0	CHEMBL5165150	Inhibition of SERT (unknown origin) expressed in human HEK293 cells	B	BAO_0000219	cell-based format	Homo sapiens	None	None	HEK293	None				CHEMBL228	Serotonin transporter	Homo sapiens	SINGLE PROTEIN	CHEMBL5154874	1	Scientific Literature	Eur J Med Chem	2022	None		INHIBITOR
CHEMBL5175011		None	604.20	2	wrz.14	25	N#Cc1ccc2[nH]cc(CCCCN3CCC(c4cn(-c5ccc(Oc6ccc(Cl)cc6)cc5)c(C5CCC5)n4)CC3)c2c1	IC50	'='	lip.47	nM	sie.13			UO_0000065	13.45	0.25	-1.01	lis.63	0	CHEMBL5165150	Inhibition of SERT (unknown origin) expressed in human HEK293 cells	B	BAO_0000219	cell-based format	Homo sapiens	None	None	HEK293	None				CHEMBL228	Serotonin transporter	Homo sapiens	SINGLE PROTEIN	CHEMBL5154874	1	Scientific Literature	Eur J Med Chem	2022	None		INHIBITOR
CHEMBL439849	VILAZODONE	4.0	441.54	0	04.mar	Vilazodone	N#Cc1ccc2[nH]cc(CCCCN3CCN(c4ccc5oc(C(N)=O)cc5c4)CC3)c2c1	IC50	'='	0.4	nM	wrz.40			UO_0000065	21.28	0.39	maj.37	wrz.19	1	CHEMBL5165150	Inhibition of SERT (unknown origin) expressed in human HEK293 cells	B	BAO_0000219	cell-based format	Homo sapiens	None	None	HEK293	None				CHEMBL228	Serotonin transporter	Homo sapiens	SINGLE PROTEIN	CHEMBL5154874	1	Scientific Literature	Eur J Med Chem	2022	None		INHIBITOR
CHEMBL5180472		None	595.21	2	wrz.37	6	CCc1sc(C2CCN(CCCCc3c[nH]c4ccc(C#N)cc34)CC2)nc1-c1ccc(Oc2ccc(Cl)cc2)cc1	IC50	'='	04.cze	nM	sie.34			UO_0000065	14.sty	0.27	-1.03	gru.84	0	CHEMBL5165150	Inhibition of SERT (unknown origin) expressed in human HEK293 cells	B	BAO_0000219	cell-based format	Homo sapiens	None	None	HEK293	None				CHEMBL228	Serotonin transporter	Homo sapiens	SINGLE PROTEIN	CHEMBL5154874	1	Scientific Literature	Eur J Med Chem	2022	None		INHIBITOR
CHEMBL5086036		None	579.81	2	cze.73	52	N#Cc1ccc2[nH]cc(CCCN3CCN(c4ccc(C(=O)CCC5CCN(Cc6ccsc6)CC5)cc4)CC3)c2c1	IC50	'='	41.15	nM	lip.39			UO_0000065	gru.74	0.24	0.66	lis.13	0	CHEMBL5047397	Inhibition of SERT (unknown origin) in HEK293 cells assessed as inhibition of 5-HT reuptake by spectrophotometric analysis	B	BAO_0000219	cell-based format	Homo sapiens	None	None	HEK293	None				CHEMBL228	Serotonin transporter	Homo sapiens	SINGLE PROTEIN	CHEMBL5046241	1	Scientific Literature	Eur J Med Chem	2022	None	TIME = 0.5 hr	INHIBITOR
CHEMBL5080308		None	577.77	2	cze.65	23	N#Cc1ccc2[nH]cc(CCCCN3CCN(c4ccc(C(=O)CCC5CCN(Cc6ccoc6)CC5)cc4)CC3)c2c1	IC50	'='	35.69	nM	lip.45			UO_0000065	gru.89	0.24	0.80	wrz.37	0	CHEMBL5047397	Inhibition of SERT (unknown origin) in HEK293 cells assessed as inhibition of 5-HT reuptake by spectrophotometric analysis	B	BAO_0000219	cell-based format	Homo sapiens	None	None	HEK293	None				CHEMBL228	Serotonin transporter	Homo sapiens	SINGLE PROTEIN	CHEMBL5046241	1	Scientific Literature	Eur J Med Chem	2022	None	TIME = 0.5 hr	INHIBITOR
CHEMBL5088143		None	593.84	2	07.gru	36	N#Cc1ccc2[nH]cc(CCCCN3CCN(c4ccc(C(=O)CCC5CCN(Cc6ccsc6)CC5)cc4)CC3)c2c1	IC50	'='	20.13	nM	lip.70			UO_0000065	gru.96	0.24	0.58	lis.60	0	CHEMBL5047397	Inhibition of SERT (unknown origin) in HEK293 cells assessed as inhibition of 5-HT reuptake by spectrophotometric analysis	B	BAO_0000219	cell-based format	Homo sapiens	None	None	HEK293	None				CHEMBL228	Serotonin transporter	Homo sapiens	SINGLE PROTEIN	CHEMBL5046241	1	Scientific Literature	Eur J Med Chem	2022	None	TIME = 0.5 hr	INHIBITOR
CHEMBL3609637	GSM1	None	514.48	1	kwi.67	EUB0000753	COc1cc(-c2cn(C3CCc4c(F)cccc4N(CC(F)(F)F)C3=O)nn2)ccc1-n1cnc(C)c1	IC50		13.0	nM			Active	UO_0000065					0	CHEMBL4882629	Serotonin-uptake assay	B	BAO_0000357	single protein format	Homo sapiens	None	None	None	None				CHEMBL228	Serotonin transporter	Homo sapiens	SINGLE PROTEIN	CHEMBL4507289	54	Donated Chemical Probes - SGC Frankfurt		2021	None
CHEMBL5082250		None	587.81	2	07.cze	5	N#Cc1ccc2[nH]cc(CCCCN3CCN(c4ccc(C(=O)CCC5CCN(Cc6ccccc6)CC5)cc4)CC3)c2c1	IC50	'='	29.22	nM	lip.53			UO_0000065	gru.82	0.23	0.47	lis.35	0	CHEMBL5047397	Inhibition of SERT (unknown origin) in HEK293 cells assessed as inhibition of 5-HT reuptake by spectrophotometric analysis	B	BAO_0000219	cell-based format	Homo sapiens	None	None	HEK293	None				CHEMBL228	Serotonin transporter	Homo sapiens	SINGLE PROTEIN	CHEMBL5046241	1	Scientific Literature	Eur J Med Chem	2022	None	TIME = 0.5 hr	INHIBITOR
CHEMBL5082360		None	592.83	2	lip.20	12	COc1ccc2[nH]cc(CCCCN3CCN(c4ccc(C(=O)CCC5CCN(Cc6ccccc6)CC5)cc4)CC3)c2c1	IC50	'='	76.5	nM	07.gru			UO_0000065	12.00	0.22	-0.08	13.74	0	CHEMBL5047397	Inhibition of SERT (unknown origin) in HEK293 cells assessed as inhibition of 5-HT reuptake by spectrophotometric analysis	B	BAO_0000219	cell-based format	Homo sapiens	None	None	HEK293	None				CHEMBL228	Serotonin transporter	Homo sapiens	SINGLE PROTEIN	CHEMBL5046241	1	Scientific Literature	Eur J Med Chem	2022	None	TIME = 0.5 hr	INHIBITOR
CHEMBL5183093		None	609.24	2	wrz.93	8	CC(C)c1sc(C2CCN(CCCCc3c[nH]c4ccc(C#N)cc34)CC2)nc1-c1ccc(Oc2ccc(Cl)cc2)cc1	IC50	'='	sie.23	nM	08.wrz			UO_0000065	13.27	0.26	-1.85	gru.45	0	CHEMBL5165150	Inhibition of SERT (unknown origin) expressed in human HEK293 cells	B	BAO_0000219	cell-based format	Homo sapiens	None	None	HEK293	None				CHEMBL228	Serotonin transporter	Homo sapiens	SINGLE PROTEIN	CHEMBL5154874	1	Scientific Literature	Eur J Med Chem	2022	None		INHIBITOR
CHEMBL197696		None	411.46	0	04.gru	125	CN(C)C(=O)Oc1ccc2c(c1)C=CCN(C)[C@@H]2CCOc1ccc([N+](=O)[O-])cc1	IC50	'='	6.0	nM	sie.22			UO_0000065	19.98	0.37	04.pa�	wrz.66	1	CHEMBL5216433	Inhibition of SERT (unknown origin)	B	BAO_0000357	single protein format	Homo sapiens	None	None	None	None				CHEMBL228	Serotonin transporter	Homo sapiens	SINGLE PROTEIN	CHEMBL5214927	1	Scientific Literature	Eur J Med Chem	2022	None		INHIBITOR
CHEMBL5188930		None	319.45	0	mar.81	10	CC[C@H]1C[C@@H]2C[C@H]3c4c(c5cc(C#N)ccc5n4C)CCN(C2)[C@@H]13	IC50	'='	05.sty	nM	sie.29			UO_0000065	25.96	0.47	kwi.48	25.95	0	CHEMBL5136476	Inhibition of human SERT transfected in HEK cells using APP+ as fluorescent substrate preincubated for 1 hr followed by substrate addition and measured after 30 mins by fluorescence plate reader assay	B	BAO_0000219	cell-based format	Homo sapiens	None	None	HEK	None				CHEMBL228	Serotonin transporter	Homo sapiens	SINGLE PROTEIN	CHEMBL5131556	1	Scientific Literature	ACS Med Chem Lett	2022	None	TIME = 1.5 hr	INHIBITOR
CHEMBL5071820		None	559.76	2	cze.28	42	N#Cc1ccc2[nH]cc(CCN3CCN(c4ccc(C(=O)CCC5CCN(Cc6ccccc6)CC5)cc4)CC3)c2c1	IC50	'='	32.26	nM	lip.49			UO_0000065	13.38	0.24	sty.21	lis.29	0	CHEMBL5047397	Inhibition of SERT (unknown origin) in HEK293 cells assessed as inhibition of 5-HT reuptake by spectrophotometric analysis	B	BAO_0000219	cell-based format	Homo sapiens	None	None	HEK293	None				CHEMBL228	Serotonin transporter	Homo sapiens	SINGLE PROTEIN	CHEMBL5046241	1	Scientific Literature	Eur J Med Chem	2022	None	TIME = 0.5 hr	INHIBITOR
CHEMBL5192104		None	623.27	2	pa�.15	4	CCCCc1sc(C2CCN(CCCCc3c[nH]c4ccc(C#N)cc34)CC2)nc1-c1ccc(Oc2ccc(Cl)cc2)cc1	IC50	'='	67.83	nM	lip.17			UO_0000065	lis.50	0.22	-2.98	11.kwi	0	CHEMBL5165150	Inhibition of SERT (unknown origin) expressed in human HEK293 cells	B	BAO_0000219	cell-based format	Homo sapiens	None	None	HEK293	None				CHEMBL228	Serotonin transporter	Homo sapiens	SINGLE PROTEIN	CHEMBL5154874	1	Scientific Literature	Eur J Med Chem	2022	None		INHIBITOR
CHEMBL5170075		None	581.18	2	09.gru	5	Cc1sc(C2CCN(CCCCc3c[nH]c4ccc(C#N)cc34)CC2)nc1-c1ccc(Oc2ccc(Cl)cc2)cc1	IC50	'='	cze.71	nM	sie.17			UO_0000065	14.cze	0.27	-0.95	gru.59	0	CHEMBL5165150	Inhibition of SERT (unknown origin) expressed in human HEK293 cells	B	BAO_0000219	cell-based format	Homo sapiens	None	None	HEK293	None				CHEMBL228	Serotonin transporter	Homo sapiens	SINGLE PROTEIN	CHEMBL5154874	1	Scientific Literature	Eur J Med Chem	2022	None		INHIBITOR
CHEMBL5172417		None	623.27	2	wrz.77	15	CCCc1sc(C2CCN(CCCCc3cn(C)c4ccc(C#N)cc34)CC2)nc1-c1ccc(Oc2ccc(Cl)cc2)cc1	IC50	'>'	100.0	nM				UO_0000065					0	CHEMBL5165150	Inhibition of SERT (unknown origin) expressed in human HEK293 cells	B	BAO_0000219	cell-based format	Homo sapiens	None	None	HEK293	None				CHEMBL228	Serotonin transporter	Homo sapiens	SINGLE PROTEIN	CHEMBL5154874	1	Scientific Literature	Eur J Med Chem	2022	None
CHEMBL5174761		None	651.32	2	pa�.65	16	CCCCc1sc(C2CCN(CCCCc3cn(CC)c4ccc(C#N)cc34)CC2)nc1-c1ccc(Oc2ccc(Cl)cc2)cc1	IC50	'>'	100.0	nM				UO_0000065					0	CHEMBL5165150	Inhibition of SERT (unknown origin) expressed in human HEK293 cells	B	BAO_0000219	cell-based format	Homo sapiens	None	None	HEK293	None				CHEMBL228	Serotonin transporter	Homo sapiens	SINGLE PROTEIN	CHEMBL5154874	1	Scientific Literature	Eur J Med Chem	2022	None
CHEMBL5201219		None	294.44	0	mar.94	6	CC[C@H]1C[C@@H]2C[C@H]3c4c(c5ccccc5n4C)CCN(C2)[C@@H]13	IC50	'='	80.0	nM	07.pa�			UO_0000065	24.pa�	0.44	mar.16	86.87	0	CHEMBL5136476	Inhibition of human SERT transfected in HEK cells using APP+ as fluorescent substrate preincubated for 1 hr followed by substrate addition and measured after 30 mins by fluorescence plate reader assay	B	BAO_0000219	cell-based format	Homo sapiens	None	None	HEK	None				CHEMBL228	Serotonin transporter	Homo sapiens	SINGLE PROTEIN	CHEMBL5131556	1	Scientific Literature	ACS Med Chem Lett	2022	None	TIME = 1.5 hr	INHIBITOR
CHEMBL5086121		None	551.76	2	cze.30	50	N#Cc1ccc2[nH]cc(CN3CCN(c4ccc(C(=O)CCC5CCN(Cc6ccsc6)CC5)cc4)CC3)c2c1	IC50	'='	75.24	nM	07.gru			UO_0000065	gru.91	0.24	0.82	pa�.73	0	CHEMBL5047397	Inhibition of SERT (unknown origin) in HEK293 cells assessed as inhibition of 5-HT reuptake by spectrophotometric analysis	B	BAO_0000219	cell-based format	Homo sapiens	None	None	HEK293	None				CHEMBL228	Serotonin transporter	Homo sapiens	SINGLE PROTEIN	CHEMBL5046241	1	Scientific Literature	Eur J Med Chem	2022	None	TIME = 0.5 hr	INHIBITOR
CHEMBL5199141		None	665.35	2	11.kwi	17	CCCCc1sc(C2CCN(CCCCc3cn(CCC)c4ccc(C#N)cc34)CC2)nc1-c1ccc(Oc2ccc(Cl)cc2)cc1	IC50	'>'	100.0	nM				UO_0000065					0	CHEMBL5165150	Inhibition of SERT (unknown origin) expressed in human HEK293 cells	B	BAO_0000219	cell-based format	Homo sapiens	None	None	HEK293	None				CHEMBL228	Serotonin transporter	Homo sapiens	SINGLE PROTEIN	CHEMBL5154874	1	Scientific Literature	Eur J Med Chem	2022	None
CHEMBL5207764		None	346.90	0	mar.64	8	CC[C@H]1C[C@@H]2C[C@H]3c4c(c5cc(O)ccc5n4C)CCN(C2)[C@@H]13.Cl	IC50	'='	59.0	nM	lip.23			UO_0000065	23.29	0.43	mar.59	25.45	0	CHEMBL5136476	Inhibition of human SERT transfected in HEK cells using APP+ as fluorescent substrate preincubated for 1 hr followed by substrate addition and measured after 30 mins by fluorescence plate reader assay	B	BAO_0000219	cell-based format	Homo sapiens	None	None	HEK	None				CHEMBL228	Serotonin transporter	Homo sapiens	SINGLE PROTEIN	CHEMBL5131556	1	Scientific Literature	ACS Med Chem Lett	2022	None	TIME = 1.5 hr	INHIBITOR
CHEMBL5080857		None	557.74	2	06.lut	38	N#Cc1ccc2[nH]cc(CN3CCN(c4ccc5c(c4)CC(CC4CCN(Cc6ccccc6)CC4)C5=O)CC3)c2c1	IC50	'='	15.86	nM	lip.80			UO_0000065	13.98	0.25	sty.78	lis.75	0	CHEMBL5047397	Inhibition of SERT (unknown origin) in HEK293 cells assessed as inhibition of 5-HT reuptake by spectrophotometric analysis	B	BAO_0000219	cell-based format	Homo sapiens	None	None	HEK293	None				CHEMBL228	Serotonin transporter	Homo sapiens	SINGLE PROTEIN	CHEMBL5046241	1	Scientific Literature	Eur J Med Chem	2022	None	TIME = 0.5 hr	INHIBITOR
CHEMBL5194592		None	564.13	2	sie.39	28	CCCCc1nc(C2CCN(Cc3c[nH]c4ccc(C#N)cc34)CC2)cn1-c1ccc(Oc2ccc(Cl)cc2)cc1	IC50	'='	57.73	nM	lip.24			UO_0000065	gru.83	0.24	-1.15	pa�.36	0	CHEMBL5165150	Inhibition of SERT (unknown origin) expressed in human HEK293 cells	B	BAO_0000219	cell-based format	Homo sapiens	None	None	HEK293	None				CHEMBL228	Serotonin transporter	Homo sapiens	SINGLE PROTEIN	CHEMBL5154874	1	Scientific Literature	Eur J Med Chem	2022	None		INHIBITOR
CHEMBL5203206		None	637.29	2	pa�.16	12	CCCCc1sc(C2CCN(CCCCc3cn(C)c4ccc(C#N)cc34)CC2)nc1-c1ccc(Oc2ccc(Cl)cc2)cc1	IC50	'='	31.09	nM	lip.51			UO_0000065	lis.78	0.23	-2.65	13.88	0	CHEMBL5165150	Inhibition of SERT (unknown origin) expressed in human HEK293 cells	B	BAO_0000219	cell-based format	Homo sapiens	None	None	HEK293	None				CHEMBL228	Serotonin transporter	Homo sapiens	SINGLE PROTEIN	CHEMBL5154874	1	Scientific Literature	Eur J Med Chem	2022	None		INHIBITOR
CHEMBL5196372		None	609.24	2	wrz.61	14	CCn1cc(CCCCN2CCC(c3nc(-c4ccc(Oc5ccc(Cl)cc5)cc4)c(C)s3)CC2)c2cc(C#N)ccc21	IC50	'>'	100.0	nM				UO_0000065					0	CHEMBL5165150	Inhibition of SERT (unknown origin) expressed in human HEK293 cells	B	BAO_0000219	cell-based format	Homo sapiens	None	None	HEK293	None				CHEMBL228	Serotonin transporter	Homo sapiens	SINGLE PROTEIN	CHEMBL5154874	1	Scientific Literature	Eur J Med Chem	2022	None
CHEMBL5183581		None	632.25	2	wrz.92	27	N#Cc1ccc2[nH]cc(CCCCN3CCC(c4cn(-c5ccc(Oc6ccc(Cl)cc6)cc5)c(C5CCCCC5)n4)CC3)c2c1	IC50	'='	14.17	nM	lip.85			UO_0000065	gru.41	0.23	-2.07	lis.23	0	CHEMBL5165150	Inhibition of SERT (unknown origin) expressed in human HEK293 cells	B	BAO_0000219	cell-based format	Homo sapiens	None	None	HEK293	None				CHEMBL228	Serotonin transporter	Homo sapiens	SINGLE PROTEIN	CHEMBL5154874	1	Scientific Literature	Eur J Med Chem	2022	None		INHIBITOR
