# Supplementary material for: Perry Disease: Current Outlook and Advances in Drug Discovery Approach to Symptomatic Treatment
Source: Int J Mol Sci. 2024 Oct 3;25(19):10652. doi: 10.3390/ijms251910652 (PMC11476970; doi:10.3390/ijms251910652)
Supplement: Supplementary file 1 [file ijms-25-10652-s001.zip › s3_d2_chembl.csv]

Molecule ChEMBL ID	Molecule Name	Molecule Max Phase	Molecular Weight	#RO5 Violations	AlogP	Compound Key	Smiles	Standard Type	Standard Relation	Standard Value	Standard Units	pChEMBL Value	Data Validity Comment	Comment	Uo Units	Ligand Efficiency BEI	Ligand Efficiency LE	Ligand Efficiency LLE	Ligand Efficiency SEI	Potential Duplicate	Assay ChEMBL ID	Assay Description	Assay Type	BAO Format ID	BAO Label	Assay Organism	Assay Tissue ChEMBL ID	Assay Tissue Name	Assay Cell Type	Assay Subcellular Fraction	Assay Parameters	Assay Variant Accession	Assay Variant Mutation	Target ChEMBL ID	Target Name	Target Organism	Target Type	Document ChEMBL ID	Source ID	Source Description	Document Journal	Document Year	Cell ChEMBL ID	Properties	Action Type	Standard Text Value
CHEMBL2105760	BREXPIPRAZOLE	4.0	433.58	0	4.72	Brexpiprazole	O=c1ccc2ccc(OCCCCN3CCN(c4cccc5sccc45)CC3)cc2[nH]1	EC50	'='	6.3	nM	8.20			UO_0000065	18.91	0.36	3.48	16.88	0	CHEMBL4619931	Agonist activity at D2 receptor (unknown origin)	B	BAO_0000357	single protein format	Homo sapiens	None	None	None	None				CHEMBL217	Dopamine D2 receptor	Homo sapiens	SINGLE PROTEIN	CHEMBL4619707	1	Scientific Literature	Bioorg Med Chem Lett	2020	None
CHEMBL3276140		None	351.40	0	3.29	13	CC(=O)Oc1ccc2c(c1OC(C)=O)-c1cccc3c1[C@@H](C2)N(C)CC3	EC50	'='	12.59	nM	7.90			UO_0000065					0	CHEMBL4345332	Agonist activity at D2 long receptor (unknown origin) transfected in human HEK293T cells assessed as increase in cAMP accumulation incubated for 2 hrs by cAMP Glo-sensor assay	F	BAO_0000219	cell-based format	Homo sapiens	None	None	None	None				CHEMBL217	Dopamine D2 receptor	Homo sapiens	SINGLE PROTEIN	CHEMBL4342494	1	Scientific Literature	ACS Med Chem Lett	2020	None
CHEMBL4555547		None	379.46	0	4.07	18	CCCN1CCc2cccc3c2[C@H]1Cc1ccc(OC(C)=O)c(OC(C)=O)c1-3	EC50	'='	0.3715	nM	9.43			UO_0000065					0	CHEMBL4345332	Agonist activity at D2 long receptor (unknown origin) transfected in human HEK293T cells assessed as increase in cAMP accumulation incubated for 2 hrs by cAMP Glo-sensor assay	F	BAO_0000219	cell-based format	Homo sapiens	None	None	None	None				CHEMBL217	Dopamine D2 receptor	Homo sapiens	SINGLE PROTEIN	CHEMBL4342494	1	Scientific Literature	ACS Med Chem Lett	2020	None
CHEMBL4470553		None	307.39	0	3.95	19; MDO-NPA	CCCN1CCc2cccc3c2[C@H]1Cc1ccc2c(c1-3)OCO2	EC50	'='	7.762	nM	8.11			UO_0000065					0	CHEMBL4345332	Agonist activity at D2 long receptor (unknown origin) transfected in human HEK293T cells assessed as increase in cAMP accumulation incubated for 2 hrs by cAMP Glo-sensor assay	F	BAO_0000219	cell-based format	Homo sapiens	None	None	None	None				CHEMBL217	Dopamine D2 receptor	Homo sapiens	SINGLE PROTEIN	CHEMBL4342494	1	Scientific Literature	ACS Med Chem Lett	2020	None
CHEMBL4470553		None	307.39	0	3.95	19; MDO-NPA	CCCN1CCc2cccc3c2[C@H]1Cc1ccc2c(c1-3)OCO2	EC50	'='	7.7	nM	8.11			UO_0000065					0	CHEMBL4345332	Agonist activity at D2 long receptor (unknown origin) transfected in human HEK293T cells assessed as increase in cAMP accumulation incubated for 2 hrs by cAMP Glo-sensor assay	F	BAO_0000219	cell-based format	Homo sapiens	None	None	None	None				CHEMBL217	Dopamine D2 receptor	Homo sapiens	SINGLE PROTEIN	CHEMBL4342494	1	Scientific Literature	ACS Med Chem Lett	2020	None
CHEMBL4467483		None	374.28	0	4.22	(R)-3	COc1ccc2c(c1OC)-c1c(Br)ccc3c1[C@@H](C2)N(C)CC3	EC50	'='	54.95	nM	7.26			UO_0000065	19.40	0.43	3.04	33.46	0	CHEMBL4345328	Agonist activity at C-terminal RLuc8-fused D2 long receptor (unknown origin) transfected in human HEK293T cells co-expressing N-terminal Venus-tagged beta-arrestin2 assessed as increase in beta-arrestin2 recruitment measured after 5 mins in presence of coelenterazine H by BRET assay	B	BAO_0000219	cell-based format	Homo sapiens	None	None	None	None				CHEMBL217	Dopamine D2 receptor	Homo sapiens	SINGLE PROTEIN	CHEMBL4342494	1	Scientific Literature	ACS Med Chem Lett	2020	None
CHEMBL4638599		None	407.54	0	3.31	S1	O=c1n(CCCCN2CCN(c3cccc4sccc34)CC2)nc2ccccn12	EC50	'='	13.6	nM	7.87			UO_0000065	19.30	0.37	4.56	17.18	0	CHEMBL4619931	Agonist activity at D2 receptor (unknown origin)	B	BAO_0000357	single protein format	Homo sapiens	None	None	None	None				CHEMBL217	Dopamine D2 receptor	Homo sapiens	SINGLE PROTEIN	CHEMBL4619707	1	Scientific Literature	Bioorg Med Chem Lett	2020	None
CHEMBL53	APOMORPHINE	4.0	267.33	0	2.85	2; Apo	CN1CCc2cccc3c2[C@H]1Cc1ccc(O)c(O)c1-3	EC50	'='	1.585	nM	8.80			UO_0000065					0	CHEMBL4345332	Agonist activity at D2 long receptor (unknown origin) transfected in human HEK293T cells assessed as increase in cAMP accumulation incubated for 2 hrs by cAMP Glo-sensor assay	F	BAO_0000219	cell-based format	Homo sapiens	None	None	None	None				CHEMBL217	Dopamine D2 receptor	Homo sapiens	SINGLE PROTEIN	CHEMBL4342494	1	Scientific Literature	ACS Med Chem Lett	2020	None
CHEMBL4645677		None	560.60	1	3.63	13	O=C1CCC(N2Cc3c(OCc4ccc(CN5CCN(c6ccc(F)cc6F)CC5)cc4)cccc3C2=O)C(=O)N1	EC50	'='	16.0	nM	7.80			UO_0000065	13.91	0.26	4.17	9.49	0	CHEMBL4628564	Agonist activity at D2S (unknown origin)	B	BAO_0000357	single protein format	Homo sapiens	None	None	None	None				CHEMBL217	Dopamine D2 receptor	Homo sapiens	SINGLE PROTEIN	CHEMBL4627320	1	Scientific Literature	J Med Chem	2020	None
CHEMBL4591021		None	355.43	0	3.40	15	COCOc1ccc2c(c1OCOC)-c1cccc3c1[C@@H](C2)N(C)CC3	EC50	'='	0.3162	nM	9.50			UO_0000065	26.73	0.50	6.10	23.66	0	CHEMBL4345328	Agonist activity at C-terminal RLuc8-fused D2 long receptor (unknown origin) transfected in human HEK293T cells co-expressing N-terminal Venus-tagged beta-arrestin2 assessed as increase in beta-arrestin2 recruitment measured after 5 mins in presence of coelenterazine H by BRET assay	B	BAO_0000219	cell-based format	Homo sapiens	None	None	None	None				CHEMBL217	Dopamine D2 receptor	Homo sapiens	SINGLE PROTEIN	CHEMBL4342494	1	Scientific Literature	ACS Med Chem Lett	2020	None
CHEMBL53	APOMORPHINE	4.0	267.33	0	2.85	2; Apo	CN1CCc2cccc3c2[C@H]1Cc1ccc(O)c(O)c1-3	EC50	'='	10.0	nM	8.00			UO_0000065	29.93	0.55	5.15	18.31	0	CHEMBL4345328	Agonist activity at C-terminal RLuc8-fused D2 long receptor (unknown origin) transfected in human HEK293T cells co-expressing N-terminal Venus-tagged beta-arrestin2 assessed as increase in beta-arrestin2 recruitment measured after 5 mins in presence of coelenterazine H by BRET assay	B	BAO_0000219	cell-based format	Homo sapiens	None	None	None	None				CHEMBL217	Dopamine D2 receptor	Homo sapiens	SINGLE PROTEIN	CHEMBL4342494	1	Scientific Literature	ACS Med Chem Lett	2020	None
CHEMBL35426		None	279.34	0	3.17	14	CN1CCc2cccc3c2[C@H]1Cc1ccc2c(c1-3)OCO2	EC50	'='	100.0	nM	7.00			UO_0000065	25.06	0.46	3.83	32.26	0	CHEMBL4345328	Agonist activity at C-terminal RLuc8-fused D2 long receptor (unknown origin) transfected in human HEK293T cells co-expressing N-terminal Venus-tagged beta-arrestin2 assessed as increase in beta-arrestin2 recruitment measured after 5 mins in presence of coelenterazine H by BRET assay	B	BAO_0000219	cell-based format	Homo sapiens	None	None	None	None				CHEMBL217	Dopamine D2 receptor	Homo sapiens	SINGLE PROTEIN	CHEMBL4342494	1	Scientific Literature	ACS Med Chem Lett	2020	None
CHEMBL4591021		None	355.43	0	3.40	15	COCOc1ccc2c(c1OCOC)-c1cccc3c1[C@@H](C2)N(C)CC3	EC50	'='	0.3	nM	9.52			UO_0000065	26.79	0.50	6.12	23.71	0	CHEMBL4345328	Agonist activity at C-terminal RLuc8-fused D2 long receptor (unknown origin) transfected in human HEK293T cells co-expressing N-terminal Venus-tagged beta-arrestin2 assessed as increase in beta-arrestin2 recruitment measured after 5 mins in presence of coelenterazine H by BRET assay	B	BAO_0000219	cell-based format	Homo sapiens	None	None	None	None				CHEMBL217	Dopamine D2 receptor	Homo sapiens	SINGLE PROTEIN	CHEMBL4342494	1	Scientific Literature	ACS Med Chem Lett	2020	None
CHEMBL225230	R-N-PROPYLNORAPOMORPHINE	None	295.38	0	3.63	17, NPA	CCCN1CCc2cccc3c2[C@H]1Cc1ccc(O)c(O)c1-3	EC50	'='	0.03981	nM	10.40			UO_0000065					0	CHEMBL4345332	Agonist activity at D2 long receptor (unknown origin) transfected in human HEK293T cells assessed as increase in cAMP accumulation incubated for 2 hrs by cAMP Glo-sensor assay	F	BAO_0000219	cell-based format	Homo sapiens	None	None	None	None				CHEMBL217	Dopamine D2 receptor	Homo sapiens	SINGLE PROTEIN	CHEMBL4342494	1	Scientific Literature	ACS Med Chem Lett	2020	None
CHEMBL53	APOMORPHINE	4.0	267.33	0	2.85	2; Apo	CN1CCc2cccc3c2[C@H]1Cc1ccc(O)c(O)c1-3	EC50	'='	1.61	nM	8.79			UO_0000065					0	CHEMBL4345332	Agonist activity at D2 long receptor (unknown origin) transfected in human HEK293T cells assessed as increase in cAMP accumulation incubated for 2 hrs by cAMP Glo-sensor assay	F	BAO_0000219	cell-based format	Homo sapiens	None	None	None	None				CHEMBL217	Dopamine D2 receptor	Homo sapiens	SINGLE PROTEIN	CHEMBL4342494	1	Scientific Literature	ACS Med Chem Lett	2020	None
CHEMBL4781480		None	255.40	0	3.67	1	C#CCCCCN(CCC)C1Cc2ccccc2C1	EC50	'='	3.4	nM	8.47			UO_0000065					0	CHEMBL4736186	Agonist activity at human D2R isoform 2 stably expressed in HEK293 cells assessed as inhibition of forskolin-induced increase of cAMP accumulation preincubated for 10 mins followed by forskolin addition by Glosensor cAMP reagent based luminescence assay	F	BAO_0000219	cell-based format	Homo sapiens	None	None	HEK293	None				CHEMBL217	Dopamine D2 receptor	Homo sapiens	SINGLE PROTEIN	CHEMBL4732144	1	Scientific Literature	Eur J Med Chem	2021	None	TIME = 0.1667 hr	AGONIST
CHEMBL4875081		None	412.92	0	4.35	(+)-14l	COc1ccc(Cl)cc1[C@H]1C[C@@H]1CNCCCOc1ccc2ccc(=O)[nH]c2c1	EC50	'='	2.042	nM	8.69			UO_0000065					0	CHEMBL4842103	Partial agonist activity at D2 receptor (unknown origin) expressed in HEK293T cells co-expressing GalphaoA preincubated for 2 mins with coelenterazine followed by compound addition and measured after 2 mins by BRET assay	F	BAO_0000219	cell-based format	Homo sapiens	None	None	HEK293T	None				CHEMBL217	Dopamine D2 receptor	Homo sapiens	SINGLE PROTEIN	CHEMBL4840367	1	Scientific Literature	J Med Chem	2021	None	TIME = 0.03333 hr	PARTIAL AGONIST
CHEMBL59	DOPAMINE	4.0	153.18	0	0.60	Dopamine	NCCc1ccc(O)c(O)c1	EC50	'='	18.2	nM	7.74			UO_0000065					0	CHEMBL4709852	Agonist activity at human D2 receptor expressed in CHO-K1 cells by calcium 4 dye based FLIPR assay	F	BAO_0000219	cell-based format	Homo sapiens	None	None	CHO-K1	None				CHEMBL217	Dopamine D2 receptor	Homo sapiens	SINGLE PROTEIN	CHEMBL4706549	1	Scientific Literature	Eur J Med Chem	2020	None		AGONIST
CHEMBL4862890		None	410.49	0	4.23	(+)-14i	COc1ccc(F)cc1[C@H]1C[C@@H]1CNCCCCOc1ccc2ccc(=O)[nH]c2c1	EC50	'='	7.244	nM	8.14			UO_0000065					0	CHEMBL4842103	Partial agonist activity at D2 receptor (unknown origin) expressed in HEK293T cells co-expressing GalphaoA preincubated for 2 mins with coelenterazine followed by compound addition and measured after 2 mins by BRET assay	F	BAO_0000219	cell-based format	Homo sapiens	None	None	HEK293T	None				CHEMBL217	Dopamine D2 receptor	Homo sapiens	SINGLE PROTEIN	CHEMBL4840367	1	Scientific Literature	J Med Chem	2021	None	TIME = 0.03333 hr	PARTIAL AGONIST
CHEMBL4863992		None	380.49	0	3.74	13b	COc1ccccc1C1CC1CNCCCOc1ccc2c(c1)NC(=O)CC2	EC50	'='	10.0	nM	8.00			UO_0000065					0	CHEMBL4842095	Partial agonist activity at D2 receptor (unknown origin) expressed in HEK293T cells co-expressing GFP2-beta-arrestin2 assessed as beta-arrestin2 recruitment preincubated for 2 mins with coelenterazine followed by compound addition and measured after 2 mins by BRET assay	F	BAO_0000219	cell-based format	Homo sapiens	None	None	HEK293T	None				CHEMBL217	Dopamine D2 receptor	Homo sapiens	SINGLE PROTEIN	CHEMBL4840367	1	Scientific Literature	J Med Chem	2021	None	TIME = 0.03333 hr	PARTIAL AGONIST
CHEMBL4875081		None	412.92	0	4.35	(+)-14l	COc1ccc(Cl)cc1[C@H]1C[C@@H]1CNCCCOc1ccc2ccc(=O)[nH]c2c1	EC50	'='	8.3	nM	8.08			UO_0000065					0	CHEMBL4842095	Partial agonist activity at D2 receptor (unknown origin) expressed in HEK293T cells co-expressing GFP2-beta-arrestin2 assessed as beta-arrestin2 recruitment preincubated for 2 mins with coelenterazine followed by compound addition and measured after 2 mins by BRET assay	F	BAO_0000219	cell-based format	Homo sapiens	None	None	HEK293T	None				CHEMBL217	Dopamine D2 receptor	Homo sapiens	SINGLE PROTEIN	CHEMBL4840367	1	Scientific Literature	J Med Chem	2021	None	TIME = 0.03333 hr	PARTIAL AGONIST
CHEMBL4862301		None	394.52	0	4.13	13a	COc1ccccc1C1CC1CNCCCCOc1ccc2c(c1)NC(=O)CC2	EC50	'='	49.0	nM	7.31			UO_0000065					0	CHEMBL4842093	Partial agonist activity at D2 receptor (unknown origin) expressed in HEK293T cells co-expressing Rluc8-tagged Galpahi1 assessed as Galphai1 dissociation preincubated for 2 mins with coelenterazine followed by compound addition and measured after 2 mins by BRET assay	F	BAO_0000219	cell-based format	Homo sapiens	None	None	HEK293T	None				CHEMBL217	Dopamine D2 receptor	Homo sapiens	SINGLE PROTEIN	CHEMBL4840367	1	Scientific Literature	J Med Chem	2021	None	TIME = 0.03333 hr	PARTIAL AGONIST
CHEMBL4862439		None	412.51	0	4.27	13i	COc1ccc(F)cc1C1CC1CNCCCCOc1ccc2c(c1)NC(=O)CC2	EC50	'='	4.22	nM	8.38			UO_0000065					0	CHEMBL4842093	Partial agonist activity at D2 receptor (unknown origin) expressed in HEK293T cells co-expressing Rluc8-tagged Galpahi1 assessed as Galphai1 dissociation preincubated for 2 mins with coelenterazine followed by compound addition and measured after 2 mins by BRET assay	F	BAO_0000219	cell-based format	Homo sapiens	None	None	HEK293T	None				CHEMBL217	Dopamine D2 receptor	Homo sapiens	SINGLE PROTEIN	CHEMBL4840367	1	Scientific Literature	J Med Chem	2021	None	TIME = 0.03333 hr	PARTIAL AGONIST
CHEMBL4857759		None	426.94	0	4.74	14k	COc1ccc(Cl)cc1C1CC1CNCCCCOc1ccc2ccc(=O)[nH]c2c1	EC50	'='	4.467	nM	8.35			UO_0000065					0	CHEMBL4842095	Partial agonist activity at D2 receptor (unknown origin) expressed in HEK293T cells co-expressing GFP2-beta-arrestin2 assessed as beta-arrestin2 recruitment preincubated for 2 mins with coelenterazine followed by compound addition and measured after 2 mins by BRET assay	F	BAO_0000219	cell-based format	Homo sapiens	None	None	HEK293T	None				CHEMBL217	Dopamine D2 receptor	Homo sapiens	SINGLE PROTEIN	CHEMBL4840367	1	Scientific Literature	J Med Chem	2021	None	TIME = 0.03333 hr	PARTIAL AGONIST
CHEMBL4865118		None	426.53	0	4.61	15d	CCN(CCCOc1ccc2c(c1)NC(=O)CC2)CC1CC1c1cc(F)ccc1OC	EC50	'='	4.074	nM	8.39			UO_0000065					0	CHEMBL4842095	Partial agonist activity at D2 receptor (unknown origin) expressed in HEK293T cells co-expressing GFP2-beta-arrestin2 assessed as beta-arrestin2 recruitment preincubated for 2 mins with coelenterazine followed by compound addition and measured after 2 mins by BRET assay	F	BAO_0000219	cell-based format	Homo sapiens	None	None	HEK293T	None				CHEMBL217	Dopamine D2 receptor	Homo sapiens	SINGLE PROTEIN	CHEMBL4840367	1	Scientific Literature	J Med Chem	2021	None	TIME = 0.03333 hr	PARTIAL AGONIST
CHEMBL5266134		None	584.86	1	4.80	25; D-673	CCCN(CCc1cc(O)c(CCN(CCC)[C@H]2CCc3nc(N)sc3C2)cc1O)[C@H]1CCc2nc(N)sc2C1	EC50	'='	34.37	nM	7.46			UO_0000065	12.76	0.25	2.66	5.98	0	CHEMBL5240625	Agonist activity at human D2 receptor expressed in CHO cells assessed as stimulation of [35S]GTPgammaS binding by Perkin elmer analysis	B	BAO_0000219	cell-based format	Homo sapiens	None	None	CHO	None				CHEMBL217	Dopamine D2 receptor	Homo sapiens	SINGLE PROTEIN	CHEMBL5236649	1	Scientific Literature	Bioorg Med Chem	2023	None		AGONIST
CHEMBL4862890		None	410.49	0	4.23	(+)-14i	COc1ccc(F)cc1[C@H]1C[C@@H]1CNCCCCOc1ccc2ccc(=O)[nH]c2c1	EC50	'='	9.43	nM	8.03			UO_0000065					0	CHEMBL4842093	Partial agonist activity at D2 receptor (unknown origin) expressed in HEK293T cells co-expressing Rluc8-tagged Galpahi1 assessed as Galphai1 dissociation preincubated for 2 mins with coelenterazine followed by compound addition and measured after 2 mins by BRET assay	F	BAO_0000219	cell-based format	Homo sapiens	None	None	HEK293T	None				CHEMBL217	Dopamine D2 receptor	Homo sapiens	SINGLE PROTEIN	CHEMBL4840367	1	Scientific Literature	J Med Chem	2021	None	TIME = 0.03333 hr	PARTIAL AGONIST
CHEMBL4852524		None	410.49	0	4.23	(-)-14i	COc1ccc(F)cc1[C@@H]1C[C@H]1CNCCCCOc1ccc2ccc(=O)[nH]c2c1	EC50	'='	12.88	nM	7.89			UO_0000065					0	CHEMBL4842093	Partial agonist activity at D2 receptor (unknown origin) expressed in HEK293T cells co-expressing Rluc8-tagged Galpahi1 assessed as Galphai1 dissociation preincubated for 2 mins with coelenterazine followed by compound addition and measured after 2 mins by BRET assay	F	BAO_0000219	cell-based format	Homo sapiens	None	None	HEK293T	None				CHEMBL217	Dopamine D2 receptor	Homo sapiens	SINGLE PROTEIN	CHEMBL4840367	1	Scientific Literature	J Med Chem	2021	None	TIME = 0.03333 hr	PARTIAL AGONIST
CHEMBL4863832		None	396.46	0	3.84	(+)-14j	COc1ccc(F)cc1[C@H]1C[C@@H]1CNCCCOc1ccc2ccc(=O)[nH]c2c1	EC50	'='	4.074	nM	8.39			UO_0000065					0	CHEMBL4842093	Partial agonist activity at D2 receptor (unknown origin) expressed in HEK293T cells co-expressing Rluc8-tagged Galpahi1 assessed as Galphai1 dissociation preincubated for 2 mins with coelenterazine followed by compound addition and measured after 2 mins by BRET assay	F	BAO_0000219	cell-based format	Homo sapiens	None	None	HEK293T	None				CHEMBL217	Dopamine D2 receptor	Homo sapiens	SINGLE PROTEIN	CHEMBL4840367	1	Scientific Literature	J Med Chem	2021	None	TIME = 0.03333 hr	PARTIAL AGONIST
CHEMBL4877827		None	408.57	0	4.80	14h	CSc1ccccc1C1CC1CNCCCCOc1ccc2ccc(=O)[nH]c2c1	EC50	'='	7.43	nM	8.13			UO_0000065					0	CHEMBL4842095	Partial agonist activity at D2 receptor (unknown origin) expressed in HEK293T cells co-expressing GFP2-beta-arrestin2 assessed as beta-arrestin2 recruitment preincubated for 2 mins with coelenterazine followed by compound addition and measured after 2 mins by BRET assay	F	BAO_0000219	cell-based format	Homo sapiens	None	None	HEK293T	None				CHEMBL217	Dopamine D2 receptor	Homo sapiens	SINGLE PROTEIN	CHEMBL4840367	1	Scientific Literature	J Med Chem	2021	None	TIME = 0.03333 hr	PARTIAL AGONIST
CHEMBL240773	QUINPIROLE	-1.0	219.33	0	2.00	Quinpirole	CCCN1CCC[C@@H]2Cc3[nH]ncc3C[C@H]21	EC50	'='	1.175	nM	8.93			UO_0000065					1	CHEMBL4842103	Partial agonist activity at D2 receptor (unknown origin) expressed in HEK293T cells co-expressing GalphaoA preincubated for 2 mins with coelenterazine followed by compound addition and measured after 2 mins by BRET assay	F	BAO_0000219	cell-based format	Homo sapiens	None	None	HEK293T	None				CHEMBL217	Dopamine D2 receptor	Homo sapiens	SINGLE PROTEIN	CHEMBL4840367	1	Scientific Literature	J Med Chem	2021	None	TIME = 0.03333 hr	PARTIAL AGONIST
CHEMBL1112	ARIPIPRAZOLE	4.0	448.39	0	4.86	1	O=C1CCc2ccc(OCCCCN3CCN(c4cccc(Cl)c4Cl)CC3)cc2N1	EC50	'='	12.4	nM	7.91			UO_0000065					0	CHEMBL4842093	Partial agonist activity at D2 receptor (unknown origin) expressed in HEK293T cells co-expressing Rluc8-tagged Galpahi1 assessed as Galphai1 dissociation preincubated for 2 mins with coelenterazine followed by compound addition and measured after 2 mins by BRET assay	F	BAO_0000219	cell-based format	Homo sapiens	None	None	HEK293T	None				CHEMBL217	Dopamine D2 receptor	Homo sapiens	SINGLE PROTEIN	CHEMBL4840367	1	Scientific Literature	J Med Chem	2021	None	TIME = 0.03333 hr	PARTIAL AGONIST
CHEMBL4859567		None	420.51	0	3.85	14f	O=c1ccc2ccc(OCCCCNCC3CC3c3cccc4c3OCCO4)cc2[nH]1	EC50	'='	26.3	nM	7.58			UO_0000065					0	CHEMBL4842093	Partial agonist activity at D2 receptor (unknown origin) expressed in HEK293T cells co-expressing Rluc8-tagged Galpahi1 assessed as Galphai1 dissociation preincubated for 2 mins with coelenterazine followed by compound addition and measured after 2 mins by BRET assay	F	BAO_0000219	cell-based format	Homo sapiens	None	None	HEK293T	None				CHEMBL217	Dopamine D2 receptor	Homo sapiens	SINGLE PROTEIN	CHEMBL4840367	1	Scientific Literature	J Med Chem	2021	None	TIME = 0.03333 hr	PARTIAL AGONIST
CHEMBL4846472		None	412.92	0	4.35	14l	COc1ccc(Cl)cc1C1CC1CNCCCOc1ccc2ccc(=O)[nH]c2c1	EC50	'='	2.63	nM	8.58			UO_0000065					0	CHEMBL4842093	Partial agonist activity at D2 receptor (unknown origin) expressed in HEK293T cells co-expressing Rluc8-tagged Galpahi1 assessed as Galphai1 dissociation preincubated for 2 mins with coelenterazine followed by compound addition and measured after 2 mins by BRET assay	F	BAO_0000219	cell-based format	Homo sapiens	None	None	HEK293T	None				CHEMBL217	Dopamine D2 receptor	Homo sapiens	SINGLE PROTEIN	CHEMBL4840367	1	Scientific Literature	J Med Chem	2021	None	TIME = 0.03333 hr	PARTIAL AGONIST
CHEMBL4865118		None	426.53	0	4.61	15d	CCN(CCCOc1ccc2c(c1)NC(=O)CC2)CC1CC1c1cc(F)ccc1OC	EC50	'='	16.7	nM	7.78			UO_0000065					0	CHEMBL4842093	Partial agonist activity at D2 receptor (unknown origin) expressed in HEK293T cells co-expressing Rluc8-tagged Galpahi1 assessed as Galphai1 dissociation preincubated for 2 mins with coelenterazine followed by compound addition and measured after 2 mins by BRET assay	F	BAO_0000219	cell-based format	Homo sapiens	None	None	HEK293T	None				CHEMBL217	Dopamine D2 receptor	Homo sapiens	SINGLE PROTEIN	CHEMBL4840367	1	Scientific Literature	J Med Chem	2021	None	TIME = 0.03333 hr	PARTIAL AGONIST
CHEMBL4862890		None	410.49	0	4.23	(+)-14i	COc1ccc(F)cc1[C@H]1C[C@@H]1CNCCCCOc1ccc2ccc(=O)[nH]c2c1	EC50	'='	9.333	nM	8.03			UO_0000065					0	CHEMBL4842093	Partial agonist activity at D2 receptor (unknown origin) expressed in HEK293T cells co-expressing Rluc8-tagged Galpahi1 assessed as Galphai1 dissociation preincubated for 2 mins with coelenterazine followed by compound addition and measured after 2 mins by BRET assay	F	BAO_0000219	cell-based format	Homo sapiens	None	None	HEK293T	None				CHEMBL217	Dopamine D2 receptor	Homo sapiens	SINGLE PROTEIN	CHEMBL4840367	1	Scientific Literature	J Med Chem	2021	None	TIME = 0.03333 hr	PARTIAL AGONIST
CHEMBL4871762		None	390.48	0	3.87	14d	COc1ccccc1C1CC1CNC/C=C/COc1ccc2ccc(=O)[nH]c2c1	EC50	'='	29.51	nM	7.53			UO_0000065					0	CHEMBL4842095	Partial agonist activity at D2 receptor (unknown origin) expressed in HEK293T cells co-expressing GFP2-beta-arrestin2 assessed as beta-arrestin2 recruitment preincubated for 2 mins with coelenterazine followed by compound addition and measured after 2 mins by BRET assay	F	BAO_0000219	cell-based format	Homo sapiens	None	None	HEK293T	None				CHEMBL217	Dopamine D2 receptor	Homo sapiens	SINGLE PROTEIN	CHEMBL4840367	1	Scientific Literature	J Med Chem	2021	None	TIME = 0.03333 hr	PARTIAL AGONIST
CHEMBL4854391		None	422.53	0	3.89	13f	O=C1CCc2ccc(OCCCCNCC3CC3c3cccc4c3OCCO4)cc2N1	EC50	'='	61.7	nM	7.21			UO_0000065					0	CHEMBL4842095	Partial agonist activity at D2 receptor (unknown origin) expressed in HEK293T cells co-expressing GFP2-beta-arrestin2 assessed as beta-arrestin2 recruitment preincubated for 2 mins with coelenterazine followed by compound addition and measured after 2 mins by BRET assay	F	BAO_0000219	cell-based format	Homo sapiens	None	None	HEK293T	None				CHEMBL217	Dopamine D2 receptor	Homo sapiens	SINGLE PROTEIN	CHEMBL4840367	1	Scientific Literature	J Med Chem	2021	None	TIME = 0.03333 hr	PARTIAL AGONIST
CHEMBL4862770		None	428.96	0	4.79	(+)-14k	COc1ccc(Cl)cc1[C@H]1C[C@@H]1CNCCCCOc1ccc2c(c1)NC(=O)CC2	EC50	'='	8.913	nM	8.05			UO_0000065					0	CHEMBL4842093	Partial agonist activity at D2 receptor (unknown origin) expressed in HEK293T cells co-expressing Rluc8-tagged Galpahi1 assessed as Galphai1 dissociation preincubated for 2 mins with coelenterazine followed by compound addition and measured after 2 mins by BRET assay	F	BAO_0000219	cell-based format	Homo sapiens	None	None	HEK293T	None				CHEMBL217	Dopamine D2 receptor	Homo sapiens	SINGLE PROTEIN	CHEMBL4840367	1	Scientific Literature	J Med Chem	2021	None	TIME = 0.03333 hr	PARTIAL AGONIST
CHEMBL5266508		None	498.46	0	2.14	29c; ISAM-A52	CC(C)(C)NC(=O)C1C(=O)NCCN1C(=O)CCCN1CCN(c2cccc(Cl)c2Cl)CC1	EC50	'='	0.3715	nM	9.43			UO_0000065	18.92	0.39	7.29	11.10	0	CHEMBL5236933	Partial agonist activity at human D2 receptor expressed in HEK293T cells assessed as beta-arrestin recruitment preincubated for 10 mins with coelenterazine followed by compound addition and measured after 10 mins by BRET assay	B	BAO_0000219	cell-based format	Homo sapiens	None	None	HEK293T	None				CHEMBL217	Dopamine D2 receptor	Homo sapiens	SINGLE PROTEIN	CHEMBL5236546	1	Scientific Literature	J Med Chem	2021	None	TIME = 0.1667 hr	PARTIAL AGONIST
CHEMBL4555547		None	379.46	0	4.07	18	CCCN1CCc2cccc3c2[C@H]1Cc1ccc(OC(C)=O)c(OC(C)=O)c1-3	EC50	'='	6.31	nM	8.20			UO_0000065	21.61	0.40	4.13	14.68	0	CHEMBL4345328	Agonist activity at C-terminal RLuc8-fused D2 long receptor (unknown origin) transfected in human HEK293T cells co-expressing N-terminal Venus-tagged beta-arrestin2 assessed as increase in beta-arrestin2 recruitment measured after 5 mins in presence of coelenterazine H by BRET assay	B	BAO_0000219	cell-based format	Homo sapiens	None	None	None	None				CHEMBL217	Dopamine D2 receptor	Homo sapiens	SINGLE PROTEIN	CHEMBL4342494	1	Scientific Literature	ACS Med Chem Lett	2020	None
CHEMBL458088		None	393.58	0	3.78	54	CCCN(CCN1CCN(c2ccccc2)CC1)[C@H]1CCc2ccc(O)cc2C1	EC50	'='	9.98	nM	8.00			UO_0000065					0	CHEMBL5128620	Agonist activity at dopamine D2 receptor (unknown origin)	F	BAO_0000019	assay format	Homo sapiens	None	None	None	None				CHEMBL217	Dopamine D2 receptor	Homo sapiens	SINGLE PROTEIN	CHEMBL5126552	1	Scientific Literature	Eur J Med Chem	2022	None		AGONIST
CHEMBL440687	ABT-724	None	293.37	0	2.28	25; ABT-724	c1ccc(N2CCN(Cc3nc4ccccc4[nH]3)CC2)nc1	EC50	'='	12.0	nM	7.92			UO_0000065	27.00	0.49	5.64	16.48	0	CHEMBL5235425	Agonist activity at human D2R expressed in HEK293 cells incubated for 3 mins by FLIPR analysis	B	BAO_0000219	cell-based format	Homo sapiens	None	None	HEK293	None				CHEMBL217	Dopamine D2 receptor	Homo sapiens	SINGLE PROTEIN	CHEMBL5233263	1	Scientific Literature	Eur J Med Chem	2021	None	TIME = 0.05 hr	AGONIST
CHEMBL301265	PRAMIPEXOLE	4.0	211.33	0	1.58	7	CCCN[C@H]1CCc2nc(N)sc2C1	EC50	'='	6.457	nM	8.19			UO_0000065					0	CHEMBL5151480	Agonist activity at human D2 long receptor stably expressed in HEK293T cells co-expressing ElucN-betaarr2 hD2longR-ElucC by beta-arrestin2 recruitment assay	F	BAO_0000219	cell-based format	Homo sapiens	None	None	HEK293T	None				CHEMBL217	Dopamine D2 receptor	Homo sapiens	SINGLE PROTEIN	CHEMBL5149991	1	Scientific Literature	J Med Chem	2021	None		AGONIST
CHEMBL2028019	CARIPRAZINE	4.0	427.42	0	4.34	9	CN(C)C(=O)N[C@H]1CC[C@H](CCN2CCN(c3cccc(Cl)c3Cl)CC2)CC1	EC50	'='	1.02	nM	8.99			UO_0000065					0	CHEMBL4842093	Partial agonist activity at D2 receptor (unknown origin) expressed in HEK293T cells co-expressing Rluc8-tagged Galpahi1 assessed as Galphai1 dissociation preincubated for 2 mins with coelenterazine followed by compound addition and measured after 2 mins by BRET assay	F	BAO_0000219	cell-based format	Homo sapiens	None	None	HEK293T	None				CHEMBL217	Dopamine D2 receptor	Homo sapiens	SINGLE PROTEIN	CHEMBL4840367	1	Scientific Literature	J Med Chem	2021	None	TIME = 0.03333 hr	PARTIAL AGONIST
CHEMBL4877827		None	408.57	0	4.80	14h	CSc1ccccc1C1CC1CNCCCCOc1ccc2ccc(=O)[nH]c2c1	EC50	'='	2.88	nM	8.54			UO_0000065					0	CHEMBL4842093	Partial agonist activity at D2 receptor (unknown origin) expressed in HEK293T cells co-expressing Rluc8-tagged Galpahi1 assessed as Galphai1 dissociation preincubated for 2 mins with coelenterazine followed by compound addition and measured after 2 mins by BRET assay	F	BAO_0000219	cell-based format	Homo sapiens	None	None	HEK293T	None				CHEMBL217	Dopamine D2 receptor	Homo sapiens	SINGLE PROTEIN	CHEMBL4840367	1	Scientific Literature	J Med Chem	2021	None	TIME = 0.03333 hr	PARTIAL AGONIST
CHEMBL4864436		None	398.48	0	3.88	13j	COc1ccc(F)cc1C1CC1CNCCCOc1ccc2c(c1)NC(=O)CC2	EC50	'='	3.47	nM	8.46			UO_0000065					0	CHEMBL4842093	Partial agonist activity at D2 receptor (unknown origin) expressed in HEK293T cells co-expressing Rluc8-tagged Galpahi1 assessed as Galphai1 dissociation preincubated for 2 mins with coelenterazine followed by compound addition and measured after 2 mins by BRET assay	F	BAO_0000219	cell-based format	Homo sapiens	None	None	HEK293T	None				CHEMBL217	Dopamine D2 receptor	Homo sapiens	SINGLE PROTEIN	CHEMBL4840367	1	Scientific Literature	J Med Chem	2021	None	TIME = 0.03333 hr	PARTIAL AGONIST
CHEMBL4864436		None	398.48	0	3.88	13j	COc1ccc(F)cc1C1CC1CNCCCOc1ccc2c(c1)NC(=O)CC2	EC50	'='	3.467	nM	8.46			UO_0000065					0	CHEMBL4842093	Partial agonist activity at D2 receptor (unknown origin) expressed in HEK293T cells co-expressing Rluc8-tagged Galpahi1 assessed as Galphai1 dissociation preincubated for 2 mins with coelenterazine followed by compound addition and measured after 2 mins by BRET assay	F	BAO_0000219	cell-based format	Homo sapiens	None	None	HEK293T	None				CHEMBL217	Dopamine D2 receptor	Homo sapiens	SINGLE PROTEIN	CHEMBL4840367	1	Scientific Literature	J Med Chem	2021	None	TIME = 0.03333 hr	PARTIAL AGONIST
CHEMBL4859410		None	428.96	0	4.79	13k	COc1ccc(Cl)cc1C1CC1CNCCCCOc1ccc2c(c1)NC(=O)CC2	EC50	'='	6.761	nM	8.17			UO_0000065					0	CHEMBL4842093	Partial agonist activity at D2 receptor (unknown origin) expressed in HEK293T cells co-expressing Rluc8-tagged Galpahi1 assessed as Galphai1 dissociation preincubated for 2 mins with coelenterazine followed by compound addition and measured after 2 mins by BRET assay	F	BAO_0000219	cell-based format	Homo sapiens	None	None	HEK293T	None				CHEMBL217	Dopamine D2 receptor	Homo sapiens	SINGLE PROTEIN	CHEMBL4840367	1	Scientific Literature	J Med Chem	2021	None	TIME = 0.03333 hr	PARTIAL AGONIST
CHEMBL4857759		None	426.94	0	4.74	14k	COc1ccc(Cl)cc1C1CC1CNCCCCOc1ccc2ccc(=O)[nH]c2c1	EC50	'='	7.82	nM	8.11			UO_0000065					0	CHEMBL4842093	Partial agonist activity at D2 receptor (unknown origin) expressed in HEK293T cells co-expressing Rluc8-tagged Galpahi1 assessed as Galphai1 dissociation preincubated for 2 mins with coelenterazine followed by compound addition and measured after 2 mins by BRET assay	F	BAO_0000219	cell-based format	Homo sapiens	None	None	HEK293T	None				CHEMBL217	Dopamine D2 receptor	Homo sapiens	SINGLE PROTEIN	CHEMBL4840367	1	Scientific Literature	J Med Chem	2021	None	TIME = 0.03333 hr	PARTIAL AGONIST
CHEMBL1112	ARIPIPRAZOLE	4.0	448.39	0	4.86	1	O=C1CCc2ccc(OCCCCN3CCN(c4cccc(Cl)c4Cl)CC3)cc2N1	EC50	'='	18.9	nM	7.72			UO_0000065					1	CHEMBL4842095	Partial agonist activity at D2 receptor (unknown origin) expressed in HEK293T cells co-expressing GFP2-beta-arrestin2 assessed as beta-arrestin2 recruitment preincubated for 2 mins with coelenterazine followed by compound addition and measured after 2 mins by BRET assay	F	BAO_0000219	cell-based format	Homo sapiens	None	None	HEK293T	None				CHEMBL217	Dopamine D2 receptor	Homo sapiens	SINGLE PROTEIN	CHEMBL4840367	1	Scientific Literature	J Med Chem	2021	None	TIME = 0.03333 hr	PARTIAL AGONIST
CHEMBL2028019	CARIPRAZINE	4.0	427.42	0	4.34	9	CN(C)C(=O)N[C@H]1CC[C@H](CCN2CCN(c3cccc(Cl)c3Cl)CC2)CC1	EC50	'='	2.344	nM	8.63			UO_0000065					0	CHEMBL4842095	Partial agonist activity at D2 receptor (unknown origin) expressed in HEK293T cells co-expressing GFP2-beta-arrestin2 assessed as beta-arrestin2 recruitment preincubated for 2 mins with coelenterazine followed by compound addition and measured after 2 mins by BRET assay	F	BAO_0000219	cell-based format	Homo sapiens	None	None	HEK293T	None				CHEMBL217	Dopamine D2 receptor	Homo sapiens	SINGLE PROTEIN	CHEMBL4840367	1	Scientific Literature	J Med Chem	2021	None	TIME = 0.03333 hr	PARTIAL AGONIST
CHEMBL4854391		None	422.53	0	3.89	13f	O=C1CCc2ccc(OCCCCNCC3CC3c3cccc4c3OCCO4)cc2N1	EC50	'='	61.66	nM	7.21			UO_0000065					0	CHEMBL4842095	Partial agonist activity at D2 receptor (unknown origin) expressed in HEK293T cells co-expressing GFP2-beta-arrestin2 assessed as beta-arrestin2 recruitment preincubated for 2 mins with coelenterazine followed by compound addition and measured after 2 mins by BRET assay	F	BAO_0000219	cell-based format	Homo sapiens	None	None	HEK293T	None				CHEMBL217	Dopamine D2 receptor	Homo sapiens	SINGLE PROTEIN	CHEMBL4840367	1	Scientific Literature	J Med Chem	2021	None	TIME = 0.03333 hr	PARTIAL AGONIST
CHEMBL4859567		None	420.51	0	3.85	14f	O=c1ccc2ccc(OCCCCNCC3CC3c3cccc4c3OCCO4)cc2[nH]1	EC50	'='	23.4	nM	7.63			UO_0000065					0	CHEMBL4842095	Partial agonist activity at D2 receptor (unknown origin) expressed in HEK293T cells co-expressing GFP2-beta-arrestin2 assessed as beta-arrestin2 recruitment preincubated for 2 mins with coelenterazine followed by compound addition and measured after 2 mins by BRET assay	F	BAO_0000219	cell-based format	Homo sapiens	None	None	HEK293T	None				CHEMBL217	Dopamine D2 receptor	Homo sapiens	SINGLE PROTEIN	CHEMBL4840367	1	Scientific Literature	J Med Chem	2021	None	TIME = 0.03333 hr	PARTIAL AGONIST
CHEMBL4874021		None	396.46	0	3.84	14j	COc1ccc(F)cc1C1CC1CNCCCOc1ccc2ccc(=O)[nH]c2c1	EC50	'='	6.75	nM	8.17			UO_0000065					0	CHEMBL4842095	Partial agonist activity at D2 receptor (unknown origin) expressed in HEK293T cells co-expressing GFP2-beta-arrestin2 assessed as beta-arrestin2 recruitment preincubated for 2 mins with coelenterazine followed by compound addition and measured after 2 mins by BRET assay	F	BAO_0000219	cell-based format	Homo sapiens	None	None	HEK293T	None				CHEMBL217	Dopamine D2 receptor	Homo sapiens	SINGLE PROTEIN	CHEMBL4840367	1	Scientific Literature	J Med Chem	2021	None	TIME = 0.03333 hr	PARTIAL AGONIST
CHEMBL4857759		None	426.94	0	4.74	14k	COc1ccc(Cl)cc1C1CC1CNCCCCOc1ccc2ccc(=O)[nH]c2c1	EC50	'='	4.47	nM	8.35			UO_0000065					0	CHEMBL4842095	Partial agonist activity at D2 receptor (unknown origin) expressed in HEK293T cells co-expressing GFP2-beta-arrestin2 assessed as beta-arrestin2 recruitment preincubated for 2 mins with coelenterazine followed by compound addition and measured after 2 mins by BRET assay	F	BAO_0000219	cell-based format	Homo sapiens	None	None	HEK293T	None				CHEMBL217	Dopamine D2 receptor	Homo sapiens	SINGLE PROTEIN	CHEMBL4840367	1	Scientific Literature	J Med Chem	2021	None	TIME = 0.03333 hr	PARTIAL AGONIST
CHEMBL4852808		None	414.93	0	4.40	13l	COc1ccc(Cl)cc1C1CC1CNCCCOc1ccc2c(c1)NC(=O)CC2	EC50	'='	18.62	nM	7.73			UO_0000065					0	CHEMBL4842095	Partial agonist activity at D2 receptor (unknown origin) expressed in HEK293T cells co-expressing GFP2-beta-arrestin2 assessed as beta-arrestin2 recruitment preincubated for 2 mins with coelenterazine followed by compound addition and measured after 2 mins by BRET assay	F	BAO_0000219	cell-based format	Homo sapiens	None	None	HEK293T	None				CHEMBL217	Dopamine D2 receptor	Homo sapiens	SINGLE PROTEIN	CHEMBL4840367	1	Scientific Literature	J Med Chem	2021	None	TIME = 0.03333 hr	PARTIAL AGONIST
CHEMBL4846472		None	412.92	0	4.35	14l	COc1ccc(Cl)cc1C1CC1CNCCCOc1ccc2ccc(=O)[nH]c2c1	EC50	'='	15.14	nM	7.82			UO_0000065					0	CHEMBL4842095	Partial agonist activity at D2 receptor (unknown origin) expressed in HEK293T cells co-expressing GFP2-beta-arrestin2 assessed as beta-arrestin2 recruitment preincubated for 2 mins with coelenterazine followed by compound addition and measured after 2 mins by BRET assay	F	BAO_0000219	cell-based format	Homo sapiens	None	None	HEK293T	None				CHEMBL217	Dopamine D2 receptor	Homo sapiens	SINGLE PROTEIN	CHEMBL4840367	1	Scientific Literature	J Med Chem	2021	None	TIME = 0.03333 hr	PARTIAL AGONIST
CHEMBL4852524		None	410.49	0	4.23	(-)-14i	COc1ccc(F)cc1[C@@H]1C[C@H]1CNCCCCOc1ccc2ccc(=O)[nH]c2c1	EC50	'='	1.95	nM	8.71			UO_0000065					0	CHEMBL4842095	Partial agonist activity at D2 receptor (unknown origin) expressed in HEK293T cells co-expressing GFP2-beta-arrestin2 assessed as beta-arrestin2 recruitment preincubated for 2 mins with coelenterazine followed by compound addition and measured after 2 mins by BRET assay	F	BAO_0000219	cell-based format	Homo sapiens	None	None	HEK293T	None				CHEMBL217	Dopamine D2 receptor	Homo sapiens	SINGLE PROTEIN	CHEMBL4840367	1	Scientific Literature	J Med Chem	2021	None	TIME = 0.03333 hr	PARTIAL AGONIST
CHEMBL4863832		None	396.46	0	3.84	(+)-14j	COc1ccc(F)cc1[C@H]1C[C@@H]1CNCCCOc1ccc2ccc(=O)[nH]c2c1	EC50	'='	4.677	nM	8.33			UO_0000065					0	CHEMBL4842095	Partial agonist activity at D2 receptor (unknown origin) expressed in HEK293T cells co-expressing GFP2-beta-arrestin2 assessed as beta-arrestin2 recruitment preincubated for 2 mins with coelenterazine followed by compound addition and measured after 2 mins by BRET assay	F	BAO_0000219	cell-based format	Homo sapiens	None	None	HEK293T	None				CHEMBL217	Dopamine D2 receptor	Homo sapiens	SINGLE PROTEIN	CHEMBL4840367	1	Scientific Literature	J Med Chem	2021	None	TIME = 0.03333 hr	PARTIAL AGONIST
CHEMBL4852835		None	396.46	0	3.84	(-)-14j	COc1ccc(F)cc1[C@@H]1C[C@H]1CNCCCOc1ccc2ccc(=O)[nH]c2c1	EC50	'='	14.7	nM	7.83			UO_0000065					0	CHEMBL4842095	Partial agonist activity at D2 receptor (unknown origin) expressed in HEK293T cells co-expressing GFP2-beta-arrestin2 assessed as beta-arrestin2 recruitment preincubated for 2 mins with coelenterazine followed by compound addition and measured after 2 mins by BRET assay	F	BAO_0000219	cell-based format	Homo sapiens	None	None	HEK293T	None				CHEMBL217	Dopamine D2 receptor	Homo sapiens	SINGLE PROTEIN	CHEMBL4840367	1	Scientific Literature	J Med Chem	2021	None	TIME = 0.03333 hr	PARTIAL AGONIST
CHEMBL4875081		None	412.92	0	4.35	(+)-14l	COc1ccc(Cl)cc1[C@H]1C[C@@H]1CNCCCOc1ccc2ccc(=O)[nH]c2c1	EC50	'='	8.318	nM	8.08			UO_0000065					0	CHEMBL4842095	Partial agonist activity at D2 receptor (unknown origin) expressed in HEK293T cells co-expressing GFP2-beta-arrestin2 assessed as beta-arrestin2 recruitment preincubated for 2 mins with coelenterazine followed by compound addition and measured after 2 mins by BRET assay	F	BAO_0000219	cell-based format	Homo sapiens	None	None	HEK293T	None				CHEMBL217	Dopamine D2 receptor	Homo sapiens	SINGLE PROTEIN	CHEMBL4840367	1	Scientific Literature	J Med Chem	2021	None	TIME = 0.03333 hr	PARTIAL AGONIST
CHEMBL4862890		None	410.49	0	4.23	(+)-14i	COc1ccc(F)cc1[C@H]1C[C@@H]1CNCCCCOc1ccc2ccc(=O)[nH]c2c1	EC50	'='	3.631	nM	8.44			UO_0000065					0	CHEMBL4842095	Partial agonist activity at D2 receptor (unknown origin) expressed in HEK293T cells co-expressing GFP2-beta-arrestin2 assessed as beta-arrestin2 recruitment preincubated for 2 mins with coelenterazine followed by compound addition and measured after 2 mins by BRET assay	F	BAO_0000219	cell-based format	Homo sapiens	None	None	HEK293T	None				CHEMBL217	Dopamine D2 receptor	Homo sapiens	SINGLE PROTEIN	CHEMBL4840367	1	Scientific Literature	J Med Chem	2021	None	TIME = 0.03333 hr	PARTIAL AGONIST
CHEMBL4863832		None	396.46	0	3.84	(+)-14j	COc1ccc(F)cc1[C@H]1C[C@@H]1CNCCCOc1ccc2ccc(=O)[nH]c2c1	EC50	'='	4.66	nM	8.33			UO_0000065					0	CHEMBL4842095	Partial agonist activity at D2 receptor (unknown origin) expressed in HEK293T cells co-expressing GFP2-beta-arrestin2 assessed as beta-arrestin2 recruitment preincubated for 2 mins with coelenterazine followed by compound addition and measured after 2 mins by BRET assay	F	BAO_0000219	cell-based format	Homo sapiens	None	None	HEK293T	None				CHEMBL217	Dopamine D2 receptor	Homo sapiens	SINGLE PROTEIN	CHEMBL4840367	1	Scientific Literature	J Med Chem	2021	None	TIME = 0.03333 hr	PARTIAL AGONIST
CHEMBL4872548		None	392.50	0	4.09	14a	COc1ccccc1C1CC1CNCCCCOc1ccc2ccc(=O)[nH]c2c1	EC50	'='	26.3	nM	7.58			UO_0000065					0	CHEMBL4842093	Partial agonist activity at D2 receptor (unknown origin) expressed in HEK293T cells co-expressing Rluc8-tagged Galpahi1 assessed as Galphai1 dissociation preincubated for 2 mins with coelenterazine followed by compound addition and measured after 2 mins by BRET assay	F	BAO_0000219	cell-based format	Homo sapiens	None	None	HEK293T	None				CHEMBL217	Dopamine D2 receptor	Homo sapiens	SINGLE PROTEIN	CHEMBL4840367	1	Scientific Literature	J Med Chem	2021	None	TIME = 0.03333 hr	PARTIAL AGONIST
CHEMBL4871762		None	390.48	0	3.87	14d	COc1ccccc1C1CC1CNC/C=C/COc1ccc2ccc(=O)[nH]c2c1	EC50	'='	17.78	nM	7.75			UO_0000065					0	CHEMBL4842093	Partial agonist activity at D2 receptor (unknown origin) expressed in HEK293T cells co-expressing Rluc8-tagged Galpahi1 assessed as Galphai1 dissociation preincubated for 2 mins with coelenterazine followed by compound addition and measured after 2 mins by BRET assay	F	BAO_0000219	cell-based format	Homo sapiens	None	None	HEK293T	None				CHEMBL217	Dopamine D2 receptor	Homo sapiens	SINGLE PROTEIN	CHEMBL4840367	1	Scientific Literature	J Med Chem	2021	None	TIME = 0.03333 hr	PARTIAL AGONIST
CHEMBL4846101		None	473.44	1	6.51	15b	CCCN(CCCCOc1ccc2ccc(=O)[nH]c2c1)CC1CC1c1cccc(Cl)c1Cl	EC50	'='	53.5	nM	7.27			UO_0000065					0	CHEMBL4842093	Partial agonist activity at D2 receptor (unknown origin) expressed in HEK293T cells co-expressing Rluc8-tagged Galpahi1 assessed as Galphai1 dissociation preincubated for 2 mins with coelenterazine followed by compound addition and measured after 2 mins by BRET assay	F	BAO_0000219	cell-based format	Homo sapiens	None	None	HEK293T	None				CHEMBL217	Dopamine D2 receptor	Homo sapiens	SINGLE PROTEIN	CHEMBL4840367	1	Scientific Literature	J Med Chem	2021	None	TIME = 0.03333 hr	PARTIAL AGONIST
CHEMBL4865118		None	426.53	0	4.61	15d	CCN(CCCOc1ccc2c(c1)NC(=O)CC2)CC1CC1c1cc(F)ccc1OC	EC50	'='	16.6	nM	7.78			UO_0000065					0	CHEMBL4842093	Partial agonist activity at D2 receptor (unknown origin) expressed in HEK293T cells co-expressing Rluc8-tagged Galpahi1 assessed as Galphai1 dissociation preincubated for 2 mins with coelenterazine followed by compound addition and measured after 2 mins by BRET assay	F	BAO_0000219	cell-based format	Homo sapiens	None	None	HEK293T	None				CHEMBL217	Dopamine D2 receptor	Homo sapiens	SINGLE PROTEIN	CHEMBL4840367	1	Scientific Literature	J Med Chem	2021	None	TIME = 0.03333 hr	PARTIAL AGONIST
CHEMBL240773	QUINPIROLE	-1.0	219.33	0	2.00	Quinpirole	CCCN1CCC[C@@H]2Cc3[nH]ncc3C[C@H]21	EC50	'='	15.7	nM	7.80			UO_0000065					0	CHEMBL4842095	Partial agonist activity at D2 receptor (unknown origin) expressed in HEK293T cells co-expressing GFP2-beta-arrestin2 assessed as beta-arrestin2 recruitment preincubated for 2 mins with coelenterazine followed by compound addition and measured after 2 mins by BRET assay	F	BAO_0000219	cell-based format	Homo sapiens	None	None	HEK293T	None				CHEMBL217	Dopamine D2 receptor	Homo sapiens	SINGLE PROTEIN	CHEMBL4840367	1	Scientific Literature	J Med Chem	2021	None	TIME = 0.03333 hr	PARTIAL AGONIST
CHEMBL4871833		None	433.38	1	5.43	13e	O=C1CCc2ccc(OCCCCNCC3CC3c3cccc(Cl)c3Cl)cc2N1	EC50	'='	93.33	nM	7.03			UO_0000065					0	CHEMBL4842095	Partial agonist activity at D2 receptor (unknown origin) expressed in HEK293T cells co-expressing GFP2-beta-arrestin2 assessed as beta-arrestin2 recruitment preincubated for 2 mins with coelenterazine followed by compound addition and measured after 2 mins by BRET assay	F	BAO_0000219	cell-based format	Homo sapiens	None	None	HEK293T	None				CHEMBL217	Dopamine D2 receptor	Homo sapiens	SINGLE PROTEIN	CHEMBL4840367	1	Scientific Literature	J Med Chem	2021	None	TIME = 0.03333 hr	PARTIAL AGONIST
CHEMBL3276140		None	351.40	0	3.29	13	CC(=O)Oc1ccc2c(c1OC(C)=O)-c1cccc3c1[C@@H](C2)N(C)CC3	EC50	'='	100.0	nM	7.00			UO_0000065	19.92	0.37	3.71	12.54	0	CHEMBL4345328	Agonist activity at C-terminal RLuc8-fused D2 long receptor (unknown origin) transfected in human HEK293T cells co-expressing N-terminal Venus-tagged beta-arrestin2 assessed as increase in beta-arrestin2 recruitment measured after 5 mins in presence of coelenterazine H by BRET assay	B	BAO_0000219	cell-based format	Homo sapiens	None	None	None	None				CHEMBL217	Dopamine D2 receptor	Homo sapiens	SINGLE PROTEIN	CHEMBL4342494	1	Scientific Literature	ACS Med Chem Lett	2020	None
CHEMBL225230	R-N-PROPYLNORAPOMORPHINE	None	295.38	0	3.63	17, NPA	CCCN1CCc2cccc3c2[C@H]1Cc1ccc(O)c(O)c1-3	EC50	'='	1.18	nM	8.93			UO_0000065	30.23	0.55	5.30	20.43	0	CHEMBL4345328	Agonist activity at C-terminal RLuc8-fused D2 long receptor (unknown origin) transfected in human HEK293T cells co-expressing N-terminal Venus-tagged beta-arrestin2 assessed as increase in beta-arrestin2 recruitment measured after 5 mins in presence of coelenterazine H by BRET assay	B	BAO_0000219	cell-based format	Homo sapiens	None	None	None	None				CHEMBL217	Dopamine D2 receptor	Homo sapiens	SINGLE PROTEIN	CHEMBL4342494	1	Scientific Literature	ACS Med Chem Lett	2020	None
CHEMBL4555547		None	379.46	0	4.07	18	CCCN1CCc2cccc3c2[C@H]1Cc1ccc(OC(C)=O)c(OC(C)=O)c1-3	EC50	'='	6.34	nM	8.20			UO_0000065	21.60	0.40	4.13	14.68	0	CHEMBL4345328	Agonist activity at C-terminal RLuc8-fused D2 long receptor (unknown origin) transfected in human HEK293T cells co-expressing N-terminal Venus-tagged beta-arrestin2 assessed as increase in beta-arrestin2 recruitment measured after 5 mins in presence of coelenterazine H by BRET assay	B	BAO_0000219	cell-based format	Homo sapiens	None	None	None	None				CHEMBL217	Dopamine D2 receptor	Homo sapiens	SINGLE PROTEIN	CHEMBL4342494	1	Scientific Literature	ACS Med Chem Lett	2020	None
CHEMBL5278239		None	477.44	0	3.67	20a	CN(CC(=O)NCc1ccccc1)C(=O)CCCN1CCN(c2cccc(Cl)c2Cl)CC1	EC50	'='	3.236	nM	8.49			UO_0000065	17.78	0.36	4.82	15.19	0	CHEMBL5236933	Partial agonist activity at human D2 receptor expressed in HEK293T cells assessed as beta-arrestin recruitment preincubated for 10 mins with coelenterazine followed by compound addition and measured after 10 mins by BRET assay	B	BAO_0000219	cell-based format	Homo sapiens	None	None	HEK293T	None				CHEMBL217	Dopamine D2 receptor	Homo sapiens	SINGLE PROTEIN	CHEMBL5236546	1	Scientific Literature	J Med Chem	2021	None	TIME = 0.1667 hr	PARTIAL AGONIST
CHEMBL5192367		None	482.67	1	5.42	61	CCCN(CCN1CCN(c2ccc3c(c2)[nH]c2ccccc23)CC1)[C@H]1CCc2c(O)cccc2C1	EC50	'='	0.23	nM	9.64			UO_0000065					0	CHEMBL5128647	Agonist activity at dopamine D2 receptor (unknown origin) assessed as increase in GTPgammaS binding	F	BAO_0000019	assay format	Homo sapiens	None	None	None	None				CHEMBL217	Dopamine D2 receptor	Homo sapiens	SINGLE PROTEIN	CHEMBL5126552	1	Scientific Literature	Eur J Med Chem	2022	None		AGONIST
CHEMBL4867794		None	412.92	0	4.35	(-)-14l	COc1ccc(Cl)cc1[C@@H]1C[C@H]1CNCCCOc1ccc2ccc(=O)[nH]c2c1	EC50	'='	70.79	nM	7.15			UO_0000065					0	CHEMBL4842095	Partial agonist activity at D2 receptor (unknown origin) expressed in HEK293T cells co-expressing GFP2-beta-arrestin2 assessed as beta-arrestin2 recruitment preincubated for 2 mins with coelenterazine followed by compound addition and measured after 2 mins by BRET assay	F	BAO_0000219	cell-based format	Homo sapiens	None	None	HEK293T	None				CHEMBL217	Dopamine D2 receptor	Homo sapiens	SINGLE PROTEIN	CHEMBL4840367	1	Scientific Literature	J Med Chem	2021	None	TIME = 0.03333 hr	PARTIAL AGONIST
CHEMBL4855583		None	442.99	1	5.13	15f	CCN(CCCOc1ccc2c(c1)NC(=O)CC2)CC1CC1c1cc(Cl)ccc1OC	EC50	'='	48.98	nM	7.31			UO_0000065					0	CHEMBL4842093	Partial agonist activity at D2 receptor (unknown origin) expressed in HEK293T cells co-expressing Rluc8-tagged Galpahi1 assessed as Galphai1 dissociation preincubated for 2 mins with coelenterazine followed by compound addition and measured after 2 mins by BRET assay	F	BAO_0000219	cell-based format	Homo sapiens	None	None	HEK293T	None				CHEMBL217	Dopamine D2 receptor	Homo sapiens	SINGLE PROTEIN	CHEMBL4840367	1	Scientific Literature	J Med Chem	2021	None	TIME = 0.03333 hr	PARTIAL AGONIST
CHEMBL4875081		None	412.92	0	4.35	(+)-14l	COc1ccc(Cl)cc1[C@H]1C[C@@H]1CNCCCOc1ccc2ccc(=O)[nH]c2c1	EC50	'='	3.388	nM	8.47			UO_0000065					0	CHEMBL4842093	Partial agonist activity at D2 receptor (unknown origin) expressed in HEK293T cells co-expressing Rluc8-tagged Galpahi1 assessed as Galphai1 dissociation preincubated for 2 mins with coelenterazine followed by compound addition and measured after 2 mins by BRET assay	F	BAO_0000219	cell-based format	Homo sapiens	None	None	HEK293T	None				CHEMBL217	Dopamine D2 receptor	Homo sapiens	SINGLE PROTEIN	CHEMBL4840367	1	Scientific Literature	J Med Chem	2021	None	TIME = 0.03333 hr	PARTIAL AGONIST
CHEMBL4863992		None	380.49	0	3.74	13b	COc1ccccc1C1CC1CNCCCOc1ccc2c(c1)NC(=O)CC2	EC50	'='	10.0	nM	8.00			UO_0000065					0	CHEMBL4842095	Partial agonist activity at D2 receptor (unknown origin) expressed in HEK293T cells co-expressing GFP2-beta-arrestin2 assessed as beta-arrestin2 recruitment preincubated for 2 mins with coelenterazine followed by compound addition and measured after 2 mins by BRET assay	F	BAO_0000219	cell-based format	Homo sapiens	None	None	HEK293T	None				CHEMBL217	Dopamine D2 receptor	Homo sapiens	SINGLE PROTEIN	CHEMBL4840367	1	Scientific Literature	J Med Chem	2021	None	TIME = 0.03333 hr	PARTIAL AGONIST
CHEMBL4855775		None	392.50	0	3.91	13d	COc1ccccc1C1CC1CNC/C=C/COc1ccc2c(c1)NC(=O)CC2	EC50	'='	60.26	nM	7.22			UO_0000065					0	CHEMBL4842095	Partial agonist activity at D2 receptor (unknown origin) expressed in HEK293T cells co-expressing GFP2-beta-arrestin2 assessed as beta-arrestin2 recruitment preincubated for 2 mins with coelenterazine followed by compound addition and measured after 2 mins by BRET assay	F	BAO_0000219	cell-based format	Homo sapiens	None	None	HEK293T	None				CHEMBL217	Dopamine D2 receptor	Homo sapiens	SINGLE PROTEIN	CHEMBL4840367	1	Scientific Literature	J Med Chem	2021	None	TIME = 0.03333 hr	PARTIAL AGONIST
CHEMBL240773	QUINPIROLE	-1.0	219.33	0	2.00	Quinpirole	CCCN1CCC[C@@H]2Cc3[nH]ncc3C[C@H]21	EC50	'='	2.455	nM	8.61			UO_0000065	39.26	0.73	6.61	26.97	1	CHEMBL5236933	Partial agonist activity at human D2 receptor expressed in HEK293T cells assessed as beta-arrestin recruitment preincubated for 10 mins with coelenterazine followed by compound addition and measured after 10 mins by BRET assay	B	BAO_0000219	cell-based format	Homo sapiens	None	None	HEK293T	None				CHEMBL217	Dopamine D2 receptor	Homo sapiens	SINGLE PROTEIN	CHEMBL5236546	1	Scientific Literature	J Med Chem	2021	None	TIME = 0.1667 hr	PARTIAL AGONIST
CHEMBL2105760	BREXPIPRAZOLE	4.0	433.58	0	4.72	2	O=c1ccc2ccc(OCCCCN3CCN(c4cccc5sccc45)CC3)cc2[nH]1	EC50	'='	10.0	nM	8.00			UO_0000065					0	CHEMBL4842093	Partial agonist activity at D2 receptor (unknown origin) expressed in HEK293T cells co-expressing Rluc8-tagged Galpahi1 assessed as Galphai1 dissociation preincubated for 2 mins with coelenterazine followed by compound addition and measured after 2 mins by BRET assay	F	BAO_0000219	cell-based format	Homo sapiens	None	None	HEK293T	None				CHEMBL217	Dopamine D2 receptor	Homo sapiens	SINGLE PROTEIN	CHEMBL4840367	1	Scientific Literature	J Med Chem	2021	None	TIME = 0.03333 hr	PARTIAL AGONIST
CHEMBL2028019	CARIPRAZINE	4.0	427.42	0	4.34	Cariprazine	CN(C)C(=O)N[C@H]1CC[C@H](CCN2CCN(c3cccc(Cl)c3Cl)CC2)CC1	EC50	'='	1.023	nM	8.99			UO_0000065					0	CHEMBL4842093	Partial agonist activity at D2 receptor (unknown origin) expressed in HEK293T cells co-expressing Rluc8-tagged Galpahi1 assessed as Galphai1 dissociation preincubated for 2 mins with coelenterazine followed by compound addition and measured after 2 mins by BRET assay	F	BAO_0000219	cell-based format	Homo sapiens	None	None	HEK293T	None				CHEMBL217	Dopamine D2 receptor	Homo sapiens	SINGLE PROTEIN	CHEMBL4840367	1	Scientific Literature	J Med Chem	2021	None	TIME = 0.03333 hr	PARTIAL AGONIST
CHEMBL240773	QUINPIROLE	-1.0	219.33	0	2.00	Quinpirole	CCCN1CCC[C@@H]2Cc3[nH]ncc3C[C@H]21	EC50	'='	1.18	nM	8.93			UO_0000065					1	CHEMBL4842103	Partial agonist activity at D2 receptor (unknown origin) expressed in HEK293T cells co-expressing GalphaoA preincubated for 2 mins with coelenterazine followed by compound addition and measured after 2 mins by BRET assay	F	BAO_0000219	cell-based format	Homo sapiens	None	None	HEK293T	None				CHEMBL217	Dopamine D2 receptor	Homo sapiens	SINGLE PROTEIN	CHEMBL4840367	1	Scientific Literature	J Med Chem	2021	None	TIME = 0.03333 hr	PARTIAL AGONIST
CHEMBL4875081		None	412.92	0	4.35	(+)-14l	COc1ccc(Cl)cc1[C@H]1C[C@@H]1CNCCCOc1ccc2ccc(=O)[nH]c2c1	EC50	'='	2.03	nM	8.69			UO_0000065					0	CHEMBL4842103	Partial agonist activity at D2 receptor (unknown origin) expressed in HEK293T cells co-expressing GalphaoA preincubated for 2 mins with coelenterazine followed by compound addition and measured after 2 mins by BRET assay	F	BAO_0000219	cell-based format	Homo sapiens	None	None	HEK293T	None				CHEMBL217	Dopamine D2 receptor	Homo sapiens	SINGLE PROTEIN	CHEMBL4840367	1	Scientific Literature	J Med Chem	2021	None	TIME = 0.03333 hr	PARTIAL AGONIST
CHEMBL4871774		None	406.53	0	4.48	14c	COc1ccccc1C1CC1CNCCCCCOc1ccc2ccc(=O)[nH]c2c1	EC50	'='	77.6	nM	7.11			UO_0000065					0	CHEMBL4842093	Partial agonist activity at D2 receptor (unknown origin) expressed in HEK293T cells co-expressing Rluc8-tagged Galpahi1 assessed as Galphai1 dissociation preincubated for 2 mins with coelenterazine followed by compound addition and measured after 2 mins by BRET assay	F	BAO_0000219	cell-based format	Homo sapiens	None	None	HEK293T	None				CHEMBL217	Dopamine D2 receptor	Homo sapiens	SINGLE PROTEIN	CHEMBL4840367	1	Scientific Literature	J Med Chem	2021	None	TIME = 0.03333 hr	PARTIAL AGONIST
CHEMBL4846101		None	473.44	1	6.51	15b	CCCN(CCCCOc1ccc2ccc(=O)[nH]c2c1)CC1CC1c1cccc(Cl)c1Cl	EC50	'='	53.7	nM	7.27			UO_0000065					0	CHEMBL4842093	Partial agonist activity at D2 receptor (unknown origin) expressed in HEK293T cells co-expressing Rluc8-tagged Galpahi1 assessed as Galphai1 dissociation preincubated for 2 mins with coelenterazine followed by compound addition and measured after 2 mins by BRET assay	F	BAO_0000219	cell-based format	Homo sapiens	None	None	HEK293T	None				CHEMBL217	Dopamine D2 receptor	Homo sapiens	SINGLE PROTEIN	CHEMBL4840367	1	Scientific Literature	J Med Chem	2021	None	TIME = 0.03333 hr	PARTIAL AGONIST
CHEMBL4872467		None	410.49	0	4.23	14i	COc1ccc(F)cc1C1CC1CNCCCCOc1ccc2ccc(=O)[nH]c2c1	EC50	'='	10.9	nM	7.96			UO_0000065					0	CHEMBL4842093	Partial agonist activity at D2 receptor (unknown origin) expressed in HEK293T cells co-expressing Rluc8-tagged Galpahi1 assessed as Galphai1 dissociation preincubated for 2 mins with coelenterazine followed by compound addition and measured after 2 mins by BRET assay	F	BAO_0000219	cell-based format	Homo sapiens	None	None	HEK293T	None				CHEMBL217	Dopamine D2 receptor	Homo sapiens	SINGLE PROTEIN	CHEMBL4840367	1	Scientific Literature	J Med Chem	2021	None	TIME = 0.03333 hr	PARTIAL AGONIST
CHEMBL4846472		None	412.92	0	4.35	14l	COc1ccc(Cl)cc1C1CC1CNCCCOc1ccc2ccc(=O)[nH]c2c1	EC50	'='	2.63	nM	8.58			UO_0000065					0	CHEMBL4842093	Partial agonist activity at D2 receptor (unknown origin) expressed in HEK293T cells co-expressing Rluc8-tagged Galpahi1 assessed as Galphai1 dissociation preincubated for 2 mins with coelenterazine followed by compound addition and measured after 2 mins by BRET assay	F	BAO_0000219	cell-based format	Homo sapiens	None	None	HEK293T	None				CHEMBL217	Dopamine D2 receptor	Homo sapiens	SINGLE PROTEIN	CHEMBL4840367	1	Scientific Literature	J Med Chem	2021	None	TIME = 0.03333 hr	PARTIAL AGONIST
CHEMBL4852524		None	410.49	0	4.23	(-)-14i	COc1ccc(F)cc1[C@@H]1C[C@H]1CNCCCCOc1ccc2ccc(=O)[nH]c2c1	EC50	'='	12.9	nM	7.89			UO_0000065					0	CHEMBL4842093	Partial agonist activity at D2 receptor (unknown origin) expressed in HEK293T cells co-expressing Rluc8-tagged Galpahi1 assessed as Galphai1 dissociation preincubated for 2 mins with coelenterazine followed by compound addition and measured after 2 mins by BRET assay	F	BAO_0000219	cell-based format	Homo sapiens	None	None	HEK293T	None				CHEMBL217	Dopamine D2 receptor	Homo sapiens	SINGLE PROTEIN	CHEMBL4840367	1	Scientific Literature	J Med Chem	2021	None	TIME = 0.03333 hr	PARTIAL AGONIST
CHEMBL4859567		None	420.51	0	3.85	14f	O=c1ccc2ccc(OCCCCNCC3CC3c3cccc4c3OCCO4)cc2[nH]1	EC50	'='	23.44	nM	7.63			UO_0000065					0	CHEMBL4842095	Partial agonist activity at D2 receptor (unknown origin) expressed in HEK293T cells co-expressing GFP2-beta-arrestin2 assessed as beta-arrestin2 recruitment preincubated for 2 mins with coelenterazine followed by compound addition and measured after 2 mins by BRET assay	F	BAO_0000219	cell-based format	Homo sapiens	None	None	HEK293T	None				CHEMBL217	Dopamine D2 receptor	Homo sapiens	SINGLE PROTEIN	CHEMBL4840367	1	Scientific Literature	J Med Chem	2021	None	TIME = 0.03333 hr	PARTIAL AGONIST
CHEMBL4865118		None	426.53	0	4.61	15d	CCN(CCCOc1ccc2c(c1)NC(=O)CC2)CC1CC1c1cc(F)ccc1OC	EC50	'='	4.06	nM	8.39			UO_0000065					0	CHEMBL4842095	Partial agonist activity at D2 receptor (unknown origin) expressed in HEK293T cells co-expressing GFP2-beta-arrestin2 assessed as beta-arrestin2 recruitment preincubated for 2 mins with coelenterazine followed by compound addition and measured after 2 mins by BRET assay	F	BAO_0000219	cell-based format	Homo sapiens	None	None	HEK293T	None				CHEMBL217	Dopamine D2 receptor	Homo sapiens	SINGLE PROTEIN	CHEMBL4840367	1	Scientific Literature	J Med Chem	2021	None	TIME = 0.03333 hr	PARTIAL AGONIST
CHEMBL2028019	CARIPRAZINE	4.0	427.42	0	4.34	Cariprazine	CN(C)C(=O)N[C@H]1CC[C@H](CCN2CCN(c3cccc(Cl)c3Cl)CC2)CC1	EC50	'='	2.37	nM	8.62			UO_0000065					0	CHEMBL4842095	Partial agonist activity at D2 receptor (unknown origin) expressed in HEK293T cells co-expressing GFP2-beta-arrestin2 assessed as beta-arrestin2 recruitment preincubated for 2 mins with coelenterazine followed by compound addition and measured after 2 mins by BRET assay	F	BAO_0000219	cell-based format	Homo sapiens	None	None	HEK293T	None				CHEMBL217	Dopamine D2 receptor	Homo sapiens	SINGLE PROTEIN	CHEMBL4840367	1	Scientific Literature	J Med Chem	2021	None	TIME = 0.03333 hr	PARTIAL AGONIST
CHEMBL4862770		None	428.96	0	4.79	(+)-14k	COc1ccc(Cl)cc1[C@H]1C[C@@H]1CNCCCCOc1ccc2c(c1)NC(=O)CC2	EC50	'='	2.5	nM	8.60			UO_0000065					0	CHEMBL4842095	Partial agonist activity at D2 receptor (unknown origin) expressed in HEK293T cells co-expressing GFP2-beta-arrestin2 assessed as beta-arrestin2 recruitment preincubated for 2 mins with coelenterazine followed by compound addition and measured after 2 mins by BRET assay	F	BAO_0000219	cell-based format	Homo sapiens	None	None	HEK293T	None				CHEMBL217	Dopamine D2 receptor	Homo sapiens	SINGLE PROTEIN	CHEMBL4840367	1	Scientific Literature	J Med Chem	2021	None	TIME = 0.03333 hr	PARTIAL AGONIST
CHEMBL4786420		None	799.12	3	6.04	6b	CCCN(CCCCc1cn(CCOCCOCCOCCOCCn2cc(CCCCN(CCC)C3Cc4ccccc4C3)nn2)nn1)C1Cc2ccccc2C1	EC50	'='	9.4	nM	8.03			UO_0000065					0	CHEMBL4736186	Agonist activity at human D2R isoform 2 stably expressed in HEK293 cells assessed as inhibition of forskolin-induced increase of cAMP accumulation preincubated for 10 mins followed by forskolin addition by Glosensor cAMP reagent based luminescence assay	F	BAO_0000219	cell-based format	Homo sapiens	None	None	HEK293	None				CHEMBL217	Dopamine D2 receptor	Homo sapiens	SINGLE PROTEIN	CHEMBL4732144	1	Scientific Literature	Eur J Med Chem	2021	None	TIME = 0.1667 hr	AGONIST
CHEMBL225230	R-N-PROPYLNORAPOMORPHINE	None	295.38	0	3.63	17, NPA	CCCN1CCc2cccc3c2[C@H]1Cc1ccc(O)c(O)c1-3	EC50	'='	1.175	nM	8.93			UO_0000065	30.23	0.55	5.30	20.43	0	CHEMBL4345328	Agonist activity at C-terminal RLuc8-fused D2 long receptor (unknown origin) transfected in human HEK293T cells co-expressing N-terminal Venus-tagged beta-arrestin2 assessed as increase in beta-arrestin2 recruitment measured after 5 mins in presence of coelenterazine H by BRET assay	B	BAO_0000219	cell-based format	Homo sapiens	None	None	None	None				CHEMBL217	Dopamine D2 receptor	Homo sapiens	SINGLE PROTEIN	CHEMBL4342494	1	Scientific Literature	ACS Med Chem Lett	2020	None
CHEMBL4854391		None	422.53	0	3.89	13f	O=C1CCc2ccc(OCCCCNCC3CC3c3cccc4c3OCCO4)cc2N1	EC50	'='	95.5	nM	7.02			UO_0000065					0	CHEMBL4842093	Partial agonist activity at D2 receptor (unknown origin) expressed in HEK293T cells co-expressing Rluc8-tagged Galpahi1 assessed as Galphai1 dissociation preincubated for 2 mins with coelenterazine followed by compound addition and measured after 2 mins by BRET assay	F	BAO_0000219	cell-based format	Homo sapiens	None	None	HEK293T	None				CHEMBL217	Dopamine D2 receptor	Homo sapiens	SINGLE PROTEIN	CHEMBL4840367	1	Scientific Literature	J Med Chem	2021	None	TIME = 0.03333 hr	PARTIAL AGONIST
CHEMBL4872548		None	392.50	0	4.09	14a	COc1ccccc1C1CC1CNCCCCOc1ccc2ccc(=O)[nH]c2c1	EC50	'='	32.36	nM	7.49			UO_0000065					0	CHEMBL4842095	Partial agonist activity at D2 receptor (unknown origin) expressed in HEK293T cells co-expressing GFP2-beta-arrestin2 assessed as beta-arrestin2 recruitment preincubated for 2 mins with coelenterazine followed by compound addition and measured after 2 mins by BRET assay	F	BAO_0000219	cell-based format	Homo sapiens	None	None	HEK293T	None				CHEMBL217	Dopamine D2 receptor	Homo sapiens	SINGLE PROTEIN	CHEMBL4840367	1	Scientific Literature	J Med Chem	2021	None	TIME = 0.03333 hr	PARTIAL AGONIST
CHEMBL4855583		None	442.99	1	5.13	15f	CCN(CCCOc1ccc2c(c1)NC(=O)CC2)CC1CC1c1cc(Cl)ccc1OC	EC50	'='	13.18	nM	7.88			UO_0000065					0	CHEMBL4842095	Partial agonist activity at D2 receptor (unknown origin) expressed in HEK293T cells co-expressing GFP2-beta-arrestin2 assessed as beta-arrestin2 recruitment preincubated for 2 mins with coelenterazine followed by compound addition and measured after 2 mins by BRET assay	F	BAO_0000219	cell-based format	Homo sapiens	None	None	HEK293T	None				CHEMBL217	Dopamine D2 receptor	Homo sapiens	SINGLE PROTEIN	CHEMBL4840367	1	Scientific Literature	J Med Chem	2021	None	TIME = 0.03333 hr	PARTIAL AGONIST
CHEMBL2105760	BREXPIPRAZOLE	4.0	433.58	0	4.72	2	O=c1ccc2ccc(OCCCCN3CCN(c4cccc5sccc45)CC3)cc2[nH]1	EC50	'='	16.1	nM	7.79			UO_0000065					0	CHEMBL4842095	Partial agonist activity at D2 receptor (unknown origin) expressed in HEK293T cells co-expressing GFP2-beta-arrestin2 assessed as beta-arrestin2 recruitment preincubated for 2 mins with coelenterazine followed by compound addition and measured after 2 mins by BRET assay	F	BAO_0000219	cell-based format	Homo sapiens	None	None	HEK293T	None				CHEMBL217	Dopamine D2 receptor	Homo sapiens	SINGLE PROTEIN	CHEMBL4840367	1	Scientific Literature	J Med Chem	2021	None	TIME = 0.03333 hr	PARTIAL AGONIST
CHEMBL4874021		None	396.46	0	3.84	14j	COc1ccc(F)cc1C1CC1CNCCCOc1ccc2ccc(=O)[nH]c2c1	EC50	'='	6.761	nM	8.17			UO_0000065					0	CHEMBL4842095	Partial agonist activity at D2 receptor (unknown origin) expressed in HEK293T cells co-expressing GFP2-beta-arrestin2 assessed as beta-arrestin2 recruitment preincubated for 2 mins with coelenterazine followed by compound addition and measured after 2 mins by BRET assay	F	BAO_0000219	cell-based format	Homo sapiens	None	None	HEK293T	None				CHEMBL217	Dopamine D2 receptor	Homo sapiens	SINGLE PROTEIN	CHEMBL4840367	1	Scientific Literature	J Med Chem	2021	None	TIME = 0.03333 hr	PARTIAL AGONIST
CHEMBL4865389		None	440.56	1	5.00	15c	CCN(CCCCOc1ccc2c(c1)NC(=O)CC2)CC1CC1c1cc(F)ccc1OC	EC50	'='	14.13	nM	7.85			UO_0000065					0	CHEMBL4842095	Partial agonist activity at D2 receptor (unknown origin) expressed in HEK293T cells co-expressing GFP2-beta-arrestin2 assessed as beta-arrestin2 recruitment preincubated for 2 mins with coelenterazine followed by compound addition and measured after 2 mins by BRET assay	F	BAO_0000219	cell-based format	Homo sapiens	None	None	HEK293T	None				CHEMBL217	Dopamine D2 receptor	Homo sapiens	SINGLE PROTEIN	CHEMBL4840367	1	Scientific Literature	J Med Chem	2021	None	TIME = 0.03333 hr	PARTIAL AGONIST
CHEMBL4740785		None	1293.67	None	None	11c	CCCN(CCCCNC(=O)c1ccc(-c2ccc(OCc3cn(CCOCCOCCOCCOCCOCCn4cc(COc5ccc(-c6ccc(C(=O)NCCCCN(CCC)C7Cc8ccccc8C7)cc6)cc5)nn4)nn3)cc2)cc1)C1Cc2ccccc2C1	EC50	'='	65.0	nM	7.19			UO_0000065					0	CHEMBL4736186	Agonist activity at human D2R isoform 2 stably expressed in HEK293 cells assessed as inhibition of forskolin-induced increase of cAMP accumulation preincubated for 10 mins followed by forskolin addition by Glosensor cAMP reagent based luminescence assay	F	BAO_0000219	cell-based format	Homo sapiens	None	None	HEK293	None				CHEMBL217	Dopamine D2 receptor	Homo sapiens	SINGLE PROTEIN	CHEMBL4732144	1	Scientific Literature	Eur J Med Chem	2021	None	TIME = 0.1667 hr	AGONIST
CHEMBL4865389		None	440.56	1	5.00	15c	CCN(CCCCOc1ccc2c(c1)NC(=O)CC2)CC1CC1c1cc(F)ccc1OC	EC50	'='	14.1	nM	7.85			UO_0000065					0	CHEMBL4842095	Partial agonist activity at D2 receptor (unknown origin) expressed in HEK293T cells co-expressing GFP2-beta-arrestin2 assessed as beta-arrestin2 recruitment preincubated for 2 mins with coelenterazine followed by compound addition and measured after 2 mins by BRET assay	F	BAO_0000219	cell-based format	Homo sapiens	None	None	HEK293T	None				CHEMBL217	Dopamine D2 receptor	Homo sapiens	SINGLE PROTEIN	CHEMBL4840367	1	Scientific Literature	J Med Chem	2021	None	TIME = 0.03333 hr	PARTIAL AGONIST
CHEMBL53	APOMORPHINE	4.0	267.33	0	2.85	2; Apo	CN1CCc2cccc3c2[C@H]1Cc1ccc(O)c(O)c1-3	EC50	'='	10.1	nM	8.00			UO_0000065	29.91	0.55	5.15	18.30	0	CHEMBL4345328	Agonist activity at C-terminal RLuc8-fused D2 long receptor (unknown origin) transfected in human HEK293T cells co-expressing N-terminal Venus-tagged beta-arrestin2 assessed as increase in beta-arrestin2 recruitment measured after 5 mins in presence of coelenterazine H by BRET assay	B	BAO_0000219	cell-based format	Homo sapiens	None	None	None	None				CHEMBL217	Dopamine D2 receptor	Homo sapiens	SINGLE PROTEIN	CHEMBL4342494	1	Scientific Literature	ACS Med Chem Lett	2020	None
CHEMBL4467483		None	374.28	0	4.22	(R)-3	COc1ccc2c(c1OC)-c1c(Br)ccc3c1[C@@H](C2)N(C)CC3	EC50	'='	55.37	nM	7.26			UO_0000065	19.39	0.43	3.04	33.44	0	CHEMBL4345328	Agonist activity at C-terminal RLuc8-fused D2 long receptor (unknown origin) transfected in human HEK293T cells co-expressing N-terminal Venus-tagged beta-arrestin2 assessed as increase in beta-arrestin2 recruitment measured after 5 mins in presence of coelenterazine H by BRET assay	B	BAO_0000219	cell-based format	Homo sapiens	None	None	None	None				CHEMBL217	Dopamine D2 receptor	Homo sapiens	SINGLE PROTEIN	CHEMBL4342494	1	Scientific Literature	ACS Med Chem Lett	2020	None
CHEMBL4864436		None	398.48	0	3.88	13j	COc1ccc(F)cc1C1CC1CNCCCOc1ccc2c(c1)NC(=O)CC2	EC50	'='	14.79	nM	7.83			UO_0000065					0	CHEMBL4842095	Partial agonist activity at D2 receptor (unknown origin) expressed in HEK293T cells co-expressing GFP2-beta-arrestin2 assessed as beta-arrestin2 recruitment preincubated for 2 mins with coelenterazine followed by compound addition and measured after 2 mins by BRET assay	F	BAO_0000219	cell-based format	Homo sapiens	None	None	HEK293T	None				CHEMBL217	Dopamine D2 receptor	Homo sapiens	SINGLE PROTEIN	CHEMBL4840367	1	Scientific Literature	J Med Chem	2021	None	TIME = 0.03333 hr	PARTIAL AGONIST
CHEMBL4862301		None	394.52	0	4.13	13a	COc1ccccc1C1CC1CNCCCCOc1ccc2c(c1)NC(=O)CC2	EC50	'='	48.98	nM	7.31			UO_0000065					0	CHEMBL4842093	Partial agonist activity at D2 receptor (unknown origin) expressed in HEK293T cells co-expressing Rluc8-tagged Galpahi1 assessed as Galphai1 dissociation preincubated for 2 mins with coelenterazine followed by compound addition and measured after 2 mins by BRET assay	F	BAO_0000219	cell-based format	Homo sapiens	None	None	HEK293T	None				CHEMBL217	Dopamine D2 receptor	Homo sapiens	SINGLE PROTEIN	CHEMBL4840367	1	Scientific Literature	J Med Chem	2021	None	TIME = 0.03333 hr	PARTIAL AGONIST
CHEMBL4861553		None	410.58	0	4.85	13h	CSc1ccccc1C1CC1CNCCCCOc1ccc2c(c1)NC(=O)CC2	EC50	'='	19.05	nM	7.72			UO_0000065					0	CHEMBL4842093	Partial agonist activity at D2 receptor (unknown origin) expressed in HEK293T cells co-expressing Rluc8-tagged Galpahi1 assessed as Galphai1 dissociation preincubated for 2 mins with coelenterazine followed by compound addition and measured after 2 mins by BRET assay	F	BAO_0000219	cell-based format	Homo sapiens	None	None	HEK293T	None				CHEMBL217	Dopamine D2 receptor	Homo sapiens	SINGLE PROTEIN	CHEMBL4840367	1	Scientific Literature	J Med Chem	2021	None	TIME = 0.03333 hr	PARTIAL AGONIST
CHEMBL4852835		None	396.46	0	3.84	(-)-14j	COc1ccc(F)cc1[C@@H]1C[C@H]1CNCCCOc1ccc2ccc(=O)[nH]c2c1	EC50	'='	61.66	nM	7.21			UO_0000065					0	CHEMBL4842093	Partial agonist activity at D2 receptor (unknown origin) expressed in HEK293T cells co-expressing Rluc8-tagged Galpahi1 assessed as Galphai1 dissociation preincubated for 2 mins with coelenterazine followed by compound addition and measured after 2 mins by BRET assay	F	BAO_0000219	cell-based format	Homo sapiens	None	None	HEK293T	None				CHEMBL217	Dopamine D2 receptor	Homo sapiens	SINGLE PROTEIN	CHEMBL4840367	1	Scientific Literature	J Med Chem	2021	None	TIME = 0.03333 hr	PARTIAL AGONIST
CHEMBL4859080		None	431.36	1	5.39	14e	O=c1ccc2ccc(OCCCCNCC3CC3c3cccc(Cl)c3Cl)cc2[nH]1	EC50	'='	27.54	nM	7.56			UO_0000065					0	CHEMBL4842095	Partial agonist activity at D2 receptor (unknown origin) expressed in HEK293T cells co-expressing GFP2-beta-arrestin2 assessed as beta-arrestin2 recruitment preincubated for 2 mins with coelenterazine followed by compound addition and measured after 2 mins by BRET assay	F	BAO_0000219	cell-based format	Homo sapiens	None	None	HEK293T	None				CHEMBL217	Dopamine D2 receptor	Homo sapiens	SINGLE PROTEIN	CHEMBL4840367	1	Scientific Literature	J Med Chem	2021	None	TIME = 0.03333 hr	PARTIAL AGONIST
CHEMBL4555547		None	379.46	0	4.07	18	CCCN1CCc2cccc3c2[C@H]1Cc1ccc(OC(C)=O)c(OC(C)=O)c1-3	EC50	'='	0.373	nM	9.43			UO_0000065					0	CHEMBL4345332	Agonist activity at D2 long receptor (unknown origin) transfected in human HEK293T cells assessed as increase in cAMP accumulation incubated for 2 hrs by cAMP Glo-sensor assay	F	BAO_0000219	cell-based format	Homo sapiens	None	None	None	None				CHEMBL217	Dopamine D2 receptor	Homo sapiens	SINGLE PROTEIN	CHEMBL4342494	1	Scientific Literature	ACS Med Chem Lett	2020	None
CHEMBL240773	QUINPIROLE	-1.0	219.33	0	2.00	Quinpirole	CCCN1CCC[C@@H]2Cc3[nH]ncc3C[C@H]21	EC50	'='	28.18	nM	7.55			UO_0000065					1	CHEMBL4815488	Agonist activity at human histamine D2L receptor receptor expressed in HEK293T cells co-expressing ELucC by beta arrestin2 recruitment assay	F	BAO_0000219	cell-based format	Homo sapiens	None	None	HEK293T	None				CHEMBL217	Dopamine D2 receptor	Homo sapiens	SINGLE PROTEIN	CHEMBL4813951	1	Scientific Literature	Eur J Med Chem	2021	None		AGONIST
CHEMBL4864369		None	442.63	0	4.32	24d	COc1ccccc1C1CC1CNCC[C@H]1CC[C@H](NS(=O)(=O)c2ccccc2)CC1	EC50	'='	9.49	nM	8.02			UO_0000065					0	CHEMBL4842095	Partial agonist activity at D2 receptor (unknown origin) expressed in HEK293T cells co-expressing GFP2-beta-arrestin2 assessed as beta-arrestin2 recruitment preincubated for 2 mins with coelenterazine followed by compound addition and measured after 2 mins by BRET assay	F	BAO_0000219	cell-based format	Homo sapiens	None	None	HEK293T	None				CHEMBL217	Dopamine D2 receptor	Homo sapiens	SINGLE PROTEIN	CHEMBL4840367	1	Scientific Literature	J Med Chem	2021	None	TIME = 0.03333 hr	PARTIAL AGONIST
CHEMBL4872467		None	410.49	0	4.23	14i	COc1ccc(F)cc1C1CC1CNCCCCOc1ccc2ccc(=O)[nH]c2c1	EC50	'='	2.02	nM	8.70			UO_0000065					0	CHEMBL4842095	Partial agonist activity at D2 receptor (unknown origin) expressed in HEK293T cells co-expressing GFP2-beta-arrestin2 assessed as beta-arrestin2 recruitment preincubated for 2 mins with coelenterazine followed by compound addition and measured after 2 mins by BRET assay	F	BAO_0000219	cell-based format	Homo sapiens	None	None	HEK293T	None				CHEMBL217	Dopamine D2 receptor	Homo sapiens	SINGLE PROTEIN	CHEMBL4840367	1	Scientific Literature	J Med Chem	2021	None	TIME = 0.03333 hr	PARTIAL AGONIST
CHEMBL4850635		None	378.47	0	3.70	14b	COc1ccccc1C1CC1CNCCCOc1ccc2ccc(=O)[nH]c2c1	EC50	'='	11.2	nM	7.95			UO_0000065					0	CHEMBL4842093	Partial agonist activity at D2 receptor (unknown origin) expressed in HEK293T cells co-expressing Rluc8-tagged Galpahi1 assessed as Galphai1 dissociation preincubated for 2 mins with coelenterazine followed by compound addition and measured after 2 mins by BRET assay	F	BAO_0000219	cell-based format	Homo sapiens	None	None	HEK293T	None				CHEMBL217	Dopamine D2 receptor	Homo sapiens	SINGLE PROTEIN	CHEMBL4840367	1	Scientific Literature	J Med Chem	2021	None	TIME = 0.03333 hr	PARTIAL AGONIST
CHEMBL240773	QUINPIROLE	-1.0	219.33	0	2.00	Quinpirole	CCCN1CCC[C@@H]2Cc3[nH]ncc3C[C@H]21	EC50	'='	3.02	nM	8.52			UO_0000065					0	CHEMBL4842093	Partial agonist activity at D2 receptor (unknown origin) expressed in HEK293T cells co-expressing Rluc8-tagged Galpahi1 assessed as Galphai1 dissociation preincubated for 2 mins with coelenterazine followed by compound addition and measured after 2 mins by BRET assay	F	BAO_0000219	cell-based format	Homo sapiens	None	None	HEK293T	None				CHEMBL217	Dopamine D2 receptor	Homo sapiens	SINGLE PROTEIN	CHEMBL4840367	1	Scientific Literature	J Med Chem	2021	None	TIME = 0.03333 hr	PARTIAL AGONIST
CHEMBL4854391		None	422.53	0	3.89	13f	O=C1CCc2ccc(OCCCCNCC3CC3c3cccc4c3OCCO4)cc2N1	EC50	'='	95.5	nM	7.02			UO_0000065					0	CHEMBL4842093	Partial agonist activity at D2 receptor (unknown origin) expressed in HEK293T cells co-expressing Rluc8-tagged Galpahi1 assessed as Galphai1 dissociation preincubated for 2 mins with coelenterazine followed by compound addition and measured after 2 mins by BRET assay	F	BAO_0000219	cell-based format	Homo sapiens	None	None	HEK293T	None				CHEMBL217	Dopamine D2 receptor	Homo sapiens	SINGLE PROTEIN	CHEMBL4840367	1	Scientific Literature	J Med Chem	2021	None	TIME = 0.03333 hr	PARTIAL AGONIST
CHEMBL4874021		None	396.46	0	3.84	14j	COc1ccc(F)cc1C1CC1CNCCCOc1ccc2ccc(=O)[nH]c2c1	EC50	'='	4.169	nM	8.38			UO_0000065					0	CHEMBL4842093	Partial agonist activity at D2 receptor (unknown origin) expressed in HEK293T cells co-expressing Rluc8-tagged Galpahi1 assessed as Galphai1 dissociation preincubated for 2 mins with coelenterazine followed by compound addition and measured after 2 mins by BRET assay	F	BAO_0000219	cell-based format	Homo sapiens	None	None	HEK293T	None				CHEMBL217	Dopamine D2 receptor	Homo sapiens	SINGLE PROTEIN	CHEMBL4840367	1	Scientific Literature	J Med Chem	2021	None	TIME = 0.03333 hr	PARTIAL AGONIST
CHEMBL4852835		None	396.46	0	3.84	(-)-14j	COc1ccc(F)cc1[C@@H]1C[C@H]1CNCCCOc1ccc2ccc(=O)[nH]c2c1	EC50	'='	62.0	nM	7.21			UO_0000065					0	CHEMBL4842093	Partial agonist activity at D2 receptor (unknown origin) expressed in HEK293T cells co-expressing Rluc8-tagged Galpahi1 assessed as Galphai1 dissociation preincubated for 2 mins with coelenterazine followed by compound addition and measured after 2 mins by BRET assay	F	BAO_0000219	cell-based format	Homo sapiens	None	None	HEK293T	None				CHEMBL217	Dopamine D2 receptor	Homo sapiens	SINGLE PROTEIN	CHEMBL4840367	1	Scientific Literature	J Med Chem	2021	None	TIME = 0.03333 hr	PARTIAL AGONIST
CHEMBL4855775		None	392.50	0	3.91	13d	COc1ccccc1C1CC1CNC/C=C/COc1ccc2c(c1)NC(=O)CC2	EC50	'='	22.91	nM	7.64			UO_0000065					0	CHEMBL4842093	Partial agonist activity at D2 receptor (unknown origin) expressed in HEK293T cells co-expressing Rluc8-tagged Galpahi1 assessed as Galphai1 dissociation preincubated for 2 mins with coelenterazine followed by compound addition and measured after 2 mins by BRET assay	F	BAO_0000219	cell-based format	Homo sapiens	None	None	HEK293T	None				CHEMBL217	Dopamine D2 receptor	Homo sapiens	SINGLE PROTEIN	CHEMBL4840367	1	Scientific Literature	J Med Chem	2021	None	TIME = 0.03333 hr	PARTIAL AGONIST
CHEMBL4861553		None	410.58	0	4.85	13h	CSc1ccccc1C1CC1CNCCCCOc1ccc2c(c1)NC(=O)CC2	EC50	'='	18.9	nM	7.72			UO_0000065					0	CHEMBL4842093	Partial agonist activity at D2 receptor (unknown origin) expressed in HEK293T cells co-expressing Rluc8-tagged Galpahi1 assessed as Galphai1 dissociation preincubated for 2 mins with coelenterazine followed by compound addition and measured after 2 mins by BRET assay	F	BAO_0000219	cell-based format	Homo sapiens	None	None	HEK293T	None				CHEMBL217	Dopamine D2 receptor	Homo sapiens	SINGLE PROTEIN	CHEMBL4840367	1	Scientific Literature	J Med Chem	2021	None	TIME = 0.03333 hr	PARTIAL AGONIST
CHEMBL4877827		None	408.57	0	4.80	14h	CSc1ccccc1C1CC1CNCCCCOc1ccc2ccc(=O)[nH]c2c1	EC50	'='	2.884	nM	8.54			UO_0000065					0	CHEMBL4842093	Partial agonist activity at D2 receptor (unknown origin) expressed in HEK293T cells co-expressing Rluc8-tagged Galpahi1 assessed as Galphai1 dissociation preincubated for 2 mins with coelenterazine followed by compound addition and measured after 2 mins by BRET assay	F	BAO_0000219	cell-based format	Homo sapiens	None	None	HEK293T	None				CHEMBL217	Dopamine D2 receptor	Homo sapiens	SINGLE PROTEIN	CHEMBL4840367	1	Scientific Literature	J Med Chem	2021	None	TIME = 0.03333 hr	PARTIAL AGONIST
CHEMBL2105760	BREXPIPRAZOLE	4.0	433.58	0	4.72	2	O=c1ccc2ccc(OCCCCN3CCN(c4cccc5sccc45)CC3)cc2[nH]1	EC50	'='	16.22	nM	7.79			UO_0000065					0	CHEMBL4842095	Partial agonist activity at D2 receptor (unknown origin) expressed in HEK293T cells co-expressing GFP2-beta-arrestin2 assessed as beta-arrestin2 recruitment preincubated for 2 mins with coelenterazine followed by compound addition and measured after 2 mins by BRET assay	F	BAO_0000219	cell-based format	Homo sapiens	None	None	HEK293T	None				CHEMBL217	Dopamine D2 receptor	Homo sapiens	SINGLE PROTEIN	CHEMBL4840367	1	Scientific Literature	J Med Chem	2021	None	TIME = 0.03333 hr	PARTIAL AGONIST
CHEMBL4871774		None	406.53	0	4.48	14c	COc1ccccc1C1CC1CNCCCCCOc1ccc2ccc(=O)[nH]c2c1	EC50	'='	77.62	nM	7.11			UO_0000065					0	CHEMBL4842093	Partial agonist activity at D2 receptor (unknown origin) expressed in HEK293T cells co-expressing Rluc8-tagged Galpahi1 assessed as Galphai1 dissociation preincubated for 2 mins with coelenterazine followed by compound addition and measured after 2 mins by BRET assay	F	BAO_0000219	cell-based format	Homo sapiens	None	None	HEK293T	None				CHEMBL217	Dopamine D2 receptor	Homo sapiens	SINGLE PROTEIN	CHEMBL4840367	1	Scientific Literature	J Med Chem	2021	None	TIME = 0.03333 hr	PARTIAL AGONIST
CHEMBL4859410		None	428.96	0	4.79	13k	COc1ccc(Cl)cc1C1CC1CNCCCCOc1ccc2c(c1)NC(=O)CC2	EC50	'='	10.72	nM	7.97			UO_0000065					0	CHEMBL4842095	Partial agonist activity at D2 receptor (unknown origin) expressed in HEK293T cells co-expressing GFP2-beta-arrestin2 assessed as beta-arrestin2 recruitment preincubated for 2 mins with coelenterazine followed by compound addition and measured after 2 mins by BRET assay	F	BAO_0000219	cell-based format	Homo sapiens	None	None	HEK293T	None				CHEMBL217	Dopamine D2 receptor	Homo sapiens	SINGLE PROTEIN	CHEMBL4840367	1	Scientific Literature	J Med Chem	2021	None	TIME = 0.03333 hr	PARTIAL AGONIST
CHEMBL4862890		None	410.49	0	4.23	(+)-14i	COc1ccc(F)cc1[C@H]1C[C@@H]1CNCCCCOc1ccc2ccc(=O)[nH]c2c1	EC50	'='	3.63	nM	8.44			UO_0000065					0	CHEMBL4842095	Partial agonist activity at D2 receptor (unknown origin) expressed in HEK293T cells co-expressing GFP2-beta-arrestin2 assessed as beta-arrestin2 recruitment preincubated for 2 mins with coelenterazine followed by compound addition and measured after 2 mins by BRET assay	F	BAO_0000219	cell-based format	Homo sapiens	None	None	HEK293T	None				CHEMBL217	Dopamine D2 receptor	Homo sapiens	SINGLE PROTEIN	CHEMBL4840367	1	Scientific Literature	J Med Chem	2021	None	TIME = 0.03333 hr	PARTIAL AGONIST
CHEMBL4859567		None	420.51	0	3.85	14f	O=c1ccc2ccc(OCCCCNCC3CC3c3cccc4c3OCCO4)cc2[nH]1	EC50	'='	26.3	nM	7.58			UO_0000065					0	CHEMBL4842093	Partial agonist activity at D2 receptor (unknown origin) expressed in HEK293T cells co-expressing Rluc8-tagged Galpahi1 assessed as Galphai1 dissociation preincubated for 2 mins with coelenterazine followed by compound addition and measured after 2 mins by BRET assay	F	BAO_0000219	cell-based format	Homo sapiens	None	None	HEK293T	None				CHEMBL217	Dopamine D2 receptor	Homo sapiens	SINGLE PROTEIN	CHEMBL4840367	1	Scientific Literature	J Med Chem	2021	None	TIME = 0.03333 hr	PARTIAL AGONIST
CHEMBL4862439		None	412.51	0	4.27	13i	COc1ccc(F)cc1C1CC1CNCCCCOc1ccc2c(c1)NC(=O)CC2	EC50	'='	5.08	nM	8.29			UO_0000065					0	CHEMBL4842095	Partial agonist activity at D2 receptor (unknown origin) expressed in HEK293T cells co-expressing GFP2-beta-arrestin2 assessed as beta-arrestin2 recruitment preincubated for 2 mins with coelenterazine followed by compound addition and measured after 2 mins by BRET assay	F	BAO_0000219	cell-based format	Homo sapiens	None	None	HEK293T	None				CHEMBL217	Dopamine D2 receptor	Homo sapiens	SINGLE PROTEIN	CHEMBL4840367	1	Scientific Literature	J Med Chem	2021	None	TIME = 0.03333 hr	PARTIAL AGONIST
CHEMBL5272529		None	734.61	2	6.13	22; D-666	Br.Br.CCCN(CCc1cc(O)c(CCN(CCC)[C@H]2CCc3c(O)cccc3C2)cc1O)[C@H]1CCc2c(O)cccc2C1	EC50	'='	7.69	nM	8.11			UO_0000065	14.17	0.26	1.98	9.28	0	CHEMBL5240625	Agonist activity at human D2 receptor expressed in CHO cells assessed as stimulation of [35S]GTPgammaS binding by Perkin elmer analysis	B	BAO_0000219	cell-based format	Homo sapiens	None	None	CHO	None				CHEMBL217	Dopamine D2 receptor	Homo sapiens	SINGLE PROTEIN	CHEMBL5236649	1	Scientific Literature	Bioorg Med Chem	2023	None		AGONIST
CHEMBL4790018		None	755.06	3	6.02	6a	CCCN(CCCCc1cn(CCOCCOCCOCCn2cc(CCCCN(CCC)C3Cc4ccccc4C3)nn2)nn1)C1Cc2ccccc2C1	EC50	'='	7.2	nM	8.14			UO_0000065					0	CHEMBL4736186	Agonist activity at human D2R isoform 2 stably expressed in HEK293 cells assessed as inhibition of forskolin-induced increase of cAMP accumulation preincubated for 10 mins followed by forskolin addition by Glosensor cAMP reagent based luminescence assay	F	BAO_0000219	cell-based format	Homo sapiens	None	None	HEK293	None				CHEMBL217	Dopamine D2 receptor	Homo sapiens	SINGLE PROTEIN	CHEMBL4732144	1	Scientific Literature	Eur J Med Chem	2021	None	TIME = 0.1667 hr	AGONIST
CHEMBL4755336		None	843.17	3	6.06	6c	CCCN(CCCCc1cn(CCOCCOCCOCCOCCOCCn2cc(CCCCN(CCC)C3Cc4ccccc4C3)nn2)nn1)C1Cc2ccccc2C1	EC50	'='	3.2	nM	8.49			UO_0000065					0	CHEMBL4736186	Agonist activity at human D2R isoform 2 stably expressed in HEK293 cells assessed as inhibition of forskolin-induced increase of cAMP accumulation preincubated for 10 mins followed by forskolin addition by Glosensor cAMP reagent based luminescence assay	F	BAO_0000219	cell-based format	Homo sapiens	None	None	HEK293	None				CHEMBL217	Dopamine D2 receptor	Homo sapiens	SINGLE PROTEIN	CHEMBL4732144	1	Scientific Literature	Eur J Med Chem	2021	None	TIME = 0.1667 hr	AGONIST
CHEMBL225230	R-N-PROPYLNORAPOMORPHINE	None	295.38	0	3.63	17, NPA	CCCN1CCc2cccc3c2[C@H]1Cc1ccc(O)c(O)c1-3	EC50	'='	0.04	nM	10.40			UO_0000065					0	CHEMBL4345332	Agonist activity at D2 long receptor (unknown origin) transfected in human HEK293T cells assessed as increase in cAMP accumulation incubated for 2 hrs by cAMP Glo-sensor assay	F	BAO_0000219	cell-based format	Homo sapiens	None	None	None	None				CHEMBL217	Dopamine D2 receptor	Homo sapiens	SINGLE PROTEIN	CHEMBL4342494	1	Scientific Literature	ACS Med Chem Lett	2020	None
CHEMBL4855583		None	442.99	1	5.13	15f	CCN(CCCOc1ccc2c(c1)NC(=O)CC2)CC1CC1c1cc(Cl)ccc1OC	EC50	'='	49.6	nM	7.30			UO_0000065					0	CHEMBL4842093	Partial agonist activity at D2 receptor (unknown origin) expressed in HEK293T cells co-expressing Rluc8-tagged Galpahi1 assessed as Galphai1 dissociation preincubated for 2 mins with coelenterazine followed by compound addition and measured after 2 mins by BRET assay	F	BAO_0000219	cell-based format	Homo sapiens	None	None	HEK293T	None				CHEMBL217	Dopamine D2 receptor	Homo sapiens	SINGLE PROTEIN	CHEMBL4840367	1	Scientific Literature	J Med Chem	2021	None	TIME = 0.03333 hr	PARTIAL AGONIST
CHEMBL4846101		None	473.44	1	6.51	15b	CCCN(CCCCOc1ccc2ccc(=O)[nH]c2c1)CC1CC1c1cccc(Cl)c1Cl	EC50	'='	97.1	nM	7.01			UO_0000065					0	CHEMBL4842095	Partial agonist activity at D2 receptor (unknown origin) expressed in HEK293T cells co-expressing GFP2-beta-arrestin2 assessed as beta-arrestin2 recruitment preincubated for 2 mins with coelenterazine followed by compound addition and measured after 2 mins by BRET assay	F	BAO_0000219	cell-based format	Homo sapiens	None	None	HEK293T	None				CHEMBL217	Dopamine D2 receptor	Homo sapiens	SINGLE PROTEIN	CHEMBL4840367	1	Scientific Literature	J Med Chem	2021	None	TIME = 0.03333 hr	PARTIAL AGONIST
CHEMBL4861553		None	410.58	0	4.85	13h	CSc1ccccc1C1CC1CNCCCCOc1ccc2c(c1)NC(=O)CC2	EC50	'='	35.7	nM	7.45			UO_0000065					0	CHEMBL4842095	Partial agonist activity at D2 receptor (unknown origin) expressed in HEK293T cells co-expressing GFP2-beta-arrestin2 assessed as beta-arrestin2 recruitment preincubated for 2 mins with coelenterazine followed by compound addition and measured after 2 mins by BRET assay	F	BAO_0000219	cell-based format	Homo sapiens	None	None	HEK293T	None				CHEMBL217	Dopamine D2 receptor	Homo sapiens	SINGLE PROTEIN	CHEMBL4840367	1	Scientific Literature	J Med Chem	2021	None	TIME = 0.03333 hr	PARTIAL AGONIST
CHEMBL4877827		None	408.57	0	4.80	14h	CSc1ccccc1C1CC1CNCCCCOc1ccc2ccc(=O)[nH]c2c1	EC50	'='	7.413	nM	8.13			UO_0000065					0	CHEMBL4842095	Partial agonist activity at D2 receptor (unknown origin) expressed in HEK293T cells co-expressing GFP2-beta-arrestin2 assessed as beta-arrestin2 recruitment preincubated for 2 mins with coelenterazine followed by compound addition and measured after 2 mins by BRET assay	F	BAO_0000219	cell-based format	Homo sapiens	None	None	HEK293T	None				CHEMBL217	Dopamine D2 receptor	Homo sapiens	SINGLE PROTEIN	CHEMBL4840367	1	Scientific Literature	J Med Chem	2021	None	TIME = 0.03333 hr	PARTIAL AGONIST
CHEMBL4862439		None	412.51	0	4.27	13i	COc1ccc(F)cc1C1CC1CNCCCCOc1ccc2c(c1)NC(=O)CC2	EC50	'='	5.754	nM	8.24			UO_0000065					0	CHEMBL4842095	Partial agonist activity at D2 receptor (unknown origin) expressed in HEK293T cells co-expressing GFP2-beta-arrestin2 assessed as beta-arrestin2 recruitment preincubated for 2 mins with coelenterazine followed by compound addition and measured after 2 mins by BRET assay	F	BAO_0000219	cell-based format	Homo sapiens	None	None	HEK293T	None				CHEMBL217	Dopamine D2 receptor	Homo sapiens	SINGLE PROTEIN	CHEMBL4840367	1	Scientific Literature	J Med Chem	2021	None	TIME = 0.03333 hr	PARTIAL AGONIST
CHEMBL4859410		None	428.96	0	4.79	13k	COc1ccc(Cl)cc1C1CC1CNCCCCOc1ccc2c(c1)NC(=O)CC2	EC50	'='	11.0	nM	7.96			UO_0000065					0	CHEMBL4842095	Partial agonist activity at D2 receptor (unknown origin) expressed in HEK293T cells co-expressing GFP2-beta-arrestin2 assessed as beta-arrestin2 recruitment preincubated for 2 mins with coelenterazine followed by compound addition and measured after 2 mins by BRET assay	F	BAO_0000219	cell-based format	Homo sapiens	None	None	HEK293T	None				CHEMBL217	Dopamine D2 receptor	Homo sapiens	SINGLE PROTEIN	CHEMBL4840367	1	Scientific Literature	J Med Chem	2021	None	TIME = 0.03333 hr	PARTIAL AGONIST
CHEMBL4852808		None	414.93	0	4.40	13l	COc1ccc(Cl)cc1C1CC1CNCCCOc1ccc2c(c1)NC(=O)CC2	EC50	'='	18.8	nM	7.73			UO_0000065					0	CHEMBL4842095	Partial agonist activity at D2 receptor (unknown origin) expressed in HEK293T cells co-expressing GFP2-beta-arrestin2 assessed as beta-arrestin2 recruitment preincubated for 2 mins with coelenterazine followed by compound addition and measured after 2 mins by BRET assay	F	BAO_0000219	cell-based format	Homo sapiens	None	None	HEK293T	None				CHEMBL217	Dopamine D2 receptor	Homo sapiens	SINGLE PROTEIN	CHEMBL4840367	1	Scientific Literature	J Med Chem	2021	None	TIME = 0.03333 hr	PARTIAL AGONIST
CHEMBL1112	ARIPIPRAZOLE	4.0	448.39	0	4.86	1	O=C1CCc2ccc(OCCCCN3CCN(c4cccc(Cl)c4Cl)CC3)cc2N1	EC50	'='	12.3	nM	7.91			UO_0000065					0	CHEMBL4842093	Partial agonist activity at D2 receptor (unknown origin) expressed in HEK293T cells co-expressing Rluc8-tagged Galpahi1 assessed as Galphai1 dissociation preincubated for 2 mins with coelenterazine followed by compound addition and measured after 2 mins by BRET assay	F	BAO_0000219	cell-based format	Homo sapiens	None	None	HEK293T	None				CHEMBL217	Dopamine D2 receptor	Homo sapiens	SINGLE PROTEIN	CHEMBL4840367	1	Scientific Literature	J Med Chem	2021	None	TIME = 0.03333 hr	PARTIAL AGONIST
CHEMBL4644391		None	432.55	0	3.18	S12	N#Cc1ccc2nn(CCCCN3CCN(c4cccc5sccc45)CC3)c(=O)n2c1	EC50	'='	27.3	nM	7.56			UO_0000065	17.49	0.33	4.38	10.87	0	CHEMBL4619931	Agonist activity at D2 receptor (unknown origin)	B	BAO_0000357	single protein format	Homo sapiens	None	None	None	None				CHEMBL217	Dopamine D2 receptor	Homo sapiens	SINGLE PROTEIN	CHEMBL4619707	1	Scientific Literature	Bioorg Med Chem Lett	2020	None
CHEMBL4855775		None	392.50	0	3.91	13d	COc1ccccc1C1CC1CNC/C=C/COc1ccc2c(c1)NC(=O)CC2	EC50	'='	22.9	nM	7.64			UO_0000065					0	CHEMBL4842093	Partial agonist activity at D2 receptor (unknown origin) expressed in HEK293T cells co-expressing Rluc8-tagged Galpahi1 assessed as Galphai1 dissociation preincubated for 2 mins with coelenterazine followed by compound addition and measured after 2 mins by BRET assay	F	BAO_0000219	cell-based format	Homo sapiens	None	None	HEK293T	None				CHEMBL217	Dopamine D2 receptor	Homo sapiens	SINGLE PROTEIN	CHEMBL4840367	1	Scientific Literature	J Med Chem	2021	None	TIME = 0.03333 hr	PARTIAL AGONIST
CHEMBL4871762		None	390.48	0	3.87	14d	COc1ccccc1C1CC1CNC/C=C/COc1ccc2ccc(=O)[nH]c2c1	EC50	'='	17.8	nM	7.75			UO_0000065					0	CHEMBL4842093	Partial agonist activity at D2 receptor (unknown origin) expressed in HEK293T cells co-expressing Rluc8-tagged Galpahi1 assessed as Galphai1 dissociation preincubated for 2 mins with coelenterazine followed by compound addition and measured after 2 mins by BRET assay	F	BAO_0000219	cell-based format	Homo sapiens	None	None	HEK293T	None				CHEMBL217	Dopamine D2 receptor	Homo sapiens	SINGLE PROTEIN	CHEMBL4840367	1	Scientific Literature	J Med Chem	2021	None	TIME = 0.03333 hr	PARTIAL AGONIST
CHEMBL4850635		None	378.47	0	3.70	14b	COc1ccccc1C1CC1CNCCCOc1ccc2ccc(=O)[nH]c2c1	EC50	'='	11.22	nM	7.95			UO_0000065					0	CHEMBL4842093	Partial agonist activity at D2 receptor (unknown origin) expressed in HEK293T cells co-expressing Rluc8-tagged Galpahi1 assessed as Galphai1 dissociation preincubated for 2 mins with coelenterazine followed by compound addition and measured after 2 mins by BRET assay	F	BAO_0000219	cell-based format	Homo sapiens	None	None	HEK293T	None				CHEMBL217	Dopamine D2 receptor	Homo sapiens	SINGLE PROTEIN	CHEMBL4840367	1	Scientific Literature	J Med Chem	2021	None	TIME = 0.03333 hr	PARTIAL AGONIST
CHEMBL4864369		None	442.63	0	4.32	24d	COc1ccccc1C1CC1CNCC[C@H]1CC[C@H](NS(=O)(=O)c2ccccc2)CC1	EC50	'='	8.45	nM	8.07			UO_0000065					0	CHEMBL4842093	Partial agonist activity at D2 receptor (unknown origin) expressed in HEK293T cells co-expressing Rluc8-tagged Galpahi1 assessed as Galphai1 dissociation preincubated for 2 mins with coelenterazine followed by compound addition and measured after 2 mins by BRET assay	F	BAO_0000219	cell-based format	Homo sapiens	None	None	HEK293T	None				CHEMBL217	Dopamine D2 receptor	Homo sapiens	SINGLE PROTEIN	CHEMBL4840367	1	Scientific Literature	J Med Chem	2021	None	TIME = 0.03333 hr	PARTIAL AGONIST
CHEMBL4872467		None	410.49	0	4.23	14i	COc1ccc(F)cc1C1CC1CNCCCCOc1ccc2ccc(=O)[nH]c2c1	EC50	'='	10.96	nM	7.96			UO_0000065					0	CHEMBL4842093	Partial agonist activity at D2 receptor (unknown origin) expressed in HEK293T cells co-expressing Rluc8-tagged Galpahi1 assessed as Galphai1 dissociation preincubated for 2 mins with coelenterazine followed by compound addition and measured after 2 mins by BRET assay	F	BAO_0000219	cell-based format	Homo sapiens	None	None	HEK293T	None				CHEMBL217	Dopamine D2 receptor	Homo sapiens	SINGLE PROTEIN	CHEMBL4840367	1	Scientific Literature	J Med Chem	2021	None	TIME = 0.03333 hr	PARTIAL AGONIST
CHEMBL4875081		None	412.92	0	4.35	(+)-14l	COc1ccc(Cl)cc1[C@H]1C[C@@H]1CNCCCOc1ccc2ccc(=O)[nH]c2c1	EC50	'='	3.41	nM	8.47			UO_0000065					0	CHEMBL4842093	Partial agonist activity at D2 receptor (unknown origin) expressed in HEK293T cells co-expressing Rluc8-tagged Galpahi1 assessed as Galphai1 dissociation preincubated for 2 mins with coelenterazine followed by compound addition and measured after 2 mins by BRET assay	F	BAO_0000219	cell-based format	Homo sapiens	None	None	HEK293T	None				CHEMBL217	Dopamine D2 receptor	Homo sapiens	SINGLE PROTEIN	CHEMBL4840367	1	Scientific Literature	J Med Chem	2021	None	TIME = 0.03333 hr	PARTIAL AGONIST
CHEMBL269004		None	247.38	0	3.37	(-)-5-OH-DPAT	CCCN(CCC)[C@H]1CCc2c(O)cccc2C1	EC50	'='	41.0	nM	7.39			UO_0000065	29.86	0.56	4.02	31.48	1	CHEMBL5240625	Agonist activity at human D2 receptor expressed in CHO cells assessed as stimulation of [35S]GTPgammaS binding by Perkin elmer analysis	B	BAO_0000219	cell-based format	Homo sapiens	None	None	CHO	None				CHEMBL217	Dopamine D2 receptor	Homo sapiens	SINGLE PROTEIN	CHEMBL5236649	1	Scientific Literature	Bioorg Med Chem	2023	None		AGONIST
CHEMBL5276671		None	548.86	2	8.06	Ib	CCCN(CCCCCCCCCCN(CCC)[C@H]1CCc2c(O)cccc2C1)[C@@H]1CCc2c(O)cccc2C1	EC50	'='	0.44	nM	9.36			UO_0000065	17.05	0.32	1.30	19.93	0	CHEMBL5240625	Agonist activity at human D2 receptor expressed in CHO cells assessed as stimulation of [35S]GTPgammaS binding by Perkin elmer analysis	B	BAO_0000219	cell-based format	Homo sapiens	None	None	CHO	None				CHEMBL217	Dopamine D2 receptor	Homo sapiens	SINGLE PROTEIN	CHEMBL5236649	1	Scientific Literature	Bioorg Med Chem	2023	None		AGONIST
CHEMBL309372		None	322.41	0	2.89	24	COc1ccccc1N1CCN(Cc2nc3ccccc3[nH]2)CC1	EC50	'='	12.0	nM	7.92			UO_0000065	24.57	0.45	5.03	17.84	0	CHEMBL5235425	Agonist activity at human D2R expressed in HEK293 cells incubated for 3 mins by FLIPR analysis	B	BAO_0000219	cell-based format	Homo sapiens	None	None	HEK293	None				CHEMBL217	Dopamine D2 receptor	Homo sapiens	SINGLE PROTEIN	CHEMBL5233263	1	Scientific Literature	Eur J Med Chem	2021	None	TIME = 0.05 hr	AGONIST
CHEMBL3276140		None	351.40	0	3.29	13	CC(=O)Oc1ccc2c(c1OC(C)=O)-c1cccc3c1[C@@H](C2)N(C)CC3	EC50	'='	12.86	nM	7.89			UO_0000065					0	CHEMBL4345332	Agonist activity at D2 long receptor (unknown origin) transfected in human HEK293T cells assessed as increase in cAMP accumulation incubated for 2 hrs by cAMP Glo-sensor assay	F	BAO_0000219	cell-based format	Homo sapiens	None	None	None	None				CHEMBL217	Dopamine D2 receptor	Homo sapiens	SINGLE PROTEIN	CHEMBL4342494	1	Scientific Literature	ACS Med Chem Lett	2020	None
CHEMBL4863832		None	396.46	0	3.84	(+)-14j	COc1ccc(F)cc1[C@H]1C[C@@H]1CNCCCOc1ccc2ccc(=O)[nH]c2c1	EC50	'='	1.6	nM	8.80			UO_0000065					0	CHEMBL4842103	Partial agonist activity at D2 receptor (unknown origin) expressed in HEK293T cells co-expressing GalphaoA preincubated for 2 mins with coelenterazine followed by compound addition and measured after 2 mins by BRET assay	F	BAO_0000219	cell-based format	Homo sapiens	None	None	HEK293T	None				CHEMBL217	Dopamine D2 receptor	Homo sapiens	SINGLE PROTEIN	CHEMBL4840367	1	Scientific Literature	J Med Chem	2021	None	TIME = 0.03333 hr	PARTIAL AGONIST
CHEMBL4863832		None	396.46	0	3.84	(+)-14j	COc1ccc(F)cc1[C@H]1C[C@@H]1CNCCCOc1ccc2ccc(=O)[nH]c2c1	EC50	'='	1.585	nM	8.80			UO_0000065					0	CHEMBL4842103	Partial agonist activity at D2 receptor (unknown origin) expressed in HEK293T cells co-expressing GalphaoA preincubated for 2 mins with coelenterazine followed by compound addition and measured after 2 mins by BRET assay	F	BAO_0000219	cell-based format	Homo sapiens	None	None	HEK293T	None				CHEMBL217	Dopamine D2 receptor	Homo sapiens	SINGLE PROTEIN	CHEMBL4840367	1	Scientific Literature	J Med Chem	2021	None	TIME = 0.03333 hr	PARTIAL AGONIST
CHEMBL4861553		None	410.58	0	4.85	13h	CSc1ccccc1C1CC1CNCCCCOc1ccc2c(c1)NC(=O)CC2	EC50	'='	35.48	nM	7.45			UO_0000065					0	CHEMBL4842095	Partial agonist activity at D2 receptor (unknown origin) expressed in HEK293T cells co-expressing GFP2-beta-arrestin2 assessed as beta-arrestin2 recruitment preincubated for 2 mins with coelenterazine followed by compound addition and measured after 2 mins by BRET assay	F	BAO_0000219	cell-based format	Homo sapiens	None	None	HEK293T	None				CHEMBL217	Dopamine D2 receptor	Homo sapiens	SINGLE PROTEIN	CHEMBL4840367	1	Scientific Literature	J Med Chem	2021	None	TIME = 0.03333 hr	PARTIAL AGONIST
CHEMBL4846472		None	412.92	0	4.35	14l	COc1ccc(Cl)cc1C1CC1CNCCCOc1ccc2ccc(=O)[nH]c2c1	EC50	'='	15.0	nM	7.82			UO_0000065					0	CHEMBL4842095	Partial agonist activity at D2 receptor (unknown origin) expressed in HEK293T cells co-expressing GFP2-beta-arrestin2 assessed as beta-arrestin2 recruitment preincubated for 2 mins with coelenterazine followed by compound addition and measured after 2 mins by BRET assay	F	BAO_0000219	cell-based format	Homo sapiens	None	None	HEK293T	None				CHEMBL217	Dopamine D2 receptor	Homo sapiens	SINGLE PROTEIN	CHEMBL4840367	1	Scientific Literature	J Med Chem	2021	None	TIME = 0.03333 hr	PARTIAL AGONIST
CHEMBL4864436		None	398.48	0	3.88	13j	COc1ccc(F)cc1C1CC1CNCCCOc1ccc2c(c1)NC(=O)CC2	EC50	'='	14.9	nM	7.83			UO_0000065					0	CHEMBL4842095	Partial agonist activity at D2 receptor (unknown origin) expressed in HEK293T cells co-expressing GFP2-beta-arrestin2 assessed as beta-arrestin2 recruitment preincubated for 2 mins with coelenterazine followed by compound addition and measured after 2 mins by BRET assay	F	BAO_0000219	cell-based format	Homo sapiens	None	None	HEK293T	None				CHEMBL217	Dopamine D2 receptor	Homo sapiens	SINGLE PROTEIN	CHEMBL4840367	1	Scientific Literature	J Med Chem	2021	None	TIME = 0.03333 hr	PARTIAL AGONIST
CHEMBL4871833		None	433.38	1	5.43	13e	O=C1CCc2ccc(OCCCCNCC3CC3c3cccc(Cl)c3Cl)cc2N1	EC50	'='	34.8	nM	7.46			UO_0000065					0	CHEMBL4842093	Partial agonist activity at D2 receptor (unknown origin) expressed in HEK293T cells co-expressing Rluc8-tagged Galpahi1 assessed as Galphai1 dissociation preincubated for 2 mins with coelenterazine followed by compound addition and measured after 2 mins by BRET assay	F	BAO_0000219	cell-based format	Homo sapiens	None	None	HEK293T	None				CHEMBL217	Dopamine D2 receptor	Homo sapiens	SINGLE PROTEIN	CHEMBL4840367	1	Scientific Literature	J Med Chem	2021	None	TIME = 0.03333 hr	PARTIAL AGONIST
CHEMBL4850635		None	378.47	0	3.70	14b	COc1ccccc1C1CC1CNCCCOc1ccc2ccc(=O)[nH]c2c1	EC50	'='	7.08	nM	8.15			UO_0000065					0	CHEMBL4842095	Partial agonist activity at D2 receptor (unknown origin) expressed in HEK293T cells co-expressing GFP2-beta-arrestin2 assessed as beta-arrestin2 recruitment preincubated for 2 mins with coelenterazine followed by compound addition and measured after 2 mins by BRET assay	F	BAO_0000219	cell-based format	Homo sapiens	None	None	HEK293T	None				CHEMBL217	Dopamine D2 receptor	Homo sapiens	SINGLE PROTEIN	CHEMBL4840367	1	Scientific Literature	J Med Chem	2021	None	TIME = 0.03333 hr	PARTIAL AGONIST
CHEMBL4850635		None	378.47	0	3.70	14b	COc1ccccc1C1CC1CNCCCOc1ccc2ccc(=O)[nH]c2c1	EC50	'='	7.079	nM	8.15			UO_0000065					0	CHEMBL4842095	Partial agonist activity at D2 receptor (unknown origin) expressed in HEK293T cells co-expressing GFP2-beta-arrestin2 assessed as beta-arrestin2 recruitment preincubated for 2 mins with coelenterazine followed by compound addition and measured after 2 mins by BRET assay	F	BAO_0000219	cell-based format	Homo sapiens	None	None	HEK293T	None				CHEMBL217	Dopamine D2 receptor	Homo sapiens	SINGLE PROTEIN	CHEMBL4840367	1	Scientific Literature	J Med Chem	2021	None	TIME = 0.03333 hr	PARTIAL AGONIST
CHEMBL4859080		None	431.36	1	5.39	14e	O=c1ccc2ccc(OCCCCNCC3CC3c3cccc(Cl)c3Cl)cc2[nH]1	EC50	'='	27.6	nM	7.56			UO_0000065					0	CHEMBL4842095	Partial agonist activity at D2 receptor (unknown origin) expressed in HEK293T cells co-expressing GFP2-beta-arrestin2 assessed as beta-arrestin2 recruitment preincubated for 2 mins with coelenterazine followed by compound addition and measured after 2 mins by BRET assay	F	BAO_0000219	cell-based format	Homo sapiens	None	None	HEK293T	None				CHEMBL217	Dopamine D2 receptor	Homo sapiens	SINGLE PROTEIN	CHEMBL4840367	1	Scientific Literature	J Med Chem	2021	None	TIME = 0.03333 hr	PARTIAL AGONIST
CHEMBL240773	QUINPIROLE	-1.0	219.33	0	2.00	QP	CCCN1CCC[C@@H]2Cc3[nH]ncc3C[C@H]21	EC50	'='	5.1	nM	8.29			UO_0000065					1	CHEMBL4736186	Agonist activity at human D2R isoform 2 stably expressed in HEK293 cells assessed as inhibition of forskolin-induced increase of cAMP accumulation preincubated for 10 mins followed by forskolin addition by Glosensor cAMP reagent based luminescence assay	F	BAO_0000219	cell-based format	Homo sapiens	None	None	HEK293	None				CHEMBL217	Dopamine D2 receptor	Homo sapiens	SINGLE PROTEIN	CHEMBL4732144	1	Scientific Literature	Eur J Med Chem	2021	None	TIME = 0.1667 hr	AGONIST
CHEMBL2105760	BREXPIPRAZOLE	4.0	433.58	0	4.72	2	O=c1ccc2ccc(OCCCCN3CCN(c4cccc5sccc45)CC3)cc2[nH]1	EC50	'='	10.2	nM	7.99			UO_0000065					0	CHEMBL4842093	Partial agonist activity at D2 receptor (unknown origin) expressed in HEK293T cells co-expressing Rluc8-tagged Galpahi1 assessed as Galphai1 dissociation preincubated for 2 mins with coelenterazine followed by compound addition and measured after 2 mins by BRET assay	F	BAO_0000219	cell-based format	Homo sapiens	None	None	HEK293T	None				CHEMBL217	Dopamine D2 receptor	Homo sapiens	SINGLE PROTEIN	CHEMBL4840367	1	Scientific Literature	J Med Chem	2021	None	TIME = 0.03333 hr	PARTIAL AGONIST
CHEMBL4852808		None	414.93	0	4.40	13l	COc1ccc(Cl)cc1C1CC1CNCCCOc1ccc2c(c1)NC(=O)CC2	EC50	'='	4.15	nM	8.38			UO_0000065					0	CHEMBL4842093	Partial agonist activity at D2 receptor (unknown origin) expressed in HEK293T cells co-expressing Rluc8-tagged Galpahi1 assessed as Galphai1 dissociation preincubated for 2 mins with coelenterazine followed by compound addition and measured after 2 mins by BRET assay	F	BAO_0000219	cell-based format	Homo sapiens	None	None	HEK293T	None				CHEMBL217	Dopamine D2 receptor	Homo sapiens	SINGLE PROTEIN	CHEMBL4840367	1	Scientific Literature	J Med Chem	2021	None	TIME = 0.03333 hr	PARTIAL AGONIST
CHEMBL4872548		None	392.50	0	4.09	14a	COc1ccccc1C1CC1CNCCCCOc1ccc2ccc(=O)[nH]c2c1	EC50	'='	32.4	nM	7.49			UO_0000065					0	CHEMBL4842095	Partial agonist activity at D2 receptor (unknown origin) expressed in HEK293T cells co-expressing GFP2-beta-arrestin2 assessed as beta-arrestin2 recruitment preincubated for 2 mins with coelenterazine followed by compound addition and measured after 2 mins by BRET assay	F	BAO_0000219	cell-based format	Homo sapiens	None	None	HEK293T	None				CHEMBL217	Dopamine D2 receptor	Homo sapiens	SINGLE PROTEIN	CHEMBL4840367	1	Scientific Literature	J Med Chem	2021	None	TIME = 0.03333 hr	PARTIAL AGONIST
CHEMBL4864369		None	442.63	0	4.32	24d	COc1ccccc1C1CC1CNCC[C@H]1CC[C@H](NS(=O)(=O)c2ccccc2)CC1	EC50	'='	9.55	nM	8.02			UO_0000065					0	CHEMBL4842095	Partial agonist activity at D2 receptor (unknown origin) expressed in HEK293T cells co-expressing GFP2-beta-arrestin2 assessed as beta-arrestin2 recruitment preincubated for 2 mins with coelenterazine followed by compound addition and measured after 2 mins by BRET assay	F	BAO_0000219	cell-based format	Homo sapiens	None	None	HEK293T	None				CHEMBL217	Dopamine D2 receptor	Homo sapiens	SINGLE PROTEIN	CHEMBL4840367	1	Scientific Literature	J Med Chem	2021	None	TIME = 0.03333 hr	PARTIAL AGONIST
CHEMBL4846101		None	473.44	1	6.51	15b	CCCN(CCCCOc1ccc2ccc(=O)[nH]c2c1)CC1CC1c1cccc(Cl)c1Cl	EC50	'='	97.72	nM	7.01			UO_0000065					0	CHEMBL4842095	Partial agonist activity at D2 receptor (unknown origin) expressed in HEK293T cells co-expressing GFP2-beta-arrestin2 assessed as beta-arrestin2 recruitment preincubated for 2 mins with coelenterazine followed by compound addition and measured after 2 mins by BRET assay	F	BAO_0000219	cell-based format	Homo sapiens	None	None	HEK293T	None				CHEMBL217	Dopamine D2 receptor	Homo sapiens	SINGLE PROTEIN	CHEMBL4840367	1	Scientific Literature	J Med Chem	2021	None	TIME = 0.03333 hr	PARTIAL AGONIST
CHEMBL4867794		None	412.92	0	4.35	(-)-14l	COc1ccc(Cl)cc1[C@@H]1C[C@H]1CNCCCOc1ccc2ccc(=O)[nH]c2c1	EC50	'='	70.1	nM	7.15			UO_0000065					0	CHEMBL4842095	Partial agonist activity at D2 receptor (unknown origin) expressed in HEK293T cells co-expressing GFP2-beta-arrestin2 assessed as beta-arrestin2 recruitment preincubated for 2 mins with coelenterazine followed by compound addition and measured after 2 mins by BRET assay	F	BAO_0000219	cell-based format	Homo sapiens	None	None	HEK293T	None				CHEMBL217	Dopamine D2 receptor	Homo sapiens	SINGLE PROTEIN	CHEMBL4840367	1	Scientific Literature	J Med Chem	2021	None	TIME = 0.03333 hr	PARTIAL AGONIST
CHEMBL4862301		None	394.52	0	4.13	13a	COc1ccccc1C1CC1CNCCCCOc1ccc2c(c1)NC(=O)CC2	EC50	'='	67.61	nM	7.17			UO_0000065					0	CHEMBL4842095	Partial agonist activity at D2 receptor (unknown origin) expressed in HEK293T cells co-expressing GFP2-beta-arrestin2 assessed as beta-arrestin2 recruitment preincubated for 2 mins with coelenterazine followed by compound addition and measured after 2 mins by BRET assay	F	BAO_0000219	cell-based format	Homo sapiens	None	None	HEK293T	None				CHEMBL217	Dopamine D2 receptor	Homo sapiens	SINGLE PROTEIN	CHEMBL4840367	1	Scientific Literature	J Med Chem	2021	None	TIME = 0.03333 hr	PARTIAL AGONIST
CHEMBL4871762		None	390.48	0	3.87	14d	COc1ccccc1C1CC1CNC/C=C/COc1ccc2ccc(=O)[nH]c2c1	EC50	'='	39.5	nM	7.40			UO_0000065					0	CHEMBL4842095	Partial agonist activity at D2 receptor (unknown origin) expressed in HEK293T cells co-expressing GFP2-beta-arrestin2 assessed as beta-arrestin2 recruitment preincubated for 2 mins with coelenterazine followed by compound addition and measured after 2 mins by BRET assay	F	BAO_0000219	cell-based format	Homo sapiens	None	None	HEK293T	None				CHEMBL217	Dopamine D2 receptor	Homo sapiens	SINGLE PROTEIN	CHEMBL4840367	1	Scientific Literature	J Med Chem	2021	None	TIME = 0.03333 hr	PARTIAL AGONIST
CHEMBL240773	QUINPIROLE	-1.0	219.33	0	2.00	Quinpirole	CCCN1CCC[C@@H]2Cc3[nH]ncc3C[C@H]21	EC50	'='	15.85	nM	7.80			UO_0000065					0	CHEMBL4842095	Partial agonist activity at D2 receptor (unknown origin) expressed in HEK293T cells co-expressing GFP2-beta-arrestin2 assessed as beta-arrestin2 recruitment preincubated for 2 mins with coelenterazine followed by compound addition and measured after 2 mins by BRET assay	F	BAO_0000219	cell-based format	Homo sapiens	None	None	HEK293T	None				CHEMBL217	Dopamine D2 receptor	Homo sapiens	SINGLE PROTEIN	CHEMBL4840367	1	Scientific Literature	J Med Chem	2021	None	TIME = 0.03333 hr	PARTIAL AGONIST
CHEMBL4871833		None	433.38	1	5.43	13e	O=C1CCc2ccc(OCCCCNCC3CC3c3cccc(Cl)c3Cl)cc2N1	EC50	'='	94.0	nM	7.03			UO_0000065					0	CHEMBL4842095	Partial agonist activity at D2 receptor (unknown origin) expressed in HEK293T cells co-expressing GFP2-beta-arrestin2 assessed as beta-arrestin2 recruitment preincubated for 2 mins with coelenterazine followed by compound addition and measured after 2 mins by BRET assay	F	BAO_0000219	cell-based format	Homo sapiens	None	None	HEK293T	None				CHEMBL217	Dopamine D2 receptor	Homo sapiens	SINGLE PROTEIN	CHEMBL4840367	1	Scientific Literature	J Med Chem	2021	None	TIME = 0.03333 hr	PARTIAL AGONIST
CHEMBL4872467		None	410.49	0	4.23	14i	COc1ccc(F)cc1C1CC1CNCCCCOc1ccc2ccc(=O)[nH]c2c1	EC50	'='	2.512	nM	8.60			UO_0000065					0	CHEMBL4842095	Partial agonist activity at D2 receptor (unknown origin) expressed in HEK293T cells co-expressing GFP2-beta-arrestin2 assessed as beta-arrestin2 recruitment preincubated for 2 mins with coelenterazine followed by compound addition and measured after 2 mins by BRET assay	F	BAO_0000219	cell-based format	Homo sapiens	None	None	HEK293T	None				CHEMBL217	Dopamine D2 receptor	Homo sapiens	SINGLE PROTEIN	CHEMBL4840367	1	Scientific Literature	J Med Chem	2021	None	TIME = 0.03333 hr	PARTIAL AGONIST
CHEMBL4855583		None	442.99	1	5.13	15f	CCN(CCCOc1ccc2c(c1)NC(=O)CC2)CC1CC1c1cc(Cl)ccc1OC	EC50	'='	13.1	nM	7.88			UO_0000065					0	CHEMBL4842095	Partial agonist activity at D2 receptor (unknown origin) expressed in HEK293T cells co-expressing GFP2-beta-arrestin2 assessed as beta-arrestin2 recruitment preincubated for 2 mins with coelenterazine followed by compound addition and measured after 2 mins by BRET assay	F	BAO_0000219	cell-based format	Homo sapiens	None	None	HEK293T	None				CHEMBL217	Dopamine D2 receptor	Homo sapiens	SINGLE PROTEIN	CHEMBL4840367	1	Scientific Literature	J Med Chem	2021	None	TIME = 0.03333 hr	PARTIAL AGONIST
CHEMBL5272965		None	433.56	0	3.13	10	CC1Cc2ccccc2N1C(=O)NCCCCN(C)[C@H]1Cc2cccc3[nH]c(=O)n(c23)C1	EC50	'='	61.7	nM	7.21			UO_0000065	16.63	0.31	4.08	9.83	0	CHEMBL5236915	Partial agonist activity at human D2 receptor assessed as increase in cAMP accumulation	B	BAO_0000357	single protein format	Homo sapiens	None	None	None	None				CHEMBL217	Dopamine D2 receptor	Homo sapiens	SINGLE PROTEIN	CHEMBL5236546	1	Scientific Literature	J Med Chem	2021	None		PARTIAL AGONIST
CHEMBL4864369		None	442.63	0	4.32	24d	COc1ccccc1C1CC1CNCC[C@H]1CC[C@H](NS(=O)(=O)c2ccccc2)CC1	EC50	'='	8.511	nM	8.07			UO_0000065					0	CHEMBL4842093	Partial agonist activity at D2 receptor (unknown origin) expressed in HEK293T cells co-expressing Rluc8-tagged Galpahi1 assessed as Galphai1 dissociation preincubated for 2 mins with coelenterazine followed by compound addition and measured after 2 mins by BRET assay	F	BAO_0000219	cell-based format	Homo sapiens	None	None	HEK293T	None				CHEMBL217	Dopamine D2 receptor	Homo sapiens	SINGLE PROTEIN	CHEMBL4840367	1	Scientific Literature	J Med Chem	2021	None	TIME = 0.03333 hr	PARTIAL AGONIST
CHEMBL4863832		None	396.46	0	3.84	(+)-14j	COc1ccc(F)cc1[C@H]1C[C@@H]1CNCCCOc1ccc2ccc(=O)[nH]c2c1	EC50	'='	4.12	nM	8.38			UO_0000065					0	CHEMBL4842093	Partial agonist activity at D2 receptor (unknown origin) expressed in HEK293T cells co-expressing Rluc8-tagged Galpahi1 assessed as Galphai1 dissociation preincubated for 2 mins with coelenterazine followed by compound addition and measured after 2 mins by BRET assay	F	BAO_0000219	cell-based format	Homo sapiens	None	None	HEK293T	None				CHEMBL217	Dopamine D2 receptor	Homo sapiens	SINGLE PROTEIN	CHEMBL4840367	1	Scientific Literature	J Med Chem	2021	None	TIME = 0.03333 hr	PARTIAL AGONIST
CHEMBL5189785		None	477.68	0	3.57	131	CCCN(CCN1CCN(c2ccc(-c3ccccn3)nc2)CC1)[C@H]1CCc2nc(N)sc2C1	EC50	'='	51.6	nM	7.29			UO_0000065					0	CHEMBL5128620	Agonist activity at dopamine D2 receptor (unknown origin)	F	BAO_0000019	assay format	Homo sapiens	None	None	None	None				CHEMBL217	Dopamine D2 receptor	Homo sapiens	SINGLE PROTEIN	CHEMBL5126552	1	Scientific Literature	Eur J Med Chem	2022	None		AGONIST
CHEMBL240773	QUINPIROLE	-1.0	219.33	0	2.00	Quinpirole	CCCN1CCC[C@@H]2Cc3[nH]ncc3C[C@H]21	EC50	'='	28.18	nM	7.55			UO_0000065					0	CHEMBL5151480	Agonist activity at human D2 long receptor stably expressed in HEK293T cells co-expressing ElucN-betaarr2 hD2longR-ElucC by beta-arrestin2 recruitment assay	F	BAO_0000219	cell-based format	Homo sapiens	None	None	HEK293T	None				CHEMBL217	Dopamine D2 receptor	Homo sapiens	SINGLE PROTEIN	CHEMBL5149991	1	Scientific Literature	J Med Chem	2021	None		AGONIST
CHEMBL1112	ARIPIPRAZOLE	4.0	448.39	0	4.86	aripiprazole	O=C1CCc2ccc(OCCCCN3CCN(c4cccc(Cl)c4Cl)CC3)cc2N1	EC50	'='	38.0	nM	7.42			UO_0000065	16.55	0.34	2.56	16.56	1	CHEMBL5236915	Partial agonist activity at human D2 receptor assessed as increase in cAMP accumulation	B	BAO_0000357	single protein format	Homo sapiens	None	None	None	None				CHEMBL217	Dopamine D2 receptor	Homo sapiens	SINGLE PROTEIN	CHEMBL5236546	1	Scientific Literature	J Med Chem	2021	None		PARTIAL AGONIST
CHEMBL5283891		None	532.47	1	2.54	29a; ISAM-A53	O=C1NCCN(C(=O)CCCN2CCN(c3cccc(Cl)c3Cl)CC2)C1C(=O)NCc1ccccc1	EC50	'='	7.586	nM	8.12			UO_0000065	15.25	0.31	5.58	9.55	0	CHEMBL5236933	Partial agonist activity at human D2 receptor expressed in HEK293T cells assessed as beta-arrestin recruitment preincubated for 10 mins with coelenterazine followed by compound addition and measured after 10 mins by BRET assay	B	BAO_0000219	cell-based format	Homo sapiens	None	None	HEK293T	None				CHEMBL217	Dopamine D2 receptor	Homo sapiens	SINGLE PROTEIN	CHEMBL5236546	1	Scientific Literature	J Med Chem	2021	None	TIME = 0.1667 hr	PARTIAL AGONIST
CHEMBL4871833		None	433.38	1	5.43	13e	O=C1CCc2ccc(OCCCCNCC3CC3c3cccc(Cl)c3Cl)cc2N1	EC50	'='	34.67	nM	7.46			UO_0000065					0	CHEMBL4842093	Partial agonist activity at D2 receptor (unknown origin) expressed in HEK293T cells co-expressing Rluc8-tagged Galpahi1 assessed as Galphai1 dissociation preincubated for 2 mins with coelenterazine followed by compound addition and measured after 2 mins by BRET assay	F	BAO_0000219	cell-based format	Homo sapiens	None	None	HEK293T	None				CHEMBL217	Dopamine D2 receptor	Homo sapiens	SINGLE PROTEIN	CHEMBL4840367	1	Scientific Literature	J Med Chem	2021	None	TIME = 0.03333 hr	PARTIAL AGONIST
CHEMBL4859080		None	431.36	1	5.39	14e	O=c1ccc2ccc(OCCCCNCC3CC3c3cccc(Cl)c3Cl)cc2[nH]1	EC50	'='	14.79	nM	7.83			UO_0000065					0	CHEMBL4842093	Partial agonist activity at D2 receptor (unknown origin) expressed in HEK293T cells co-expressing Rluc8-tagged Galpahi1 assessed as Galphai1 dissociation preincubated for 2 mins with coelenterazine followed by compound addition and measured after 2 mins by BRET assay	F	BAO_0000219	cell-based format	Homo sapiens	None	None	HEK293T	None				CHEMBL217	Dopamine D2 receptor	Homo sapiens	SINGLE PROTEIN	CHEMBL4840367	1	Scientific Literature	J Med Chem	2021	None	TIME = 0.03333 hr	PARTIAL AGONIST
CHEMBL4849780		None	457.01	1	5.52	15e	CCN(CCCCOc1ccc2c(c1)NC(=O)CC2)CC1CC1c1cc(Cl)ccc1OC	EC50	'='	21.8	nM	7.66			UO_0000065					0	CHEMBL4842095	Partial agonist activity at D2 receptor (unknown origin) expressed in HEK293T cells co-expressing GFP2-beta-arrestin2 assessed as beta-arrestin2 recruitment preincubated for 2 mins with coelenterazine followed by compound addition and measured after 2 mins by BRET assay	F	BAO_0000219	cell-based format	Homo sapiens	None	None	HEK293T	None				CHEMBL217	Dopamine D2 receptor	Homo sapiens	SINGLE PROTEIN	CHEMBL4840367	1	Scientific Literature	J Med Chem	2021	None	TIME = 0.03333 hr	PARTIAL AGONIST
CHEMBL4849780		None	457.01	1	5.52	15e	CCN(CCCCOc1ccc2c(c1)NC(=O)CC2)CC1CC1c1cc(Cl)ccc1OC	EC50	'='	21.88	nM	7.66			UO_0000065					0	CHEMBL4842095	Partial agonist activity at D2 receptor (unknown origin) expressed in HEK293T cells co-expressing GFP2-beta-arrestin2 assessed as beta-arrestin2 recruitment preincubated for 2 mins with coelenterazine followed by compound addition and measured after 2 mins by BRET assay	F	BAO_0000219	cell-based format	Homo sapiens	None	None	HEK293T	None				CHEMBL217	Dopamine D2 receptor	Homo sapiens	SINGLE PROTEIN	CHEMBL4840367	1	Scientific Literature	J Med Chem	2021	None	TIME = 0.03333 hr	PARTIAL AGONIST
CHEMBL4862770		None	428.96	0	4.79	(+)-14k	COc1ccc(Cl)cc1[C@H]1C[C@@H]1CNCCCCOc1ccc2c(c1)NC(=O)CC2	EC50	'='	2.512	nM	8.60			UO_0000065					0	CHEMBL4842095	Partial agonist activity at D2 receptor (unknown origin) expressed in HEK293T cells co-expressing GFP2-beta-arrestin2 assessed as beta-arrestin2 recruitment preincubated for 2 mins with coelenterazine followed by compound addition and measured after 2 mins by BRET assay	F	BAO_0000219	cell-based format	Homo sapiens	None	None	HEK293T	None				CHEMBL217	Dopamine D2 receptor	Homo sapiens	SINGLE PROTEIN	CHEMBL4840367	1	Scientific Literature	J Med Chem	2021	None	TIME = 0.03333 hr	PARTIAL AGONIST
CHEMBL4855775		None	392.50	0	3.91	13d	COc1ccccc1C1CC1CNC/C=C/COc1ccc2c(c1)NC(=O)CC2	EC50	'='	61.3	nM	7.21			UO_0000065					0	CHEMBL4842095	Partial agonist activity at D2 receptor (unknown origin) expressed in HEK293T cells co-expressing GFP2-beta-arrestin2 assessed as beta-arrestin2 recruitment preincubated for 2 mins with coelenterazine followed by compound addition and measured after 2 mins by BRET assay	F	BAO_0000219	cell-based format	Homo sapiens	None	None	HEK293T	None				CHEMBL217	Dopamine D2 receptor	Homo sapiens	SINGLE PROTEIN	CHEMBL4840367	1	Scientific Literature	J Med Chem	2021	None	TIME = 0.03333 hr	PARTIAL AGONIST
CHEMBL1112	ARIPIPRAZOLE	4.0	448.39	0	4.86	1	O=C1CCc2ccc(OCCCCN3CCN(c4cccc(Cl)c4Cl)CC3)cc2N1	EC50	'='	19.05	nM	7.72			UO_0000065					1	CHEMBL4842095	Partial agonist activity at D2 receptor (unknown origin) expressed in HEK293T cells co-expressing GFP2-beta-arrestin2 assessed as beta-arrestin2 recruitment preincubated for 2 mins with coelenterazine followed by compound addition and measured after 2 mins by BRET assay	F	BAO_0000219	cell-based format	Homo sapiens	None	None	HEK293T	None				CHEMBL217	Dopamine D2 receptor	Homo sapiens	SINGLE PROTEIN	CHEMBL4840367	1	Scientific Literature	J Med Chem	2021	None	TIME = 0.03333 hr	PARTIAL AGONIST
CHEMBL240773	QUINPIROLE	-1.0	219.33	0	2.00	Quinpirole	CCCN1CCC[C@@H]2Cc3[nH]ncc3C[C@H]21	EC50	'='	2.99	nM	8.52			UO_0000065					0	CHEMBL4842093	Partial agonist activity at D2 receptor (unknown origin) expressed in HEK293T cells co-expressing Rluc8-tagged Galpahi1 assessed as Galphai1 dissociation preincubated for 2 mins with coelenterazine followed by compound addition and measured after 2 mins by BRET assay	F	BAO_0000219	cell-based format	Homo sapiens	None	None	HEK293T	None				CHEMBL217	Dopamine D2 receptor	Homo sapiens	SINGLE PROTEIN	CHEMBL4840367	1	Scientific Literature	J Med Chem	2021	None	TIME = 0.03333 hr	PARTIAL AGONIST
CHEMBL4859080		None	431.36	1	5.39	14e	O=c1ccc2ccc(OCCCCNCC3CC3c3cccc(Cl)c3Cl)cc2[nH]1	EC50	'='	14.73	nM	7.83			UO_0000065					0	CHEMBL4842093	Partial agonist activity at D2 receptor (unknown origin) expressed in HEK293T cells co-expressing Rluc8-tagged Galpahi1 assessed as Galphai1 dissociation preincubated for 2 mins with coelenterazine followed by compound addition and measured after 2 mins by BRET assay	F	BAO_0000219	cell-based format	Homo sapiens	None	None	HEK293T	None				CHEMBL217	Dopamine D2 receptor	Homo sapiens	SINGLE PROTEIN	CHEMBL4840367	1	Scientific Literature	J Med Chem	2021	None	TIME = 0.03333 hr	PARTIAL AGONIST
CHEMBL4863992		None	380.49	0	3.74	13b	COc1ccccc1C1CC1CNCCCOc1ccc2c(c1)NC(=O)CC2	EC50	'='	9.3	nM	8.03			UO_0000065					0	CHEMBL4842093	Partial agonist activity at D2 receptor (unknown origin) expressed in HEK293T cells co-expressing Rluc8-tagged Galpahi1 assessed as Galphai1 dissociation preincubated for 2 mins with coelenterazine followed by compound addition and measured after 2 mins by BRET assay	F	BAO_0000219	cell-based format	Homo sapiens	None	None	HEK293T	None				CHEMBL217	Dopamine D2 receptor	Homo sapiens	SINGLE PROTEIN	CHEMBL4840367	1	Scientific Literature	J Med Chem	2021	None	TIME = 0.03333 hr	PARTIAL AGONIST
CHEMBL4863992		None	380.49	0	3.74	13b	COc1ccccc1C1CC1CNCCCOc1ccc2c(c1)NC(=O)CC2	EC50	'='	9.333	nM	8.03			UO_0000065					0	CHEMBL4842093	Partial agonist activity at D2 receptor (unknown origin) expressed in HEK293T cells co-expressing Rluc8-tagged Galpahi1 assessed as Galphai1 dissociation preincubated for 2 mins with coelenterazine followed by compound addition and measured after 2 mins by BRET assay	F	BAO_0000219	cell-based format	Homo sapiens	None	None	HEK293T	None				CHEMBL217	Dopamine D2 receptor	Homo sapiens	SINGLE PROTEIN	CHEMBL4840367	1	Scientific Literature	J Med Chem	2021	None	TIME = 0.03333 hr	PARTIAL AGONIST
CHEMBL1112	ARIPIPRAZOLE	4.0	448.39	0	4.86	1	O=C1CCc2ccc(OCCCCN3CCN(c4cccc(Cl)c4Cl)CC3)cc2N1	EC50	'='	2.4	nM	8.62			UO_0000065	19.22	0.39	3.76	19.24	0	CHEMBL5236916	Partial agonist activity at human D2 receptor assessed as beta arrestin-2 recruitment	B	BAO_0000357	single protein format	Homo sapiens	None	None	None	None				CHEMBL217	Dopamine D2 receptor	Homo sapiens	SINGLE PROTEIN	CHEMBL5236546	1	Scientific Literature	J Med Chem	2021	None		PARTIAL AGONIST
CHEMBL4445841		None	432.57	0	4.04	9	Cn1ccc2c(N3CCN(CCCCOc4ccc5c(c4)NC(=O)CC5)CC3)cccc21	EC50	'='	6.3	nM	8.20			UO_0000065	18.96	0.35	4.16	16.49	1	CHEMBL5236922	Partial agonist activity at D2 receptor (unknown origin) assessed as beta arrestin-2 recruitment	B	BAO_0000357	single protein format	Homo sapiens	None	None	None	None				CHEMBL217	Dopamine D2 receptor	Homo sapiens	SINGLE PROTEIN	CHEMBL5236546	1	Scientific Literature	J Med Chem	2021	None		PARTIAL AGONIST
CHEMBL4874021		None	396.46	0	3.84	14j	COc1ccc(F)cc1C1CC1CNCCCOc1ccc2ccc(=O)[nH]c2c1	EC50	'='	4.21	nM	8.38			UO_0000065					0	CHEMBL4842093	Partial agonist activity at D2 receptor (unknown origin) expressed in HEK293T cells co-expressing Rluc8-tagged Galpahi1 assessed as Galphai1 dissociation preincubated for 2 mins with coelenterazine followed by compound addition and measured after 2 mins by BRET assay	F	BAO_0000219	cell-based format	Homo sapiens	None	None	HEK293T	None				CHEMBL217	Dopamine D2 receptor	Homo sapiens	SINGLE PROTEIN	CHEMBL4840367	1	Scientific Literature	J Med Chem	2021	None	TIME = 0.03333 hr	PARTIAL AGONIST
CHEMBL4852808		None	414.93	0	4.40	13l	COc1ccc(Cl)cc1C1CC1CNCCCOc1ccc2c(c1)NC(=O)CC2	EC50	'='	4.169	nM	8.38			UO_0000065					0	CHEMBL4842093	Partial agonist activity at D2 receptor (unknown origin) expressed in HEK293T cells co-expressing Rluc8-tagged Galpahi1 assessed as Galphai1 dissociation preincubated for 2 mins with coelenterazine followed by compound addition and measured after 2 mins by BRET assay	F	BAO_0000219	cell-based format	Homo sapiens	None	None	HEK293T	None				CHEMBL217	Dopamine D2 receptor	Homo sapiens	SINGLE PROTEIN	CHEMBL4840367	1	Scientific Literature	J Med Chem	2021	None	TIME = 0.03333 hr	PARTIAL AGONIST
CHEMBL4862439		None	412.51	0	4.27	13i	COc1ccc(F)cc1C1CC1CNCCCCOc1ccc2c(c1)NC(=O)CC2	EC50	'='	4.169	nM	8.38			UO_0000065					0	CHEMBL4842093	Partial agonist activity at D2 receptor (unknown origin) expressed in HEK293T cells co-expressing Rluc8-tagged Galpahi1 assessed as Galphai1 dissociation preincubated for 2 mins with coelenterazine followed by compound addition and measured after 2 mins by BRET assay	F	BAO_0000219	cell-based format	Homo sapiens	None	None	HEK293T	None				CHEMBL217	Dopamine D2 receptor	Homo sapiens	SINGLE PROTEIN	CHEMBL4840367	1	Scientific Literature	J Med Chem	2021	None	TIME = 0.03333 hr	PARTIAL AGONIST
CHEMBL4859410		None	428.96	0	4.79	13k	COc1ccc(Cl)cc1C1CC1CNCCCCOc1ccc2c(c1)NC(=O)CC2	EC50	'='	6.8	nM	8.17			UO_0000065					0	CHEMBL4842093	Partial agonist activity at D2 receptor (unknown origin) expressed in HEK293T cells co-expressing Rluc8-tagged Galpahi1 assessed as Galphai1 dissociation preincubated for 2 mins with coelenterazine followed by compound addition and measured after 2 mins by BRET assay	F	BAO_0000219	cell-based format	Homo sapiens	None	None	HEK293T	None				CHEMBL217	Dopamine D2 receptor	Homo sapiens	SINGLE PROTEIN	CHEMBL4840367	1	Scientific Literature	J Med Chem	2021	None	TIME = 0.03333 hr	PARTIAL AGONIST
CHEMBL4862301		None	394.52	0	4.13	13a	COc1ccccc1C1CC1CNCCCCOc1ccc2c(c1)NC(=O)CC2	EC50	'='	67.6	nM	7.17			UO_0000065					0	CHEMBL4842095	Partial agonist activity at D2 receptor (unknown origin) expressed in HEK293T cells co-expressing GFP2-beta-arrestin2 assessed as beta-arrestin2 recruitment preincubated for 2 mins with coelenterazine followed by compound addition and measured after 2 mins by BRET assay	F	BAO_0000219	cell-based format	Homo sapiens	None	None	HEK293T	None				CHEMBL217	Dopamine D2 receptor	Homo sapiens	SINGLE PROTEIN	CHEMBL4840367	1	Scientific Literature	J Med Chem	2021	None	TIME = 0.03333 hr	PARTIAL AGONIST
CHEMBL4852524		None	410.49	0	4.23	(-)-14i	COc1ccc(F)cc1[C@@H]1C[C@H]1CNCCCCOc1ccc2ccc(=O)[nH]c2c1	EC50	'='	1.86	nM	8.73			UO_0000065					0	CHEMBL4842095	Partial agonist activity at D2 receptor (unknown origin) expressed in HEK293T cells co-expressing GFP2-beta-arrestin2 assessed as beta-arrestin2 recruitment preincubated for 2 mins with coelenterazine followed by compound addition and measured after 2 mins by BRET assay	F	BAO_0000219	cell-based format	Homo sapiens	None	None	HEK293T	None				CHEMBL217	Dopamine D2 receptor	Homo sapiens	SINGLE PROTEIN	CHEMBL4840367	1	Scientific Literature	J Med Chem	2021	None	TIME = 0.03333 hr	PARTIAL AGONIST
CHEMBL4852835		None	396.46	0	3.84	(-)-14j	COc1ccc(F)cc1[C@@H]1C[C@H]1CNCCCOc1ccc2ccc(=O)[nH]c2c1	EC50	'='	14.79	nM	7.83			UO_0000065					0	CHEMBL4842095	Partial agonist activity at D2 receptor (unknown origin) expressed in HEK293T cells co-expressing GFP2-beta-arrestin2 assessed as beta-arrestin2 recruitment preincubated for 2 mins with coelenterazine followed by compound addition and measured after 2 mins by BRET assay	F	BAO_0000219	cell-based format	Homo sapiens	None	None	HEK293T	None				CHEMBL217	Dopamine D2 receptor	Homo sapiens	SINGLE PROTEIN	CHEMBL4840367	1	Scientific Literature	J Med Chem	2021	None	TIME = 0.03333 hr	PARTIAL AGONIST
CHEMBL4872548		None	392.50	0	4.09	14a	COc1ccccc1C1CC1CNCCCCOc1ccc2ccc(=O)[nH]c2c1	EC50	'='	26.3	nM	7.58			UO_0000065					0	CHEMBL4842093	Partial agonist activity at D2 receptor (unknown origin) expressed in HEK293T cells co-expressing Rluc8-tagged Galpahi1 assessed as Galphai1 dissociation preincubated for 2 mins with coelenterazine followed by compound addition and measured after 2 mins by BRET assay	F	BAO_0000219	cell-based format	Homo sapiens	None	None	HEK293T	None				CHEMBL217	Dopamine D2 receptor	Homo sapiens	SINGLE PROTEIN	CHEMBL4840367	1	Scientific Literature	J Med Chem	2021	None	TIME = 0.03333 hr	PARTIAL AGONIST
CHEMBL2028019	CARIPRAZINE	4.0	427.42	0	4.34	2	CN(C)C(=O)N[C@H]1CC[C@H](CCN2CCN(c3cccc(Cl)c3Cl)CC2)CC1	EC50	'='	0.18	nM	9.74			UO_0000065	22.80	0.48	5.40	25.10	0	CHEMBL5236915	Partial agonist activity at human D2 receptor assessed as increase in cAMP accumulation	B	BAO_0000357	single protein format	Homo sapiens	None	None	None	None				CHEMBL217	Dopamine D2 receptor	Homo sapiens	SINGLE PROTEIN	CHEMBL5236546	1	Scientific Literature	J Med Chem	2021	None		PARTIAL AGONIST
CHEMBL5268231		None	469.46	0	3.80	20b; ISAM-A13	CN(CC(=O)NC1CCCCC1)C(=O)CCCN1CCN(c2cccc(Cl)c2Cl)CC1	EC50	'='	2.344	nM	8.63			UO_0000065	18.38	0.38	4.83	15.44	0	CHEMBL5236933	Partial agonist activity at human D2 receptor expressed in HEK293T cells assessed as beta-arrestin recruitment preincubated for 10 mins with coelenterazine followed by compound addition and measured after 10 mins by BRET assay	B	BAO_0000219	cell-based format	Homo sapiens	None	None	HEK293T	None				CHEMBL217	Dopamine D2 receptor	Homo sapiens	SINGLE PROTEIN	CHEMBL5236546	1	Scientific Literature	J Med Chem	2021	None	TIME = 0.1667 hr	PARTIAL AGONIST
CHEMBL77563		None	326.83	0	3.54	23	Clc1ccccc1N1CCN(Cc2nc3ccccc3[nH]2)CC1	EC50	'='	7.2	nM	8.14			UO_0000065	24.91	0.48	4.60	23.16	0	CHEMBL5235425	Agonist activity at human D2R expressed in HEK293 cells incubated for 3 mins by FLIPR analysis	B	BAO_0000219	cell-based format	Homo sapiens	None	None	HEK293	None				CHEMBL217	Dopamine D2 receptor	Homo sapiens	SINGLE PROTEIN	CHEMBL5233263	1	Scientific Literature	Eur J Med Chem	2021	None	TIME = 0.05 hr	AGONIST
CHEMBL4862770		None	428.96	0	4.79	(+)-14k	COc1ccc(Cl)cc1[C@H]1C[C@@H]1CNCCCCOc1ccc2c(c1)NC(=O)CC2	EC50	'='	6.457	nM	8.19			UO_0000065					0	CHEMBL4842103	Partial agonist activity at D2 receptor (unknown origin) expressed in HEK293T cells co-expressing GalphaoA preincubated for 2 mins with coelenterazine followed by compound addition and measured after 2 mins by BRET assay	F	BAO_0000219	cell-based format	Homo sapiens	None	None	HEK293T	None				CHEMBL217	Dopamine D2 receptor	Homo sapiens	SINGLE PROTEIN	CHEMBL4840367	1	Scientific Literature	J Med Chem	2021	None	TIME = 0.03333 hr	PARTIAL AGONIST
CHEMBL4862770		None	428.96	0	4.79	(+)-14k	COc1ccc(Cl)cc1[C@H]1C[C@@H]1CNCCCCOc1ccc2c(c1)NC(=O)CC2	EC50	'='	8.9	nM	8.05			UO_0000065					0	CHEMBL4842093	Partial agonist activity at D2 receptor (unknown origin) expressed in HEK293T cells co-expressing Rluc8-tagged Galpahi1 assessed as Galphai1 dissociation preincubated for 2 mins with coelenterazine followed by compound addition and measured after 2 mins by BRET assay	F	BAO_0000219	cell-based format	Homo sapiens	None	None	HEK293T	None				CHEMBL217	Dopamine D2 receptor	Homo sapiens	SINGLE PROTEIN	CHEMBL4840367	1	Scientific Literature	J Med Chem	2021	None	TIME = 0.03333 hr	PARTIAL AGONIST
CHEMBL5289063		None	447.54	0	3.25	14	O=c1ccc2c(N3CCCN(CCCCOc4ccc5ccnn5c4)CC3)ccc(O)c2[nH]1	EC50	'='	90.0	nM	7.05			UO_0000065	15.74	0.29	3.80	8.18	0	CHEMBL5236915	Partial agonist activity at human D2 receptor assessed as increase in cAMP accumulation	B	BAO_0000357	single protein format	Homo sapiens	None	None	None	None				CHEMBL217	Dopamine D2 receptor	Homo sapiens	SINGLE PROTEIN	CHEMBL5236546	1	Scientific Literature	J Med Chem	2021	None		PARTIAL AGONIST
CHEMBL5273430		None	532.52	1	3.35	27a; ISAM-A51	CN1CCN(C(=O)CCCN2CCN(c3cccc(Cl)c3Cl)CC2)C(C(=O)NCc2ccccc2)C1	EC50	'='	0.2138	nM	9.67			UO_0000065	18.16	0.37	6.32	16.35	0	CHEMBL5236933	Partial agonist activity at human D2 receptor expressed in HEK293T cells assessed as beta-arrestin recruitment preincubated for 10 mins with coelenterazine followed by compound addition and measured after 10 mins by BRET assay	B	BAO_0000219	cell-based format	Homo sapiens	None	None	HEK293T	None				CHEMBL217	Dopamine D2 receptor	Homo sapiens	SINGLE PROTEIN	CHEMBL5236546	1	Scientific Literature	J Med Chem	2021	None	TIME = 0.1667 hr	PARTIAL AGONIST
CHEMBL5283620		None	556.79	2	6.43	38; D-679	CCCN(CCc1ccc(CCN(CCC)[C@H]2CCc3c(O)cccc3C2)cc1)[C@@H]1CCc2cc(O)c(O)cc2C1	EC50	'='	5.29	nM	8.28			UO_0000065	14.86	0.28	1.85	12.32	0	CHEMBL5240625	Agonist activity at human D2 receptor expressed in CHO cells assessed as stimulation of [35S]GTPgammaS binding by Perkin elmer analysis	B	BAO_0000219	cell-based format	Homo sapiens	None	None	CHO	None				CHEMBL217	Dopamine D2 receptor	Homo sapiens	SINGLE PROTEIN	CHEMBL5236649	1	Scientific Literature	Bioorg Med Chem	2023	None		AGONIST
CHEMBL5270832		None	524.54	1	3.49	27b	CN1CCN(C(=O)CCCN2CCN(c3cccc(Cl)c3Cl)CC2)C(C(=O)NC2CCCCC2)C1	EC50	'='	3.631	nM	8.44			UO_0000065	16.09	0.33	4.95	14.27	0	CHEMBL5236933	Partial agonist activity at human D2 receptor expressed in HEK293T cells assessed as beta-arrestin recruitment preincubated for 10 mins with coelenterazine followed by compound addition and measured after 10 mins by BRET assay	B	BAO_0000219	cell-based format	Homo sapiens	None	None	HEK293T	None				CHEMBL217	Dopamine D2 receptor	Homo sapiens	SINGLE PROTEIN	CHEMBL5236546	1	Scientific Literature	J Med Chem	2021	None	TIME = 0.1667 hr	PARTIAL AGONIST
CHEMBL5267221		None	546.83	2	6.05	13; D-634	CCCN(CCc1ccc(CCN(CCC)[C@H]2CCc3nc(N)sc3C2)cc1)[C@H]1CCc2c(O)cccc2C1	EC50	'='	13.4	nM	7.87			UO_0000065	14.40	0.28	1.82	12.00	0	CHEMBL5240625	Agonist activity at human D2 receptor expressed in CHO cells assessed as stimulation of [35S]GTPgammaS binding by Perkin elmer analysis	B	BAO_0000219	cell-based format	Homo sapiens	None	None	CHO	None				CHEMBL217	Dopamine D2 receptor	Homo sapiens	SINGLE PROTEIN	CHEMBL5236649	1	Scientific Literature	Bioorg Med Chem	2023	None		AGONIST
CHEMBL5181007		None	466.66	0	3.37	130	CCCN(CCN1CCN(c2ccnc3c(O)cccc23)CC1)[C@H]1CCc2nc(N)sc2C1	EC50	'='	4.51	nM	8.35			UO_0000065					0	CHEMBL5128640	Agonist activity at human D2 receptor expressed in CHO cells assessed as stimulation of [35S]GTPgammaS binding by liquid scintillation counting method	F	BAO_0000219	cell-based format	Homo sapiens	None	None	CHO	None				CHEMBL217	Dopamine D2 receptor	Homo sapiens	SINGLE PROTEIN	CHEMBL5126552	1	Scientific Literature	Eur J Med Chem	2022	None		AGONIST
CHEMBL4862890		None	410.49	0	4.23	(+)-14i	COc1ccc(F)cc1[C@H]1C[C@@H]1CNCCCCOc1ccc2ccc(=O)[nH]c2c1	EC50	'='	7.18	nM	8.14			UO_0000065					0	CHEMBL4842103	Partial agonist activity at D2 receptor (unknown origin) expressed in HEK293T cells co-expressing GalphaoA preincubated for 2 mins with coelenterazine followed by compound addition and measured after 2 mins by BRET assay	F	BAO_0000219	cell-based format	Homo sapiens	None	None	HEK293T	None				CHEMBL217	Dopamine D2 receptor	Homo sapiens	SINGLE PROTEIN	CHEMBL4840367	1	Scientific Literature	J Med Chem	2021	None	TIME = 0.03333 hr	PARTIAL AGONIST
CHEMBL4862770		None	428.96	0	4.79	(+)-14k	COc1ccc(Cl)cc1[C@H]1C[C@@H]1CNCCCCOc1ccc2c(c1)NC(=O)CC2	EC50	'='	6.45	nM	8.19			UO_0000065					0	CHEMBL4842103	Partial agonist activity at D2 receptor (unknown origin) expressed in HEK293T cells co-expressing GalphaoA preincubated for 2 mins with coelenterazine followed by compound addition and measured after 2 mins by BRET assay	F	BAO_0000219	cell-based format	Homo sapiens	None	None	HEK293T	None				CHEMBL217	Dopamine D2 receptor	Homo sapiens	SINGLE PROTEIN	CHEMBL4840367	1	Scientific Literature	J Med Chem	2021	None	TIME = 0.03333 hr	PARTIAL AGONIST
CHEMBL5275212		None	534.83	2	7.67	Ia	CCCN(CCCCCCCCCN(CCC)[C@H]1CCc2c(O)cccc2C1)[C@@H]1CCc2c(O)cccc2C1	EC50	'='	1.7	nM	8.77			UO_0000065	16.40	0.31	1.10	18.68	0	CHEMBL5240625	Agonist activity at human D2 receptor expressed in CHO cells assessed as stimulation of [35S]GTPgammaS binding by Perkin elmer analysis	B	BAO_0000219	cell-based format	Homo sapiens	None	None	CHO	None				CHEMBL217	Dopamine D2 receptor	Homo sapiens	SINGLE PROTEIN	CHEMBL5236649	1	Scientific Literature	Bioorg Med Chem	2023	None		AGONIST
CHEMBL4857759		None	426.94	0	4.74	14k	COc1ccc(Cl)cc1C1CC1CNCCCCOc1ccc2ccc(=O)[nH]c2c1	EC50	'='	7.762	nM	8.11			UO_0000065					0	CHEMBL4842093	Partial agonist activity at D2 receptor (unknown origin) expressed in HEK293T cells co-expressing Rluc8-tagged Galpahi1 assessed as Galphai1 dissociation preincubated for 2 mins with coelenterazine followed by compound addition and measured after 2 mins by BRET assay	F	BAO_0000219	cell-based format	Homo sapiens	None	None	HEK293T	None				CHEMBL217	Dopamine D2 receptor	Homo sapiens	SINGLE PROTEIN	CHEMBL4840367	1	Scientific Literature	J Med Chem	2021	None	TIME = 0.03333 hr	PARTIAL AGONIST
