# Supplementary material for: Perry Disease: Current Outlook and Advances in Drug Discovery Approach to Symptomatic Treatment
Source: Int J Mol Sci. 2024 Oct 3;25(19):10652. doi: 10.3390/ijms251910652 (PMC11476970; doi:10.3390/ijms251910652)
Supplement: Supplementary file 1 [file ijms-25-10652-s001.zip › s4_5ht-1a_chembl.csv]

Molecule ChEMBL ID	Molecule Name	Molecule Max Phase	Molecular Weight	#RO5 Violations	AlogP	Compound Key	Smiles	Standard Type	Standard Relation	Standard Value	Standard Units	pChEMBL Value	Data Validity Comment	Comment	Uo Units	Ligand Efficiency BEI	Ligand Efficiency LE	Ligand Efficiency LLE	Ligand Efficiency SEI	Potential Duplicate	Assay ChEMBL ID	Assay Description	Assay Type	BAO Format ID	BAO Label	Assay Organism	Assay Tissue ChEMBL ID	Assay Tissue Name	Assay Cell Type	Assay Subcellular Fraction	Assay Parameters	Assay Variant Accession	Assay Variant Mutation	Target ChEMBL ID	Target Name	Target Organism	Target Type	Document ChEMBL ID	Source ID	Source Description	Document Journal	Document Year	Cell ChEMBL ID	Properties	Action Type	Standard Text Value
CHEMBL4648027		None	476.43	0	4.62	S7	O=c1n(CCCCN2CCN(c3cccc4sccc34)CC2)nc2c(Cl)cc(Cl)cn12	EC50	'='	0.1	nM	10.00			UO_0000065					0	CHEMBL4619929	Agonist activity at 5HT1A receptor (unknown origin) by calcium-dye based FLIPR assay	F	BAO_0000357	single protein format	Homo sapiens	None	None	None	None				CHEMBL214	Serotonin 1a (5-HT1a) receptor	Homo sapiens	SINGLE PROTEIN	CHEMBL4619707	1	Scientific Literature	Bioorg Med Chem Lett	2020	None
CHEMBL4741908		None	421.57	0	4.23	3	O=C1COc2ccccc2N1CCCCN1CCN(c2cccc3sccc23)CC1	EC50	'='	0.51	nM	9.29			UO_0000065					0	CHEMBL4708969	Agonist activity at 5-HT1A receptor (unknown origin) preincubated for 60 mins followed by addition of Eu-cAMP and measured after 60 mins by plate reader method	F	BAO_0000019	assay format	Homo sapiens	None	None	None	None				CHEMBL214	Serotonin 1a (5-HT1a) receptor	Homo sapiens	SINGLE PROTEIN	CHEMBL4706522	1	Scientific Literature	Eur J Med Chem	2020	None	TIME = 2.0 hr	AGONIST
CHEMBL4638430		None	432.55	0	3.18	S14	N#Cc1cccn2c(=O)n(CCCCN3CCN(c4cccc5sccc45)CC3)nc12	EC50	'='	1.4	nM	8.85			UO_0000065					0	CHEMBL4619929	Agonist activity at 5HT1A receptor (unknown origin) by calcium-dye based FLIPR assay	F	BAO_0000357	single protein format	Homo sapiens	None	None	None	None				CHEMBL214	Serotonin 1a (5-HT1a) receptor	Homo sapiens	SINGLE PROTEIN	CHEMBL4619707	1	Scientific Literature	Bioorg Med Chem Lett	2020	None
CHEMBL4633978		None	441.99	0	3.97	S5	O=c1n(CCCCN2CCN(c3cccc4sccc34)CC2)nc2ccc(Cl)cn12	EC50	'='	9.5	nM	8.02			UO_0000065					0	CHEMBL4619929	Agonist activity at 5HT1A receptor (unknown origin) by calcium-dye based FLIPR assay	F	BAO_0000357	single protein format	Homo sapiens	None	None	None	None				CHEMBL214	Serotonin 1a (5-HT1a) receptor	Homo sapiens	SINGLE PROTEIN	CHEMBL4619707	1	Scientific Literature	Bioorg Med Chem Lett	2020	None
CHEMBL4644352		None	425.53	0	3.45	S3	O=c1n(CCCCN2CCN(c3cccc4sccc34)CC2)nc2c(F)cccn12	EC50	'='	1.8	nM	8.74			UO_0000065					0	CHEMBL4619929	Agonist activity at 5HT1A receptor (unknown origin) by calcium-dye based FLIPR assay	F	BAO_0000357	single protein format	Homo sapiens	None	None	None	None				CHEMBL214	Serotonin 1a (5-HT1a) receptor	Homo sapiens	SINGLE PROTEIN	CHEMBL4619707	1	Scientific Literature	Bioorg Med Chem Lett	2020	None
CHEMBL4644391		None	432.55	0	3.18	S12	N#Cc1ccc2nn(CCCCN3CCN(c4cccc5sccc45)CC3)c(=O)n2c1	EC50	'='	9.7	nM	8.01			UO_0000065					0	CHEMBL4619929	Agonist activity at 5HT1A receptor (unknown origin) by calcium-dye based FLIPR assay	F	BAO_0000357	single protein format	Homo sapiens	None	None	None	None				CHEMBL214	Serotonin 1a (5-HT1a) receptor	Homo sapiens	SINGLE PROTEIN	CHEMBL4619707	1	Scientific Literature	Bioorg Med Chem Lett	2020	None
CHEMBL4649106		None	443.52	0	3.59	S18	O=c1n(CCCCN2CCN(c3cccc4sc(F)cc34)CC2)nc2c(F)cccn12	EC50	'='	1.53	nM	8.81			UO_0000065					0	CHEMBL4619929	Agonist activity at 5HT1A receptor (unknown origin) by calcium-dye based FLIPR assay	F	BAO_0000357	single protein format	Homo sapiens	None	None	None	None				CHEMBL214	Serotonin 1a (5-HT1a) receptor	Homo sapiens	SINGLE PROTEIN	CHEMBL4619707	1	Scientific Literature	Bioorg Med Chem Lett	2020	None
CHEMBL4752177		None	482.38	0	4.56	48	CC(=O)Nc1cccc(OCCNCC2(F)CCN(C(=O)c3ccc(Cl)c(Cl)c3)CC2)c1	EC50	'='	43.65	nM	7.36			UO_0000065					0	CHEMBL4670409	Biased agonist activity at human 5-HT1A receptor stably expressed in CHO-K1 cells co-expressing Galpha16/GPCR assessed as increase in calcium mobilization measured for 30 secs in presence of coelenterazine by aequorin-reporter gene based luminescence assay	F	BAO_0000219	cell-based format	Homo sapiens	None	None	CHO-K1	None				CHEMBL214	Serotonin 1a (5-HT1a) receptor	Homo sapiens	SINGLE PROTEIN	CHEMBL4665789	1	Scientific Literature	J Med Chem	2020	None	TIME = 0.008333 hr	AGONIST
CHEMBL4757755		None	449.93	0	4.06	57	O=C(c1ccc(F)c(Cl)c1)N1CCC(F)(CNCCOc2cccc3c2CCN3)CC1	EC50	'='	3.548	nM	8.45			UO_0000065					0	CHEMBL4670409	Biased agonist activity at human 5-HT1A receptor stably expressed in CHO-K1 cells co-expressing Galpha16/GPCR assessed as increase in calcium mobilization measured for 30 secs in presence of coelenterazine by aequorin-reporter gene based luminescence assay	F	BAO_0000219	cell-based format	Homo sapiens	None	None	CHO-K1	None				CHEMBL214	Serotonin 1a (5-HT1a) receptor	Homo sapiens	SINGLE PROTEIN	CHEMBL4665789	1	Scientific Literature	J Med Chem	2020	None	TIME = 0.008333 hr	AGONIST
CHEMBL4741857		None	408.88	0	4.09	3; NLX-219	O=C(c1ccc(F)c(Cl)c1)N1CCC(F)(CNCCOc2ccccc2)CC1	EC50	'='	8.128	nM	8.09			UO_0000065					1	CHEMBL4670405	Biased agonist activity at human 5-HT1A receptor stably expressed in CHO-K1 cells assessed as inhibition of forskolin-induced cAMP accumulation after 40 mins by LANCE Ultra cAMP kit-based TR-FRET assay	F	BAO_0000219	cell-based format	Homo sapiens	None	None	CHO-K1	None				CHEMBL214	Serotonin 1a (5-HT1a) receptor	Homo sapiens	SINGLE PROTEIN	CHEMBL4665789	1	Scientific Literature	J Med Chem	2020	None	TIME = 0.6667 hr	AGONIST
CHEMBL4750444		None	451.90	0	3.19	42	NC(=O)c1ccccc1OCCNCC1(F)CCN(C(=O)c2ccc(F)c(Cl)c2)CC1	EC50	'='	29.51	nM	7.53			UO_0000065					0	CHEMBL4670409	Biased agonist activity at human 5-HT1A receptor stably expressed in CHO-K1 cells co-expressing Galpha16/GPCR assessed as increase in calcium mobilization measured for 30 secs in presence of coelenterazine by aequorin-reporter gene based luminescence assay	F	BAO_0000219	cell-based format	Homo sapiens	None	None	CHO-K1	None				CHEMBL214	Serotonin 1a (5-HT1a) receptor	Homo sapiens	SINGLE PROTEIN	CHEMBL4665789	1	Scientific Literature	J Med Chem	2020	None	TIME = 0.008333 hr	AGONIST
CHEMBL49	BUSPIRONE	4.0	385.51	0	2.09	Buspirone	O=C1CC2(CCCC2)CC(=O)N1CCCCN1CCN(c2ncccn2)CC1	EC50	'='	15.14	nM	7.82			UO_0000065	20.28	0.38	5.73	11.23	1	CHEMBL4670403	Biased agonist activity at human 5-HT1A receptor stably expressed in CHO-K1 cells assessed as increase in ERK1/2 phosphorylation after 15 mins by Alphalisa assay	B	BAO_0000219	cell-based format	Homo sapiens	None	None	CHO-K1	None				CHEMBL214	Serotonin 1a (5-HT1a) receptor	Homo sapiens	SINGLE PROTEIN	CHEMBL4665789	1	Scientific Literature	J Med Chem	2020	None	TIME = 0.25 hr	AGONIST
CHEMBL4790600		None	478.97	0	4.81	55	CC1(C)Cc2cccc(OCCNCC3(F)CCN(C(=O)c4ccc(F)c(Cl)c4)CC3)c2O1	EC50	'='	0.01023	nM	10.99			UO_0000065	22.95	0.45	6.18	21.63	0	CHEMBL4670403	Biased agonist activity at human 5-HT1A receptor stably expressed in CHO-K1 cells assessed as increase in ERK1/2 phosphorylation after 15 mins by Alphalisa assay	B	BAO_0000219	cell-based format	Homo sapiens	None	None	CHO-K1	None				CHEMBL214	Serotonin 1a (5-HT1a) receptor	Homo sapiens	SINGLE PROTEIN	CHEMBL4665789	1	Scientific Literature	J Med Chem	2020	None	TIME = 0.25 hr	AGONIST
CHEMBL56	8-OH-DPAT	None	247.38	0	3.37	(+/-)8-OH-DPAT	CCCN(CCC)C1CCc2cccc(O)c2C1	EC50	'='	31.62	nM	7.50			UO_0000065					1	CHEMBL4670405	Biased agonist activity at human 5-HT1A receptor stably expressed in CHO-K1 cells assessed as inhibition of forskolin-induced cAMP accumulation after 40 mins by LANCE Ultra cAMP kit-based TR-FRET assay	F	BAO_0000219	cell-based format	Homo sapiens	None	None	CHO-K1	None				CHEMBL214	Serotonin 1a (5-HT1a) receptor	Homo sapiens	SINGLE PROTEIN	CHEMBL4665789	1	Scientific Literature	J Med Chem	2020	None	TIME = 0.6667 hr	AGONIST
CHEMBL4741857		None	408.88	0	4.09	3; NLX-219	O=C(c1ccc(F)c(Cl)c1)N1CCC(F)(CNCCOc2ccccc2)CC1	EC50	'='	10.47	nM	7.98			UO_0000065	19.52	0.39	3.89	19.20	1	CHEMBL4670407	Biased agonist activity at Gal4-VP16 transcription factor linked human 5-HT1A receptor expressed in human U2OS cells assessed as induction of beta-arrestin2 recruitment measured after 5 hrs by Tango assay	B	BAO_0000219	cell-based format	Homo sapiens	None	None	U2OS	None				CHEMBL214	Serotonin 1a (5-HT1a) receptor	Homo sapiens	SINGLE PROTEIN	CHEMBL4665789	1	Scientific Literature	J Med Chem	2020	None	TIME = 5.0 hr	AGONIST
CHEMBL4760271		None	426.87	0	4.23	28	O=C(c1ccc(F)c(Cl)c1)N1CCC(F)(CNCCOc2ccccc2F)CC1	EC50	'='	24.55	nM	7.61			UO_0000065	17.83	0.36	3.38	18.31	0	CHEMBL4670407	Biased agonist activity at Gal4-VP16 transcription factor linked human 5-HT1A receptor expressed in human U2OS cells assessed as induction of beta-arrestin2 recruitment measured after 5 hrs by Tango assay	B	BAO_0000219	cell-based format	Homo sapiens	None	None	U2OS	None				CHEMBL214	Serotonin 1a (5-HT1a) receptor	Homo sapiens	SINGLE PROTEIN	CHEMBL4665789	1	Scientific Literature	J Med Chem	2020	None	TIME = 5.0 hr	AGONIST
CHEMBL4752177		None	482.38	0	4.56	48	CC(=O)Nc1cccc(OCCNCC2(F)CCN(C(=O)c3ccc(Cl)c(Cl)c3)CC2)c1	EC50	'='	0.02512	nM	10.60			UO_0000065	21.97	0.45	6.04	15.00	0	CHEMBL4670407	Biased agonist activity at Gal4-VP16 transcription factor linked human 5-HT1A receptor expressed in human U2OS cells assessed as induction of beta-arrestin2 recruitment measured after 5 hrs by Tango assay	B	BAO_0000219	cell-based format	Homo sapiens	None	None	U2OS	None				CHEMBL214	Serotonin 1a (5-HT1a) receptor	Homo sapiens	SINGLE PROTEIN	CHEMBL4665789	1	Scientific Literature	J Med Chem	2020	None	TIME = 5.0 hr	AGONIST
CHEMBL56	8-OH-DPAT	None	247.38	0	3.37	(+/-)8-OH-DPAT	CCCN(CCC)C1CCc2cccc(O)c2C1	EC50	'='	21.88	nM	7.66			UO_0000065					0	CHEMBL4670409	Biased agonist activity at human 5-HT1A receptor stably expressed in CHO-K1 cells co-expressing Galpha16/GPCR assessed as increase in calcium mobilization measured for 30 secs in presence of coelenterazine by aequorin-reporter gene based luminescence assay	F	BAO_0000219	cell-based format	Homo sapiens	None	None	CHO-K1	None				CHEMBL214	Serotonin 1a (5-HT1a) receptor	Homo sapiens	SINGLE PROTEIN	CHEMBL4665789	1	Scientific Literature	J Med Chem	2020	None	TIME = 0.008333 hr	AGONIST
CHEMBL4777581		None	451.90	0	3.19	43	NC(=O)c1cccc(OCCNCC2(F)CCN(C(=O)c3ccc(F)c(Cl)c3)CC2)c1	EC50	'='	38.02	nM	7.42			UO_0000065					0	CHEMBL4670409	Biased agonist activity at human 5-HT1A receptor stably expressed in CHO-K1 cells co-expressing Galpha16/GPCR assessed as increase in calcium mobilization measured for 30 secs in presence of coelenterazine by aequorin-reporter gene based luminescence assay	F	BAO_0000219	cell-based format	Homo sapiens	None	None	CHO-K1	None				CHEMBL214	Serotonin 1a (5-HT1a) receptor	Homo sapiens	SINGLE PROTEIN	CHEMBL4665789	1	Scientific Literature	J Med Chem	2020	None	TIME = 0.008333 hr	AGONIST
CHEMBL39	SEROTONIN	3.0	176.22	0	1.37	5-HT	NCCc1c[nH]c2ccc(O)cc12	EC50	'='	5.8	nM	8.24			UO_0000065					1	CHEMBL4709855	Agonist activity at human 5HT1A receptor expressed in CHO-K1 cells by calcium 4 dye based FLIPR assay	F	BAO_0000219	cell-based format	Homo sapiens	None	None	CHO-K1	None				CHEMBL214	Serotonin 1a (5-HT1a) receptor	Homo sapiens	SINGLE PROTEIN	CHEMBL4706549	1	Scientific Literature	Eur J Med Chem	2020	None		AGONIST
CHEMBL4746386		None	443.32	0	4.75	32	O=C(c1ccc(F)c(Cl)c1)N1CCC(F)(CNCCOc2ccccc2Cl)CC1	EC50	'='	17.38	nM	7.76			UO_0000065	17.50	0.37	3.01	18.67	0	CHEMBL4670407	Biased agonist activity at Gal4-VP16 transcription factor linked human 5-HT1A receptor expressed in human U2OS cells assessed as induction of beta-arrestin2 recruitment measured after 5 hrs by Tango assay	B	BAO_0000219	cell-based format	Homo sapiens	None	None	U2OS	None				CHEMBL214	Serotonin 1a (5-HT1a) receptor	Homo sapiens	SINGLE PROTEIN	CHEMBL4665789	1	Scientific Literature	J Med Chem	2020	None	TIME = 5.0 hr	AGONIST
CHEMBL4751542		None	470.66	0	3.78	10	Nc1ccc2c(c1)N(CCCCN1CCN(c3cccc4sccc34)CC1)S(=O)(=O)CC2	EC50	'='	0.7943	nM	9.10			UO_0000065					0	CHEMBL4708969	Agonist activity at 5-HT1A receptor (unknown origin) preincubated for 60 mins followed by addition of Eu-cAMP and measured after 60 mins by plate reader method	F	BAO_0000019	assay format	Homo sapiens	None	None	None	None				CHEMBL214	Serotonin 1a (5-HT1a) receptor	Homo sapiens	SINGLE PROTEIN	CHEMBL4706522	1	Scientific Literature	Eur J Med Chem	2020	None	TIME = 2.0 hr	AGONIST
CHEMBL4755058		None	465.93	0	4.05	47	CC(=O)Nc1cccc(OCCNCC2(F)CCN(C(=O)c3ccc(F)c(Cl)c3)CC2)c1	EC50	'='	0.0138	nM	10.86			UO_0000065					0	CHEMBL4670405	Biased agonist activity at human 5-HT1A receptor stably expressed in CHO-K1 cells assessed as inhibition of forskolin-induced cAMP accumulation after 40 mins by LANCE Ultra cAMP kit-based TR-FRET assay	F	BAO_0000219	cell-based format	Homo sapiens	None	None	CHO-K1	None				CHEMBL214	Serotonin 1a (5-HT1a) receptor	Homo sapiens	SINGLE PROTEIN	CHEMBL4665789	1	Scientific Literature	J Med Chem	2020	None	TIME = 0.6667 hr	AGONIST
CHEMBL4790600		None	478.97	0	4.81	55	CC1(C)Cc2cccc(OCCNCC3(F)CCN(C(=O)c4ccc(F)c(Cl)c4)CC3)c2O1	EC50	'='	6.607	nM	8.18			UO_0000065					0	CHEMBL4670405	Biased agonist activity at human 5-HT1A receptor stably expressed in CHO-K1 cells assessed as inhibition of forskolin-induced cAMP accumulation after 40 mins by LANCE Ultra cAMP kit-based TR-FRET assay	F	BAO_0000219	cell-based format	Homo sapiens	None	None	CHO-K1	None				CHEMBL214	Serotonin 1a (5-HT1a) receptor	Homo sapiens	SINGLE PROTEIN	CHEMBL4665789	1	Scientific Literature	J Med Chem	2020	None	TIME = 0.6667 hr	AGONIST
CHEMBL4752177		None	482.38	0	4.56	48	CC(=O)Nc1cccc(OCCNCC2(F)CCN(C(=O)c3ccc(Cl)c(Cl)c3)CC2)c1	EC50	'='	0.5888	nM	9.23			UO_0000065	19.13	0.39	4.67	13.06	0	CHEMBL4670403	Biased agonist activity at human 5-HT1A receptor stably expressed in CHO-K1 cells assessed as increase in ERK1/2 phosphorylation after 15 mins by Alphalisa assay	B	BAO_0000219	cell-based format	Homo sapiens	None	None	CHO-K1	None				CHEMBL214	Serotonin 1a (5-HT1a) receptor	Homo sapiens	SINGLE PROTEIN	CHEMBL4665789	1	Scientific Literature	J Med Chem	2020	None	TIME = 0.25 hr	AGONIST
CHEMBL4800109		None	366.51	0	3.14	5j	CC(C)N(CCCN1CCN(c2ccccn2)CC1)C(=O)c1ccccc1	EC50	'='	22.8	nM	7.64			UO_0000065					0	CHEMBL4686221	Agonist activity at human 5H1A receptor expressed in HEK293 cells incubated for 60 mins by Eu-cAMP tracer based LANCE ultra cAMP assay	F	BAO_0000219	cell-based format	Homo sapiens	None	None	HEK293	None				CHEMBL214	Serotonin 1a (5-HT1a) receptor	Homo sapiens	SINGLE PROTEIN	CHEMBL4680230	1	Scientific Literature	Eur J Med Chem	2020	None	TIME = 1.0 hr	AGONIST
CHEMBL4647011		None	425.53	0	3.45	S2	O=c1n(CCCCN2CCN(c3cccc4sccc34)CC2)nc2ccc(F)cn12	EC50	'='	0.1	nM	10.00			UO_0000065					0	CHEMBL4619929	Agonist activity at 5HT1A receptor (unknown origin) by calcium-dye based FLIPR assay	F	BAO_0000357	single protein format	Homo sapiens	None	None	None	None				CHEMBL214	Serotonin 1a (5-HT1a) receptor	Homo sapiens	SINGLE PROTEIN	CHEMBL4619707	1	Scientific Literature	Bioorg Med Chem Lett	2020	None
CHEMBL4635414		None	443.52	0	3.59	S4	O=c1n(CCCCN2CCN(c3cccc4sccc34)CC2)nc2c(F)cc(F)cn12	EC50	'='	1.2	nM	8.92			UO_0000065					0	CHEMBL4619929	Agonist activity at 5HT1A receptor (unknown origin) by calcium-dye based FLIPR assay	F	BAO_0000357	single protein format	Homo sapiens	None	None	None	None				CHEMBL214	Serotonin 1a (5-HT1a) receptor	Homo sapiens	SINGLE PROTEIN	CHEMBL4619707	1	Scientific Literature	Bioorg Med Chem Lett	2020	None
CHEMBL4634009		None	437.57	0	3.32	S9	COc1cccc2nn(CCCCN3CCN(c4cccc5sccc45)CC3)c(=O)n12	EC50	'='	2.0	nM	8.70			UO_0000065					0	CHEMBL4619929	Agonist activity at 5HT1A receptor (unknown origin) by calcium-dye based FLIPR assay	F	BAO_0000357	single protein format	Homo sapiens	None	None	None	None				CHEMBL214	Serotonin 1a (5-HT1a) receptor	Homo sapiens	SINGLE PROTEIN	CHEMBL4619707	1	Scientific Literature	Bioorg Med Chem Lett	2020	None
CHEMBL4756041		None	459.92	0	4.64	51	O=C(c1ccc(F)c(Cl)c1)N1CCC(F)(CNCCOc2cccc3cccnc23)CC1	EC50	'='	0.5012	nM	9.30			UO_0000065	20.22	0.40	4.66	17.08	0	CHEMBL4670403	Biased agonist activity at human 5-HT1A receptor stably expressed in CHO-K1 cells assessed as increase in ERK1/2 phosphorylation after 15 mins by Alphalisa assay	B	BAO_0000219	cell-based format	Homo sapiens	None	None	CHO-K1	None				CHEMBL214	Serotonin 1a (5-HT1a) receptor	Homo sapiens	SINGLE PROTEIN	CHEMBL4665789	1	Scientific Literature	J Med Chem	2020	None	TIME = 0.25 hr	AGONIST
CHEMBL4747425		None	426.87	0	4.23	31	O=C(c1ccc(F)c(Cl)c1)N1CCC(F)(CNCCOc2ccc(F)cc2)CC1	EC50	'='	42.66	nM	7.37			UO_0000065					0	CHEMBL4670405	Biased agonist activity at human 5-HT1A receptor stably expressed in CHO-K1 cells assessed as inhibition of forskolin-induced cAMP accumulation after 40 mins by LANCE Ultra cAMP kit-based TR-FRET assay	F	BAO_0000219	cell-based format	Homo sapiens	None	None	CHO-K1	None				CHEMBL214	Serotonin 1a (5-HT1a) receptor	Homo sapiens	SINGLE PROTEIN	CHEMBL4665789	1	Scientific Literature	J Med Chem	2020	None	TIME = 0.6667 hr	AGONIST
CHEMBL4756041		None	459.92	0	4.64	51	O=C(c1ccc(F)c(Cl)c1)N1CCC(F)(CNCCOc2cccc3cccnc23)CC1	EC50	'='	13.49	nM	7.87			UO_0000065					0	CHEMBL4670409	Biased agonist activity at human 5-HT1A receptor stably expressed in CHO-K1 cells co-expressing Galpha16/GPCR assessed as increase in calcium mobilization measured for 30 secs in presence of coelenterazine by aequorin-reporter gene based luminescence assay	F	BAO_0000219	cell-based format	Homo sapiens	None	None	CHO-K1	None				CHEMBL214	Serotonin 1a (5-HT1a) receptor	Homo sapiens	SINGLE PROTEIN	CHEMBL4665789	1	Scientific Literature	J Med Chem	2020	None	TIME = 0.008333 hr	AGONIST
CHEMBL4796345		None	437.92	0	4.13	45	CNc1cccc(OCCNCC2(F)CCN(C(=O)c3ccc(F)c(Cl)c3)CC2)c1	EC50	'='	0.07413	nM	10.13			UO_0000065	23.13	0.46	6.00	18.90	0	CHEMBL4670403	Biased agonist activity at human 5-HT1A receptor stably expressed in CHO-K1 cells assessed as increase in ERK1/2 phosphorylation after 15 mins by Alphalisa assay	B	BAO_0000219	cell-based format	Homo sapiens	None	None	CHO-K1	None				CHEMBL214	Serotonin 1a (5-HT1a) receptor	Homo sapiens	SINGLE PROTEIN	CHEMBL4665789	1	Scientific Literature	J Med Chem	2020	None	TIME = 0.25 hr	AGONIST
CHEMBL4739908		None	426.87	0	4.23	29	O=C(c1ccc(F)c(Cl)c1)N1CCC(F)(CNCCOc2cccc(F)c2)CC1	EC50	'='	69.18	nM	7.16			UO_0000065					0	CHEMBL4670409	Biased agonist activity at human 5-HT1A receptor stably expressed in CHO-K1 cells co-expressing Galpha16/GPCR assessed as increase in calcium mobilization measured for 30 secs in presence of coelenterazine by aequorin-reporter gene based luminescence assay	F	BAO_0000219	cell-based format	Homo sapiens	None	None	CHO-K1	None				CHEMBL214	Serotonin 1a (5-HT1a) receptor	Homo sapiens	SINGLE PROTEIN	CHEMBL4665789	1	Scientific Literature	J Med Chem	2020	None	TIME = 0.008333 hr	AGONIST
CHEMBL230963		None	394.85	0	3.31	1; NLX-101, F15599	Cc1cnc(CNCC2(F)CCN(C(=O)c3ccc(F)c(Cl)c3)CC2)nc1	EC50	'='	60.26	nM	7.22			UO_0000065					1	CHEMBL4670405	Biased agonist activity at human 5-HT1A receptor stably expressed in CHO-K1 cells assessed as inhibition of forskolin-induced cAMP accumulation after 40 mins by LANCE Ultra cAMP kit-based TR-FRET assay	F	BAO_0000219	cell-based format	Homo sapiens	None	None	CHO-K1	None				CHEMBL214	Serotonin 1a (5-HT1a) receptor	Homo sapiens	SINGLE PROTEIN	CHEMBL4665789	1	Scientific Literature	J Med Chem	2020	None	TIME = 0.6667 hr	AGONIST
CHEMBL4752177		None	482.38	0	4.56	48	CC(=O)Nc1cccc(OCCNCC2(F)CCN(C(=O)c3ccc(Cl)c(Cl)c3)CC2)c1	EC50	'='	0.06607	nM	10.18			UO_0000065					0	CHEMBL4670405	Biased agonist activity at human 5-HT1A receptor stably expressed in CHO-K1 cells assessed as inhibition of forskolin-induced cAMP accumulation after 40 mins by LANCE Ultra cAMP kit-based TR-FRET assay	F	BAO_0000219	cell-based format	Homo sapiens	None	None	CHO-K1	None				CHEMBL214	Serotonin 1a (5-HT1a) receptor	Homo sapiens	SINGLE PROTEIN	CHEMBL4665789	1	Scientific Literature	J Med Chem	2020	None	TIME = 0.6667 hr	AGONIST
CHEMBL4747425		None	426.87	0	4.23	31	O=C(c1ccc(F)c(Cl)c1)N1CCC(F)(CNCCOc2ccc(F)cc2)CC1	EC50	'='	87.1	nM	7.06			UO_0000065	16.54	0.33	2.83	16.98	0	CHEMBL4670407	Biased agonist activity at Gal4-VP16 transcription factor linked human 5-HT1A receptor expressed in human U2OS cells assessed as induction of beta-arrestin2 recruitment measured after 5 hrs by Tango assay	B	BAO_0000219	cell-based format	Homo sapiens	None	None	U2OS	None				CHEMBL214	Serotonin 1a (5-HT1a) receptor	Homo sapiens	SINGLE PROTEIN	CHEMBL4665789	1	Scientific Literature	J Med Chem	2020	None	TIME = 5.0 hr	AGONIST
CHEMBL4755058		None	465.93	0	4.05	47	CC(=O)Nc1cccc(OCCNCC2(F)CCN(C(=O)c3ccc(F)c(Cl)c3)CC2)c1	EC50	'='	0.0002089	nM		Outside typical range		UO_0000065					0	CHEMBL4670407	Biased agonist activity at Gal4-VP16 transcription factor linked human 5-HT1A receptor expressed in human U2OS cells assessed as induction of beta-arrestin2 recruitment measured after 5 hrs by Tango assay	B	BAO_0000219	cell-based format	Homo sapiens	None	None	U2OS	None				CHEMBL214	Serotonin 1a (5-HT1a) receptor	Homo sapiens	SINGLE PROTEIN	CHEMBL4665789	1	Scientific Literature	J Med Chem	2020	None	TIME = 5.0 hr	AGONIST
CHEMBL4756233		None	447.91	0	4.57	56	O=C(c1ccc(F)c(Cl)c1)N1CCC(F)(CNCCOc2cccc3[nH]ccc23)CC1	EC50	'='	0.00002138	nM		Outside typical range		UO_0000065					0	CHEMBL4670407	Biased agonist activity at Gal4-VP16 transcription factor linked human 5-HT1A receptor expressed in human U2OS cells assessed as induction of beta-arrestin2 recruitment measured after 5 hrs by Tango assay	B	BAO_0000219	cell-based format	Homo sapiens	None	None	U2OS	None				CHEMBL214	Serotonin 1a (5-HT1a) receptor	Homo sapiens	SINGLE PROTEIN	CHEMBL4665789	1	Scientific Literature	J Med Chem	2020	None	TIME = 5.0 hr	AGONIST
CHEMBL4760666		None	451.95	0	4.16	46	CN(C)c1cccc(OCCNCC2(F)CCN(C(=O)c3ccc(F)c(Cl)c3)CC2)c1	EC50	'='	6.026	nM	8.22			UO_0000065	18.19	0.36	4.06	18.34	0	CHEMBL4670403	Biased agonist activity at human 5-HT1A receptor stably expressed in CHO-K1 cells assessed as increase in ERK1/2 phosphorylation after 15 mins by Alphalisa assay	B	BAO_0000219	cell-based format	Homo sapiens	None	None	CHO-K1	None				CHEMBL214	Serotonin 1a (5-HT1a) receptor	Homo sapiens	SINGLE PROTEIN	CHEMBL4665789	1	Scientific Literature	J Med Chem	2020	None	TIME = 0.25 hr	AGONIST
CHEMBL4747425		None	426.87	0	4.23	31	O=C(c1ccc(F)c(Cl)c1)N1CCC(F)(CNCCOc2ccc(F)cc2)CC1	EC50	'='	5.754	nM	8.24			UO_0000065	19.30	0.39	4.01	19.82	0	CHEMBL4670403	Biased agonist activity at human 5-HT1A receptor stably expressed in CHO-K1 cells assessed as increase in ERK1/2 phosphorylation after 15 mins by Alphalisa assay	B	BAO_0000219	cell-based format	Homo sapiens	None	None	CHO-K1	None				CHEMBL214	Serotonin 1a (5-HT1a) receptor	Homo sapiens	SINGLE PROTEIN	CHEMBL4665789	1	Scientific Literature	J Med Chem	2020	None	TIME = 0.25 hr	AGONIST
CHEMBL4648979		None	432.55	0	3.18	S13	N#Cc1ccn2c(=O)n(CCCCN3CCN(c4cccc5sccc45)CC3)nc2c1	EC50	'='	5.9	nM	8.23			UO_0000065					0	CHEMBL4619929	Agonist activity at 5HT1A receptor (unknown origin) by calcium-dye based FLIPR assay	F	BAO_0000357	single protein format	Homo sapiens	None	None	None	None				CHEMBL214	Serotonin 1a (5-HT1a) receptor	Homo sapiens	SINGLE PROTEIN	CHEMBL4619707	1	Scientific Literature	Bioorg Med Chem Lett	2020	None
CHEMBL4777475		None	434.57	0	3.51	8	O=c1[nH]c(=O)n(CCCCN2CCN(c3cccc4sccc34)CC2)c2ccccc12	EC50	'='	3.388	nM	8.47			UO_0000065					0	CHEMBL4708969	Agonist activity at 5-HT1A receptor (unknown origin) preincubated for 60 mins followed by addition of Eu-cAMP and measured after 60 mins by plate reader method	F	BAO_0000019	assay format	Homo sapiens	None	None	None	None				CHEMBL214	Serotonin 1a (5-HT1a) receptor	Homo sapiens	SINGLE PROTEIN	CHEMBL4706522	1	Scientific Literature	Eur J Med Chem	2020	None	TIME = 2.0 hr	AGONIST
CHEMBL5079986		None	525.74	2	5.88	17	CCN1CCC(CCC(=O)c2ccc(N3CCN(CCCCc4c[nH]c5ccc(C#N)cc45)CC3)cc2)CC1	EC50	'='	9.0	nM	8.05			UO_0000065					0	CHEMBL5047396	Agonist activity at human 5-HT1A receptor expressed in HEK293 cells incubated for 60 mins by Eu-cAMP tracer based LANCE ultra cAMP assay	F	BAO_0000219	cell-based format	Homo sapiens	None	None	HEK293	None				CHEMBL214	Serotonin 1a (5-HT1a) receptor	Homo sapiens	SINGLE PROTEIN	CHEMBL5046241	1	Scientific Literature	Eur J Med Chem	2022	None	TIME = 1.0 hr	AGONIST
CHEMBL5088143		None	593.84	2	7.12	36	N#Cc1ccc2[nH]cc(CCCCN3CCN(c4ccc(C(=O)CCC5CCN(Cc6ccsc6)CC5)cc4)CC3)c2c1	EC50	'='	66.6	nM	7.18			UO_0000065					0	CHEMBL5047396	Agonist activity at human 5-HT1A receptor expressed in HEK293 cells incubated for 60 mins by Eu-cAMP tracer based LANCE ultra cAMP assay	F	BAO_0000219	cell-based format	Homo sapiens	None	None	HEK293	None				CHEMBL214	Serotonin 1a (5-HT1a) receptor	Homo sapiens	SINGLE PROTEIN	CHEMBL5046241	1	Scientific Literature	Eur J Med Chem	2022	None	TIME = 1.0 hr	AGONIST
CHEMBL4760621		None	422.90	0	4.40	49	Cc1cccc(OCCNCC2(F)CCN(C(=O)c3ccc(F)c(Cl)c3)CC2)c1	EC50	'='	1.905	nM	8.72			UO_0000065	20.62	0.41	4.32	20.98	0	CHEMBL4670403	Biased agonist activity at human 5-HT1A receptor stably expressed in CHO-K1 cells assessed as increase in ERK1/2 phosphorylation after 15 mins by Alphalisa assay	B	BAO_0000219	cell-based format	Homo sapiens	None	None	CHO-K1	None				CHEMBL214	Serotonin 1a (5-HT1a) receptor	Homo sapiens	SINGLE PROTEIN	CHEMBL4665789	1	Scientific Literature	J Med Chem	2020	None	TIME = 0.25 hr	AGONIST
CHEMBL4740430		None	476.87	1	5.11	50	O=C(c1ccc(F)c(Cl)c1)N1CCC(F)(CNCCOc2cccc(C(F)(F)F)c2)CC1	EC50	'='	56.23	nM	7.25			UO_0000065	15.20	0.31	2.14	17.44	0	CHEMBL4670403	Biased agonist activity at human 5-HT1A receptor stably expressed in CHO-K1 cells assessed as increase in ERK1/2 phosphorylation after 15 mins by Alphalisa assay	B	BAO_0000219	cell-based format	Homo sapiens	None	None	CHO-K1	None				CHEMBL214	Serotonin 1a (5-HT1a) receptor	Homo sapiens	SINGLE PROTEIN	CHEMBL4665789	1	Scientific Literature	J Med Chem	2020	None	TIME = 0.25 hr	AGONIST
CHEMBL4757755		None	449.93	0	4.06	57	O=C(c1ccc(F)c(Cl)c1)N1CCC(F)(CNCCOc2cccc3c2CCN3)CC1	EC50	'='	0.003631	nM		Outside typical range		UO_0000065					0	CHEMBL4670403	Biased agonist activity at human 5-HT1A receptor stably expressed in CHO-K1 cells assessed as increase in ERK1/2 phosphorylation after 15 mins by Alphalisa assay	B	BAO_0000219	cell-based format	Homo sapiens	None	None	CHO-K1	None				CHEMBL214	Serotonin 1a (5-HT1a) receptor	Homo sapiens	SINGLE PROTEIN	CHEMBL4665789	1	Scientific Literature	J Med Chem	2020	None	TIME = 0.25 hr	AGONIST
CHEMBL4790662		None	455.36	0	4.61	39	COc1cccc(OCCNCC2(F)CCN(C(=O)c3ccc(Cl)c(Cl)c3)CC2)c1	EC50	'='	20.42	nM	7.69			UO_0000065					0	CHEMBL4670405	Biased agonist activity at human 5-HT1A receptor stably expressed in CHO-K1 cells assessed as inhibition of forskolin-induced cAMP accumulation after 40 mins by LANCE Ultra cAMP kit-based TR-FRET assay	F	BAO_0000219	cell-based format	Homo sapiens	None	None	CHO-K1	None				CHEMBL214	Serotonin 1a (5-HT1a) receptor	Homo sapiens	SINGLE PROTEIN	CHEMBL4665789	1	Scientific Literature	J Med Chem	2020	None	TIME = 0.6667 hr	AGONIST
CHEMBL4751777		None	438.90	0	4.10	36	COc1ccccc1OCCNCC1(F)CCN(C(=O)c2ccc(F)c(Cl)c2)CC1	EC50	'='	0.3715	nM	9.43			UO_0000065	21.49	0.43	5.33	18.56	0	CHEMBL4670407	Biased agonist activity at Gal4-VP16 transcription factor linked human 5-HT1A receptor expressed in human U2OS cells assessed as induction of beta-arrestin2 recruitment measured after 5 hrs by Tango assay	B	BAO_0000219	cell-based format	Homo sapiens	None	None	U2OS	None				CHEMBL214	Serotonin 1a (5-HT1a) receptor	Homo sapiens	SINGLE PROTEIN	CHEMBL4665789	1	Scientific Literature	J Med Chem	2020	None	TIME = 5.0 hr	AGONIST
CHEMBL5092455		None	563.75	2	6.26	46	N#Cc1ccc2[nH]cc(CCCN3CCN(c4ccc(C(=O)CCC5CCN(Cc6ccoc6)CC5)cc4)CC3)c2c1	EC50	'='	29.0	nM	7.54			UO_0000065					0	CHEMBL5047396	Agonist activity at human 5-HT1A receptor expressed in HEK293 cells incubated for 60 mins by Eu-cAMP tracer based LANCE ultra cAMP assay	F	BAO_0000219	cell-based format	Homo sapiens	None	None	HEK293	None				CHEMBL214	Serotonin 1a (5-HT1a) receptor	Homo sapiens	SINGLE PROTEIN	CHEMBL5046241	1	Scientific Literature	Eur J Med Chem	2022	None	TIME = 1.0 hr	AGONIST
CHEMBL2387541	TETRAHYDROCANNABIVARIN	2.0	286.42	0	4.96	8;Delta9-THCV	CCCc1cc(O)c2c(c1)OC(C)(C)[C@@H]1CCC(C)=C[C@@H]21	EC50	'='	28.0	nM	7.55			UO_0000065	26.37	0.49	2.59	25.64	0	CHEMBL5096613	Displacement of [35S]GTPgammaS from 5HT1A in human CHO cells incubated for 60 mins by radioligand binding assay	B	BAO_0000219	cell-based format	Homo sapiens	None	None	CHO	None				CHEMBL214	Serotonin 1a (5-HT1a) receptor	Homo sapiens	SINGLE PROTEIN	CHEMBL5096151	1	Scientific Literature	J Nat Prod	2021	None	TIME = 1.0 hr	BINDING AGENT
CHEMBL4796345		None	437.92	0	4.13	45	CNc1cccc(OCCNCC2(F)CCN(C(=O)c3ccc(F)c(Cl)c3)CC2)c1	EC50	'='	0.1122	nM	9.95			UO_0000065					0	CHEMBL4670405	Biased agonist activity at human 5-HT1A receptor stably expressed in CHO-K1 cells assessed as inhibition of forskolin-induced cAMP accumulation after 40 mins by LANCE Ultra cAMP kit-based TR-FRET assay	F	BAO_0000219	cell-based format	Homo sapiens	None	None	CHO-K1	None				CHEMBL214	Serotonin 1a (5-HT1a) receptor	Homo sapiens	SINGLE PROTEIN	CHEMBL4665789	1	Scientific Literature	J Med Chem	2020	None	TIME = 0.6667 hr	AGONIST
CHEMBL4756041		None	459.92	0	4.64	51	O=C(c1ccc(F)c(Cl)c1)N1CCC(F)(CNCCOc2cccc3cccnc23)CC1	EC50	'='	0.001479	nM		Outside typical range		UO_0000065					0	CHEMBL4670407	Biased agonist activity at Gal4-VP16 transcription factor linked human 5-HT1A receptor expressed in human U2OS cells assessed as induction of beta-arrestin2 recruitment measured after 5 hrs by Tango assay	B	BAO_0000219	cell-based format	Homo sapiens	None	None	U2OS	None				CHEMBL214	Serotonin 1a (5-HT1a) receptor	Homo sapiens	SINGLE PROTEIN	CHEMBL4665789	1	Scientific Literature	J Med Chem	2020	None	TIME = 5.0 hr	AGONIST
CHEMBL4756041		None	459.92	0	4.64	51	O=C(c1ccc(F)c(Cl)c1)N1CCC(F)(CNCCOc2cccc3cccnc23)CC1	EC50	'='	0.3388	nM	9.47			UO_0000065					0	CHEMBL4670405	Biased agonist activity at human 5-HT1A receptor stably expressed in CHO-K1 cells assessed as inhibition of forskolin-induced cAMP accumulation after 40 mins by LANCE Ultra cAMP kit-based TR-FRET assay	F	BAO_0000219	cell-based format	Homo sapiens	None	None	CHO-K1	None				CHEMBL214	Serotonin 1a (5-HT1a) receptor	Homo sapiens	SINGLE PROTEIN	CHEMBL4665789	1	Scientific Literature	J Med Chem	2020	None	TIME = 0.6667 hr	AGONIST
CHEMBL4790600		None	478.97	0	4.81	55	CC1(C)Cc2cccc(OCCNCC3(F)CCN(C(=O)c4ccc(F)c(Cl)c4)CC3)c2O1	EC50	'='	0.3236	nM	9.49			UO_0000065	19.81	0.39	4.68	18.68	0	CHEMBL4670407	Biased agonist activity at Gal4-VP16 transcription factor linked human 5-HT1A receptor expressed in human U2OS cells assessed as induction of beta-arrestin2 recruitment measured after 5 hrs by Tango assay	B	BAO_0000219	cell-based format	Homo sapiens	None	None	U2OS	None				CHEMBL214	Serotonin 1a (5-HT1a) receptor	Homo sapiens	SINGLE PROTEIN	CHEMBL4665789	1	Scientific Literature	J Med Chem	2020	None	TIME = 5.0 hr	AGONIST
CHEMBL4747425		None	426.87	0	4.23	31	O=C(c1ccc(F)c(Cl)c1)N1CCC(F)(CNCCOc2ccc(F)cc2)CC1	EC50	'='	100.0	nM	7.00			UO_0000065					0	CHEMBL4670409	Biased agonist activity at human 5-HT1A receptor stably expressed in CHO-K1 cells co-expressing Galpha16/GPCR assessed as increase in calcium mobilization measured for 30 secs in presence of coelenterazine by aequorin-reporter gene based luminescence assay	F	BAO_0000219	cell-based format	Homo sapiens	None	None	CHO-K1	None				CHEMBL214	Serotonin 1a (5-HT1a) receptor	Homo sapiens	SINGLE PROTEIN	CHEMBL4665789	1	Scientific Literature	J Med Chem	2020	None	TIME = 0.008333 hr	AGONIST
CHEMBL4756233		None	447.91	0	4.57	56	O=C(c1ccc(F)c(Cl)c1)N1CCC(F)(CNCCOc2cccc3[nH]ccc23)CC1	EC50	'='	14.45	nM	7.84			UO_0000065					0	CHEMBL4670409	Biased agonist activity at human 5-HT1A receptor stably expressed in CHO-K1 cells co-expressing Galpha16/GPCR assessed as increase in calcium mobilization measured for 30 secs in presence of coelenterazine by aequorin-reporter gene based luminescence assay	F	BAO_0000219	cell-based format	Homo sapiens	None	None	CHO-K1	None				CHEMBL214	Serotonin 1a (5-HT1a) receptor	Homo sapiens	SINGLE PROTEIN	CHEMBL4665789	1	Scientific Literature	J Med Chem	2020	None	TIME = 0.008333 hr	AGONIST
CHEMBL4752833		None	443.32	0	4.75	30	O=C(c1ccc(Cl)c(Cl)c1)N1CCC(F)(CNCCOc2cccc(F)c2)CC1	EC50	'='	19.95	nM	7.70			UO_0000065	17.37	0.36	2.95	18.52	0	CHEMBL4670403	Biased agonist activity at human 5-HT1A receptor stably expressed in CHO-K1 cells assessed as increase in ERK1/2 phosphorylation after 15 mins by Alphalisa assay	B	BAO_0000219	cell-based format	Homo sapiens	None	None	CHO-K1	None				CHEMBL214	Serotonin 1a (5-HT1a) receptor	Homo sapiens	SINGLE PROTEIN	CHEMBL4665789	1	Scientific Literature	J Med Chem	2020	None	TIME = 0.25 hr	AGONIST
CHEMBL439849	VILAZODONE	4.0	441.54	0	4.03	Vilazodone	N#Cc1ccc2[nH]cc(CCCCN3CCN(c4ccc5oc(C(N)=O)cc5c4)CC3)c2c1	EC50	'='	0.79	nM	9.10			UO_0000065					0	CHEMBL5047396	Agonist activity at human 5-HT1A receptor expressed in HEK293 cells incubated for 60 mins by Eu-cAMP tracer based LANCE ultra cAMP assay	F	BAO_0000219	cell-based format	Homo sapiens	None	None	HEK293	None				CHEMBL214	Serotonin 1a (5-HT1a) receptor	Homo sapiens	SINGLE PROTEIN	CHEMBL5046241	1	Scientific Literature	Eur J Med Chem	2022	None	TIME = 1.0 hr	AGONIST
CHEMBL4786067		None	438.90	0	4.10	38	COc1cccc(OCCNCC2(F)CCN(C(=O)c3ccc(F)c(Cl)c3)CC2)c1	EC50	'='	1.047	nM	8.98			UO_0000065					0	CHEMBL4670405	Biased agonist activity at human 5-HT1A receptor stably expressed in CHO-K1 cells assessed as inhibition of forskolin-induced cAMP accumulation after 40 mins by LANCE Ultra cAMP kit-based TR-FRET assay	F	BAO_0000219	cell-based format	Homo sapiens	None	None	CHO-K1	None				CHEMBL214	Serotonin 1a (5-HT1a) receptor	Homo sapiens	SINGLE PROTEIN	CHEMBL4665789	1	Scientific Literature	J Med Chem	2020	None	TIME = 0.6667 hr	AGONIST
CHEMBL4760621		None	422.90	0	4.40	49	Cc1cccc(OCCNCC2(F)CCN(C(=O)c3ccc(F)c(Cl)c3)CC2)c1	EC50	'='	53.7	nM	7.27			UO_0000065	17.19	0.34	2.87	17.49	0	CHEMBL4670407	Biased agonist activity at Gal4-VP16 transcription factor linked human 5-HT1A receptor expressed in human U2OS cells assessed as induction of beta-arrestin2 recruitment measured after 5 hrs by Tango assay	B	BAO_0000219	cell-based format	Homo sapiens	None	None	U2OS	None				CHEMBL214	Serotonin 1a (5-HT1a) receptor	Homo sapiens	SINGLE PROTEIN	CHEMBL4665789	1	Scientific Literature	J Med Chem	2020	None	TIME = 5.0 hr	AGONIST
CHEMBL4750444		None	451.90	0	3.19	42	NC(=O)c1ccccc1OCCNCC1(F)CCN(C(=O)c2ccc(F)c(Cl)c2)CC1	EC50	'='	2.089	nM	8.68			UO_0000065	19.21	0.38	5.49	10.25	0	CHEMBL4670403	Biased agonist activity at human 5-HT1A receptor stably expressed in CHO-K1 cells assessed as increase in ERK1/2 phosphorylation after 15 mins by Alphalisa assay	B	BAO_0000219	cell-based format	Homo sapiens	None	None	CHO-K1	None				CHEMBL214	Serotonin 1a (5-HT1a) receptor	Homo sapiens	SINGLE PROTEIN	CHEMBL4665789	1	Scientific Literature	J Med Chem	2020	None	TIME = 0.25 hr	AGONIST
CHEMBL5199680		None	271.76	0	2.57	113	Cl.NC[C@H]1C[C@@H]1c1cc(F)ccc1COC1CC1	EC50	'='	21.0	nM	7.68			UO_0000065					0	CHEMBL5109998	Agonist activity at 5-HT1A receptor (unknown origin) transfected in HEK293 cells by calcium flux assay	F	BAO_0000219	cell-based format	Homo sapiens	None	None	HEK293	None				CHEMBL214	Serotonin 1a (5-HT1a) receptor	Homo sapiens	SINGLE PROTEIN	CHEMBL5108009	1	Scientific Literature	J Med Chem	2022	None		AGONIST
CHEMBL4753394		None	455.36	0	4.61	41	COc1ccc(OCCNCC2(F)CCN(C(=O)c3ccc(Cl)c(Cl)c3)CC2)cc1	EC50	'='	47.86	nM	7.32			UO_0000065	16.08	0.33	2.71	14.41	0	CHEMBL4670403	Biased agonist activity at human 5-HT1A receptor stably expressed in CHO-K1 cells assessed as increase in ERK1/2 phosphorylation after 15 mins by Alphalisa assay	B	BAO_0000219	cell-based format	Homo sapiens	None	None	CHO-K1	None				CHEMBL214	Serotonin 1a (5-HT1a) receptor	Homo sapiens	SINGLE PROTEIN	CHEMBL4665789	1	Scientific Literature	J Med Chem	2020	None	TIME = 0.25 hr	AGONIST
CHEMBL4747083		None	438.90	0	4.10	40	COc1ccc(OCCNCC2(F)CCN(C(=O)c3ccc(F)c(Cl)c3)CC2)cc1	EC50	'='	20.89	nM	7.68			UO_0000065	17.50	0.35	3.58	15.12	0	CHEMBL4670403	Biased agonist activity at human 5-HT1A receptor stably expressed in CHO-K1 cells assessed as increase in ERK1/2 phosphorylation after 15 mins by Alphalisa assay	B	BAO_0000219	cell-based format	Homo sapiens	None	None	CHO-K1	None				CHEMBL214	Serotonin 1a (5-HT1a) receptor	Homo sapiens	SINGLE PROTEIN	CHEMBL4665789	1	Scientific Literature	J Med Chem	2020	None	TIME = 0.25 hr	AGONIST
CHEMBL4741857		None	408.88	0	4.09	3; NLX-219	O=C(c1ccc(F)c(Cl)c1)N1CCC(F)(CNCCOc2ccccc2)CC1	EC50	'='	0.7943	nM	9.10			UO_0000065	22.26	0.44	5.01	21.89	1	CHEMBL4670403	Biased agonist activity at human 5-HT1A receptor stably expressed in CHO-K1 cells assessed as increase in ERK1/2 phosphorylation after 15 mins by Alphalisa assay	B	BAO_0000219	cell-based format	Homo sapiens	None	None	CHO-K1	None				CHEMBL214	Serotonin 1a (5-HT1a) receptor	Homo sapiens	SINGLE PROTEIN	CHEMBL4665789	1	Scientific Literature	J Med Chem	2020	None	TIME = 0.25 hr	AGONIST
CHEMBL4741857		None	408.88	0	4.09	3; NLX-219	O=C(c1ccc(F)c(Cl)c1)N1CCC(F)(CNCCOc2ccccc2)CC1	EC50	'='	63.1	nM	7.20			UO_0000065					0	CHEMBL4670409	Biased agonist activity at human 5-HT1A receptor stably expressed in CHO-K1 cells co-expressing Galpha16/GPCR assessed as increase in calcium mobilization measured for 30 secs in presence of coelenterazine by aequorin-reporter gene based luminescence assay	F	BAO_0000219	cell-based format	Homo sapiens	None	None	CHO-K1	None				CHEMBL214	Serotonin 1a (5-HT1a) receptor	Homo sapiens	SINGLE PROTEIN	CHEMBL4665789	1	Scientific Literature	J Med Chem	2020	None	TIME = 0.008333 hr	AGONIST
CHEMBL4755058		None	465.93	0	4.05	47	CC(=O)Nc1cccc(OCCNCC2(F)CCN(C(=O)c3ccc(F)c(Cl)c3)CC2)c1	EC50	'='	21.88	nM	7.66			UO_0000065					0	CHEMBL4670409	Biased agonist activity at human 5-HT1A receptor stably expressed in CHO-K1 cells co-expressing Galpha16/GPCR assessed as increase in calcium mobilization measured for 30 secs in presence of coelenterazine by aequorin-reporter gene based luminescence assay	F	BAO_0000219	cell-based format	Homo sapiens	None	None	CHO-K1	None				CHEMBL214	Serotonin 1a (5-HT1a) receptor	Homo sapiens	SINGLE PROTEIN	CHEMBL4665789	1	Scientific Literature	J Med Chem	2020	None	TIME = 0.008333 hr	AGONIST
CHEMBL39	SEROTONIN	3.0	176.22	0	1.37	Serotonin	NCCc1c[nH]c2ccc(O)cc12	EC50	'='	58.88	nM	7.23			UO_0000065					0	CHEMBL4670409	Biased agonist activity at human 5-HT1A receptor stably expressed in CHO-K1 cells co-expressing Galpha16/GPCR assessed as increase in calcium mobilization measured for 30 secs in presence of coelenterazine by aequorin-reporter gene based luminescence assay	F	BAO_0000219	cell-based format	Homo sapiens	None	None	CHO-K1	None				CHEMBL214	Serotonin 1a (5-HT1a) receptor	Homo sapiens	SINGLE PROTEIN	CHEMBL4665789	1	Scientific Literature	J Med Chem	2020	None	TIME = 0.008333 hr	AGONIST
CHEMBL4796345		None	437.92	0	4.13	45	CNc1cccc(OCCNCC2(F)CCN(C(=O)c3ccc(F)c(Cl)c3)CC2)c1	EC50	'='	32.36	nM	7.49			UO_0000065					0	CHEMBL4670409	Biased agonist activity at human 5-HT1A receptor stably expressed in CHO-K1 cells co-expressing Galpha16/GPCR assessed as increase in calcium mobilization measured for 30 secs in presence of coelenterazine by aequorin-reporter gene based luminescence assay	F	BAO_0000219	cell-based format	Homo sapiens	None	None	CHO-K1	None				CHEMBL214	Serotonin 1a (5-HT1a) receptor	Homo sapiens	SINGLE PROTEIN	CHEMBL4665789	1	Scientific Literature	J Med Chem	2020	None	TIME = 0.008333 hr	AGONIST
CHEMBL39	SEROTONIN	3.0	176.22	0	1.37	5-HT	NCCc1c[nH]c2ccc(O)cc12	EC50	'='	10.0	nM	8.00			UO_0000065					1	CHEMBL5146487	Agonist activity at human 5-HT1A receptor expressed in CHO-K1 cells assessed as stimulation of ERK1/2 phosphorylation incubated for 15 mins by Alpha LISA assay	F	BAO_0000219	cell-based format	Homo sapiens	None	None	CHO-K1	None				CHEMBL214	Serotonin 1a (5-HT1a) receptor	Homo sapiens	SINGLE PROTEIN	CHEMBL5143617	1	Scientific Literature	Eur J Med Chem	2022	None	TIME = 0.25 hr	AGONIST
CHEMBL4781985		None	437.92	0	4.13	44	CNc1ccccc1OCCNCC1(F)CCN(C(=O)c2ccc(F)c(Cl)c2)CC1	EC50	'='	15.14	nM	7.82			UO_0000065					0	CHEMBL4670405	Biased agonist activity at human 5-HT1A receptor stably expressed in CHO-K1 cells assessed as inhibition of forskolin-induced cAMP accumulation after 40 mins by LANCE Ultra cAMP kit-based TR-FRET assay	F	BAO_0000219	cell-based format	Homo sapiens	None	None	CHO-K1	None				CHEMBL214	Serotonin 1a (5-HT1a) receptor	Homo sapiens	SINGLE PROTEIN	CHEMBL4665789	1	Scientific Literature	J Med Chem	2020	None	TIME = 0.6667 hr	AGONIST
CHEMBL4756233		None	447.91	0	4.57	56	O=C(c1ccc(F)c(Cl)c1)N1CCC(F)(CNCCOc2cccc3[nH]ccc23)CC1	EC50	'='	0.0871	nM	10.06			UO_0000065					0	CHEMBL4670405	Biased agonist activity at human 5-HT1A receptor stably expressed in CHO-K1 cells assessed as inhibition of forskolin-induced cAMP accumulation after 40 mins by LANCE Ultra cAMP kit-based TR-FRET assay	F	BAO_0000219	cell-based format	Homo sapiens	None	None	CHO-K1	None				CHEMBL214	Serotonin 1a (5-HT1a) receptor	Homo sapiens	SINGLE PROTEIN	CHEMBL4665789	1	Scientific Literature	J Med Chem	2020	None	TIME = 0.6667 hr	AGONIST
CHEMBL4749223		None	448.59	0	4.22	9	COc1ccc2ncc(=O)n(CCCCN3CCN(c4cccc5sccc45)CC3)c2c1	EC50	'='	2.692	nM	8.57			UO_0000065					0	CHEMBL4708969	Agonist activity at 5-HT1A receptor (unknown origin) preincubated for 60 mins followed by addition of Eu-cAMP and measured after 60 mins by plate reader method	F	BAO_0000019	assay format	Homo sapiens	None	None	None	None				CHEMBL214	Serotonin 1a (5-HT1a) receptor	Homo sapiens	SINGLE PROTEIN	CHEMBL4706522	1	Scientific Literature	Eur J Med Chem	2020	None	TIME = 2.0 hr	AGONIST
CHEMBL4759331		None	471.65	0	3.90	7	O=S1(=O)CCc2ccc(O)cc2N1CCCCN1CCN(c2cccc3sccc23)CC1	EC50	'='	1.122	nM	8.95			UO_0000065					0	CHEMBL4708969	Agonist activity at 5-HT1A receptor (unknown origin) preincubated for 60 mins followed by addition of Eu-cAMP and measured after 60 mins by plate reader method	F	BAO_0000019	assay format	Homo sapiens	None	None	None	None				CHEMBL214	Serotonin 1a (5-HT1a) receptor	Homo sapiens	SINGLE PROTEIN	CHEMBL4706522	1	Scientific Literature	Eur J Med Chem	2020	None	TIME = 2.0 hr	AGONIST
CHEMBL5071558		None	599.82	2	6.84	2	N#Cc1ccc2[nH]cc(CCCCN3CCN(c4ccc5c(c4)C(=O)C(CC4CCN(Cc6ccccc6)CC4)C5)CC3)c2c1	EC50	'='	57.0	nM	7.24			UO_0000065					0	CHEMBL5047396	Agonist activity at human 5-HT1A receptor expressed in HEK293 cells incubated for 60 mins by Eu-cAMP tracer based LANCE ultra cAMP assay	F	BAO_0000219	cell-based format	Homo sapiens	None	None	HEK293	None				CHEMBL214	Serotonin 1a (5-HT1a) receptor	Homo sapiens	SINGLE PROTEIN	CHEMBL5046241	1	Scientific Literature	Eur J Med Chem	2022	None	TIME = 1.0 hr	AGONIST
CHEMBL4760666		None	451.95	0	4.16	46	CN(C)c1cccc(OCCNCC2(F)CCN(C(=O)c3ccc(F)c(Cl)c3)CC2)c1	EC50	'='	16.98	nM	7.77			UO_0000065					0	CHEMBL4670405	Biased agonist activity at human 5-HT1A receptor stably expressed in CHO-K1 cells assessed as inhibition of forskolin-induced cAMP accumulation after 40 mins by LANCE Ultra cAMP kit-based TR-FRET assay	F	BAO_0000219	cell-based format	Homo sapiens	None	None	CHO-K1	None				CHEMBL214	Serotonin 1a (5-HT1a) receptor	Homo sapiens	SINGLE PROTEIN	CHEMBL4665789	1	Scientific Literature	J Med Chem	2020	None	TIME = 0.6667 hr	AGONIST
CHEMBL4777581		None	451.90	0	3.19	43	NC(=O)c1cccc(OCCNCC2(F)CCN(C(=O)c3ccc(F)c(Cl)c3)CC2)c1	EC50	'='	2.818	nM	8.55			UO_0000065	18.92	0.38	5.36	10.10	0	CHEMBL4670407	Biased agonist activity at Gal4-VP16 transcription factor linked human 5-HT1A receptor expressed in human U2OS cells assessed as induction of beta-arrestin2 recruitment measured after 5 hrs by Tango assay	B	BAO_0000219	cell-based format	Homo sapiens	None	None	U2OS	None				CHEMBL214	Serotonin 1a (5-HT1a) receptor	Homo sapiens	SINGLE PROTEIN	CHEMBL4665789	1	Scientific Literature	J Med Chem	2020	None	TIME = 5.0 hr	AGONIST
CHEMBL4862770		None	428.96	0	4.79	(+)-14k	COc1ccc(Cl)cc1[C@H]1C[C@@H]1CNCCCCOc1ccc2c(c1)NC(=O)CC2	EC50	'='	45.71	nM	7.34			UO_0000065					0	CHEMBL4842109	Partial agonist activity at 5HT1A receptor (unknown origin) expressed in HEK293T cells co-expressing Rluc8-tagged Galpahi1 preincubated for 2 mins with coelenterazine followed by compound addition and measured after 2 mins by BRET assay	F	BAO_0000219	cell-based format	Homo sapiens	None	None	HEK293T	None				CHEMBL214	Serotonin 1a (5-HT1a) receptor	Homo sapiens	SINGLE PROTEIN	CHEMBL4840367	1	Scientific Literature	J Med Chem	2021	None	TIME = 0.03333 hr	PARTIAL AGONIST
CHEMBL5078724		None	601.84	2	7.37	31	Cc1cccc(CN2CCC(CCC(=O)c3ccc(N4CCN(CCCCc5c[nH]c6ccc(C#N)cc56)CC4)cc3)CC2)c1	EC50	'='	17.92	nM	7.75			UO_0000065					0	CHEMBL5047396	Agonist activity at human 5-HT1A receptor expressed in HEK293 cells incubated for 60 mins by Eu-cAMP tracer based LANCE ultra cAMP assay	F	BAO_0000219	cell-based format	Homo sapiens	None	None	HEK293	None				CHEMBL214	Serotonin 1a (5-HT1a) receptor	Homo sapiens	SINGLE PROTEIN	CHEMBL5046241	1	Scientific Literature	Eur J Med Chem	2022	None	TIME = 1.0 hr	AGONIST
CHEMBL5089691		None	551.78	2	6.27	19	N#Cc1ccc2[nH]cc(CCCCN3CCN(c4ccc(C(=O)CCC5CCN(CC6CC6)CC5)cc4)CC3)c2c1	EC50	'='	9.1	nM	8.04			UO_0000065					0	CHEMBL5047396	Agonist activity at human 5-HT1A receptor expressed in HEK293 cells incubated for 60 mins by Eu-cAMP tracer based LANCE ultra cAMP assay	F	BAO_0000219	cell-based format	Homo sapiens	None	None	HEK293	None				CHEMBL214	Serotonin 1a (5-HT1a) receptor	Homo sapiens	SINGLE PROTEIN	CHEMBL5046241	1	Scientific Literature	Eur J Med Chem	2022	None	TIME = 1.0 hr	AGONIST
CHEMBL5084736		None	535.74	2	5.49	25	C#CCN1CCC(CCC(=O)c2ccc(N3CCN(CCCCc4c[nH]c5ccc(C#N)cc45)CC3)cc2)CC1	EC50	'='	29.0	nM	7.54			UO_0000065					0	CHEMBL5047396	Agonist activity at human 5-HT1A receptor expressed in HEK293 cells incubated for 60 mins by Eu-cAMP tracer based LANCE ultra cAMP assay	F	BAO_0000219	cell-based format	Homo sapiens	None	None	HEK293	None				CHEMBL214	Serotonin 1a (5-HT1a) receptor	Homo sapiens	SINGLE PROTEIN	CHEMBL5046241	1	Scientific Literature	Eur J Med Chem	2022	None	TIME = 1.0 hr	AGONIST
CHEMBL4863832		None	396.46	0	3.84	(+)-14j	COc1ccc(F)cc1[C@H]1C[C@@H]1CNCCCOc1ccc2ccc(=O)[nH]c2c1	EC50	'='	52.48	nM	7.28			UO_0000065					0	CHEMBL4842109	Partial agonist activity at 5HT1A receptor (unknown origin) expressed in HEK293T cells co-expressing Rluc8-tagged Galpahi1 preincubated for 2 mins with coelenterazine followed by compound addition and measured after 2 mins by BRET assay	F	BAO_0000219	cell-based format	Homo sapiens	None	None	HEK293T	None				CHEMBL214	Serotonin 1a (5-HT1a) receptor	Homo sapiens	SINGLE PROTEIN	CHEMBL4840367	1	Scientific Literature	J Med Chem	2021	None	TIME = 0.03333 hr	PARTIAL AGONIST
CHEMBL4750444		None	451.90	0	3.19	42	NC(=O)c1ccccc1OCCNCC1(F)CCN(C(=O)c2ccc(F)c(Cl)c2)CC1	EC50	'='	8.318	nM	8.08			UO_0000065	17.88	0.36	4.89	9.54	0	CHEMBL4670407	Biased agonist activity at Gal4-VP16 transcription factor linked human 5-HT1A receptor expressed in human U2OS cells assessed as induction of beta-arrestin2 recruitment measured after 5 hrs by Tango assay	B	BAO_0000219	cell-based format	Homo sapiens	None	None	U2OS	None				CHEMBL214	Serotonin 1a (5-HT1a) receptor	Homo sapiens	SINGLE PROTEIN	CHEMBL4665789	1	Scientific Literature	J Med Chem	2020	None	TIME = 5.0 hr	AGONIST
CHEMBL4760271		None	426.87	0	4.23	28	O=C(c1ccc(F)c(Cl)c1)N1CCC(F)(CNCCOc2ccccc2F)CC1	EC50	'='	5.754	nM	8.24			UO_0000065	19.30	0.39	4.01	19.82	0	CHEMBL4670403	Biased agonist activity at human 5-HT1A receptor stably expressed in CHO-K1 cells assessed as increase in ERK1/2 phosphorylation after 15 mins by Alphalisa assay	B	BAO_0000219	cell-based format	Homo sapiens	None	None	CHO-K1	None				CHEMBL214	Serotonin 1a (5-HT1a) receptor	Homo sapiens	SINGLE PROTEIN	CHEMBL4665789	1	Scientific Literature	J Med Chem	2020	None	TIME = 0.25 hr	AGONIST
CHEMBL4797282		None	443.32	0	4.75	33	O=C(c1ccc(F)c(Cl)c1)N1CCC(F)(CNCCOc2cccc(Cl)c2)CC1	EC50	'='	10.23	nM	7.99			UO_0000065	18.02	0.38	3.24	19.22	0	CHEMBL4670403	Biased agonist activity at human 5-HT1A receptor stably expressed in CHO-K1 cells assessed as increase in ERK1/2 phosphorylation after 15 mins by Alphalisa assay	B	BAO_0000219	cell-based format	Homo sapiens	None	None	CHO-K1	None				CHEMBL214	Serotonin 1a (5-HT1a) receptor	Homo sapiens	SINGLE PROTEIN	CHEMBL4665789	1	Scientific Literature	J Med Chem	2020	None	TIME = 0.25 hr	AGONIST
CHEMBL4777581		None	451.90	0	3.19	43	NC(=O)c1cccc(OCCNCC2(F)CCN(C(=O)c3ccc(F)c(Cl)c3)CC2)c1	EC50	'='	0.182	nM	9.74			UO_0000065	21.55	0.43	6.55	11.50	0	CHEMBL4670403	Biased agonist activity at human 5-HT1A receptor stably expressed in CHO-K1 cells assessed as increase in ERK1/2 phosphorylation after 15 mins by Alphalisa assay	B	BAO_0000219	cell-based format	Homo sapiens	None	None	CHO-K1	None				CHEMBL214	Serotonin 1a (5-HT1a) receptor	Homo sapiens	SINGLE PROTEIN	CHEMBL4665789	1	Scientific Literature	J Med Chem	2020	None	TIME = 0.25 hr	AGONIST
CHEMBL56	8-OH-DPAT	None	247.38	0	3.37	(+/-)8-OH-DPAT	CCCN(CCC)C1CCc2cccc(O)c2C1	EC50	'='	8.128	nM	8.09			UO_0000065	32.70	0.61	4.72	34.47	1	CHEMBL4670403	Biased agonist activity at human 5-HT1A receptor stably expressed in CHO-K1 cells assessed as increase in ERK1/2 phosphorylation after 15 mins by Alphalisa assay	B	BAO_0000219	cell-based format	Homo sapiens	None	None	CHO-K1	None				CHEMBL214	Serotonin 1a (5-HT1a) receptor	Homo sapiens	SINGLE PROTEIN	CHEMBL4665789	1	Scientific Literature	J Med Chem	2020	None	TIME = 0.25 hr	AGONIST
CHEMBL4781985		None	437.92	0	4.13	44	CNc1ccccc1OCCNCC1(F)CCN(C(=O)c2ccc(F)c(Cl)c2)CC1	EC50	'='	1.38	nM	8.86			UO_0000065	20.23	0.40	4.73	16.53	0	CHEMBL4670403	Biased agonist activity at human 5-HT1A receptor stably expressed in CHO-K1 cells assessed as increase in ERK1/2 phosphorylation after 15 mins by Alphalisa assay	B	BAO_0000219	cell-based format	Homo sapiens	None	None	CHO-K1	None				CHEMBL214	Serotonin 1a (5-HT1a) receptor	Homo sapiens	SINGLE PROTEIN	CHEMBL4665789	1	Scientific Literature	J Med Chem	2020	None	TIME = 0.25 hr	AGONIST
CHEMBL4638599		None	407.54	0	3.31	S1	O=c1n(CCCCN2CCN(c3cccc4sccc34)CC2)nc2ccccn12	EC50	'='	1.7	nM	8.77			UO_0000065					0	CHEMBL4619929	Agonist activity at 5HT1A receptor (unknown origin) by calcium-dye based FLIPR assay	F	BAO_0000357	single protein format	Homo sapiens	None	None	None	None				CHEMBL214	Serotonin 1a (5-HT1a) receptor	Homo sapiens	SINGLE PROTEIN	CHEMBL4619707	1	Scientific Literature	Bioorg Med Chem Lett	2020	None
CHEMBL4635890		None	408.53	0	2.71	S15	O=c1n(CCCCN2CCN(c3cccc4scnc34)CC2)nc2ccccn12	EC50	'='	2.8	nM	8.55			UO_0000065					0	CHEMBL4619929	Agonist activity at 5HT1A receptor (unknown origin) by calcium-dye based FLIPR assay	F	BAO_0000357	single protein format	Homo sapiens	None	None	None	None				CHEMBL214	Serotonin 1a (5-HT1a) receptor	Homo sapiens	SINGLE PROTEIN	CHEMBL4619707	1	Scientific Literature	Bioorg Med Chem Lett	2020	None
CHEMBL4640409		None	486.44	0	4.08	S8	O=c1n(CCCCN2CCN(c3cccc4sccc34)CC2)nc2c(Br)cccn12	EC50	'='	7.0	nM	8.15			UO_0000065					0	CHEMBL4619929	Agonist activity at 5HT1A receptor (unknown origin) by calcium-dye based FLIPR assay	F	BAO_0000357	single protein format	Homo sapiens	None	None	None	None				CHEMBL214	Serotonin 1a (5-HT1a) receptor	Homo sapiens	SINGLE PROTEIN	CHEMBL4619707	1	Scientific Literature	Bioorg Med Chem Lett	2020	None
CHEMBL4637409		None	385.58	0	2.73	3	S=C(NCCN1CCN(c2ncccn2)CC1)C12CC3CC(CC(C3)C1)C2	EC50	'='	6.7	nM	8.17			UO_0000065	21.20	0.41	5.44	18.46	0	CHEMBL4625515	Partial agonist activity at recombinant human 5-HT1A expressed in CHO-K1 cells by pathhunter beta-arrestin assay	B	BAO_0000219	cell-based format	Homo sapiens	None	None	CHO-K1	None				CHEMBL214	Serotonin 1a (5-HT1a) receptor	Homo sapiens	SINGLE PROTEIN	CHEMBL4622953	1	Scientific Literature	Bioorg Med Chem Lett	2020	CHEMBL3307512
CHEMBL39	SEROTONIN	3.0	176.22	0	1.37	Serotonin	NCCc1c[nH]c2ccc(O)cc12	EC50	'='	45.3	nM	7.34			UO_0000065	41.67	0.77	5.97	11.84	0	CHEMBL4625515	Partial agonist activity at recombinant human 5-HT1A expressed in CHO-K1 cells by pathhunter beta-arrestin assay	B	BAO_0000219	cell-based format	Homo sapiens	None	None	CHO-K1	None				CHEMBL214	Serotonin 1a (5-HT1a) receptor	Homo sapiens	SINGLE PROTEIN	CHEMBL4622953	1	Scientific Literature	Bioorg Med Chem Lett	2020	CHEMBL3307512
CHEMBL4790662		None	455.36	0	4.61	39	COc1cccc(OCCNCC2(F)CCN(C(=O)c3ccc(Cl)c(Cl)c3)CC2)c1	EC50	'='	7.244	nM	8.14			UO_0000065	17.88	0.37	3.53	16.02	0	CHEMBL4670403	Biased agonist activity at human 5-HT1A receptor stably expressed in CHO-K1 cells assessed as increase in ERK1/2 phosphorylation after 15 mins by Alphalisa assay	B	BAO_0000219	cell-based format	Homo sapiens	None	None	CHO-K1	None				CHEMBL214	Serotonin 1a (5-HT1a) receptor	Homo sapiens	SINGLE PROTEIN	CHEMBL4665789	1	Scientific Literature	J Med Chem	2020	None	TIME = 0.25 hr	AGONIST
CHEMBL39	SEROTONIN	3.0	176.22	0	1.37	Serotonin	NCCc1c[nH]c2ccc(O)cc12	EC50	'='	33.11	nM	7.48			UO_0000065	42.45	0.79	6.11	12.06	1	CHEMBL4670403	Biased agonist activity at human 5-HT1A receptor stably expressed in CHO-K1 cells assessed as increase in ERK1/2 phosphorylation after 15 mins by Alphalisa assay	B	BAO_0000219	cell-based format	Homo sapiens	None	None	CHO-K1	None				CHEMBL214	Serotonin 1a (5-HT1a) receptor	Homo sapiens	SINGLE PROTEIN	CHEMBL4665789	1	Scientific Literature	J Med Chem	2020	None	TIME = 0.25 hr	AGONIST
CHEMBL4875081		None	412.92	0	4.35	(+)-14l	COc1ccc(Cl)cc1[C@H]1C[C@@H]1CNCCCOc1ccc2ccc(=O)[nH]c2c1	EC50	'='	58.88	nM	7.23			UO_0000065					0	CHEMBL4842109	Partial agonist activity at 5HT1A receptor (unknown origin) expressed in HEK293T cells co-expressing Rluc8-tagged Galpahi1 preincubated for 2 mins with coelenterazine followed by compound addition and measured after 2 mins by BRET assay	F	BAO_0000219	cell-based format	Homo sapiens	None	None	HEK293T	None				CHEMBL214	Serotonin 1a (5-HT1a) receptor	Homo sapiens	SINGLE PROTEIN	CHEMBL4840367	1	Scientific Literature	J Med Chem	2021	None	TIME = 0.03333 hr	PARTIAL AGONIST
CHEMBL4755058		None	465.93	0	4.05	47	CC(=O)Nc1cccc(OCCNCC2(F)CCN(C(=O)c3ccc(F)c(Cl)c3)CC2)c1	EC50	'='	0.1778	nM	9.75			UO_0000065	20.93	0.42	5.70	13.80	0	CHEMBL4670403	Biased agonist activity at human 5-HT1A receptor stably expressed in CHO-K1 cells assessed as increase in ERK1/2 phosphorylation after 15 mins by Alphalisa assay	B	BAO_0000219	cell-based format	Homo sapiens	None	None	CHO-K1	None				CHEMBL214	Serotonin 1a (5-HT1a) receptor	Homo sapiens	SINGLE PROTEIN	CHEMBL4665789	1	Scientific Literature	J Med Chem	2020	None	TIME = 0.25 hr	AGONIST
CHEMBL4746386		None	443.32	0	4.75	32	O=C(c1ccc(F)c(Cl)c1)N1CCC(F)(CNCCOc2ccccc2Cl)CC1	EC50	'='	25.7	nM	7.59			UO_0000065					0	CHEMBL4670405	Biased agonist activity at human 5-HT1A receptor stably expressed in CHO-K1 cells assessed as inhibition of forskolin-induced cAMP accumulation after 40 mins by LANCE Ultra cAMP kit-based TR-FRET assay	F	BAO_0000219	cell-based format	Homo sapiens	None	None	CHO-K1	None				CHEMBL214	Serotonin 1a (5-HT1a) receptor	Homo sapiens	SINGLE PROTEIN	CHEMBL4665789	1	Scientific Literature	J Med Chem	2020	None	TIME = 0.6667 hr	AGONIST
CHEMBL49	BUSPIRONE	4.0	385.51	0	2.09	Buspirone	O=C1CC2(CCCC2)CC(=O)N1CCCCN1CCN(c2ncccn2)CC1	EC50	'='	72.44	nM	7.14			UO_0000065					1	CHEMBL4670405	Biased agonist activity at human 5-HT1A receptor stably expressed in CHO-K1 cells assessed as inhibition of forskolin-induced cAMP accumulation after 40 mins by LANCE Ultra cAMP kit-based TR-FRET assay	F	BAO_0000219	cell-based format	Homo sapiens	None	None	CHO-K1	None				CHEMBL214	Serotonin 1a (5-HT1a) receptor	Homo sapiens	SINGLE PROTEIN	CHEMBL4665789	1	Scientific Literature	J Med Chem	2020	None	TIME = 0.6667 hr	AGONIST
CHEMBL4777581		None	451.90	0	3.19	43	NC(=O)c1cccc(OCCNCC2(F)CCN(C(=O)c3ccc(F)c(Cl)c3)CC2)c1	EC50	'='	0.6607	nM	9.18			UO_0000065					0	CHEMBL4670405	Biased agonist activity at human 5-HT1A receptor stably expressed in CHO-K1 cells assessed as inhibition of forskolin-induced cAMP accumulation after 40 mins by LANCE Ultra cAMP kit-based TR-FRET assay	F	BAO_0000219	cell-based format	Homo sapiens	None	None	CHO-K1	None				CHEMBL214	Serotonin 1a (5-HT1a) receptor	Homo sapiens	SINGLE PROTEIN	CHEMBL4665789	1	Scientific Literature	J Med Chem	2020	None	TIME = 0.6667 hr	AGONIST
CHEMBL39	SEROTONIN	3.0	176.22	0	1.37	Serotonin	NCCc1c[nH]c2ccc(O)cc12	EC50	'='	30.9	nM	7.51			UO_0000065					1	CHEMBL4670405	Biased agonist activity at human 5-HT1A receptor stably expressed in CHO-K1 cells assessed as inhibition of forskolin-induced cAMP accumulation after 40 mins by LANCE Ultra cAMP kit-based TR-FRET assay	F	BAO_0000219	cell-based format	Homo sapiens	None	None	CHO-K1	None				CHEMBL214	Serotonin 1a (5-HT1a) receptor	Homo sapiens	SINGLE PROTEIN	CHEMBL4665789	1	Scientific Literature	J Med Chem	2020	None	TIME = 0.6667 hr	AGONIST
CHEMBL4786067		None	438.90	0	4.10	38	COc1cccc(OCCNCC2(F)CCN(C(=O)c3ccc(F)c(Cl)c3)CC2)c1	EC50	'='	2.291	nM	8.64			UO_0000065	19.69	0.39	4.54	17.01	0	CHEMBL4670407	Biased agonist activity at Gal4-VP16 transcription factor linked human 5-HT1A receptor expressed in human U2OS cells assessed as induction of beta-arrestin2 recruitment measured after 5 hrs by Tango assay	B	BAO_0000219	cell-based format	Homo sapiens	None	None	U2OS	None				CHEMBL214	Serotonin 1a (5-HT1a) receptor	Homo sapiens	SINGLE PROTEIN	CHEMBL4665789	1	Scientific Literature	J Med Chem	2020	None	TIME = 5.0 hr	AGONIST
CHEMBL49	BUSPIRONE	4.0	385.51	0	2.09	Buspirone	O=C1CC2(CCCC2)CC(=O)N1CCCCN1CCN(c2ncccn2)CC1	EC50	'='	38.02	nM	7.42			UO_0000065					0	CHEMBL4670409	Biased agonist activity at human 5-HT1A receptor stably expressed in CHO-K1 cells co-expressing Galpha16/GPCR assessed as increase in calcium mobilization measured for 30 secs in presence of coelenterazine by aequorin-reporter gene based luminescence assay	F	BAO_0000219	cell-based format	Homo sapiens	None	None	CHO-K1	None				CHEMBL214	Serotonin 1a (5-HT1a) receptor	Homo sapiens	SINGLE PROTEIN	CHEMBL4665789	1	Scientific Literature	J Med Chem	2020	None	TIME = 0.008333 hr	AGONIST
CHEMBL4739908		None	426.87	0	4.23	29	O=C(c1ccc(F)c(Cl)c1)N1CCC(F)(CNCCOc2cccc(F)c2)CC1	EC50	'='	15.85	nM	7.80			UO_0000065					0	CHEMBL4670405	Biased agonist activity at human 5-HT1A receptor stably expressed in CHO-K1 cells assessed as inhibition of forskolin-induced cAMP accumulation after 40 mins by LANCE Ultra cAMP kit-based TR-FRET assay	F	BAO_0000219	cell-based format	Homo sapiens	None	None	CHO-K1	None				CHEMBL214	Serotonin 1a (5-HT1a) receptor	Homo sapiens	SINGLE PROTEIN	CHEMBL4665789	1	Scientific Literature	J Med Chem	2020	None	TIME = 0.6667 hr	AGONIST
CHEMBL4797282		None	443.32	0	4.75	33	O=C(c1ccc(F)c(Cl)c1)N1CCC(F)(CNCCOc2cccc(Cl)c2)CC1	EC50	'='	19.5	nM	7.71			UO_0000065					0	CHEMBL4670405	Biased agonist activity at human 5-HT1A receptor stably expressed in CHO-K1 cells assessed as inhibition of forskolin-induced cAMP accumulation after 40 mins by LANCE Ultra cAMP kit-based TR-FRET assay	F	BAO_0000219	cell-based format	Homo sapiens	None	None	CHO-K1	None				CHEMBL214	Serotonin 1a (5-HT1a) receptor	Homo sapiens	SINGLE PROTEIN	CHEMBL4665789	1	Scientific Literature	J Med Chem	2020	None	TIME = 0.6667 hr	AGONIST
CHEMBL4751777		None	438.90	0	4.10	36	COc1ccccc1OCCNCC1(F)CCN(C(=O)c2ccc(F)c(Cl)c2)CC1	EC50	'='	0.138	nM	9.86			UO_0000065					0	CHEMBL4670405	Biased agonist activity at human 5-HT1A receptor stably expressed in CHO-K1 cells assessed as inhibition of forskolin-induced cAMP accumulation after 40 mins by LANCE Ultra cAMP kit-based TR-FRET assay	F	BAO_0000219	cell-based format	Homo sapiens	None	None	CHO-K1	None				CHEMBL214	Serotonin 1a (5-HT1a) receptor	Homo sapiens	SINGLE PROTEIN	CHEMBL4665789	1	Scientific Literature	J Med Chem	2020	None	TIME = 0.6667 hr	AGONIST
CHEMBL56	8-OH-DPAT	None	247.38	0	3.37	(+/-)8-OH-DPAT	CCCN(CCC)C1CCc2cccc(O)c2C1	EC50	'='	14.45	nM	7.84			UO_0000065	31.69	0.59	4.47	33.40	1	CHEMBL4670407	Biased agonist activity at Gal4-VP16 transcription factor linked human 5-HT1A receptor expressed in human U2OS cells assessed as induction of beta-arrestin2 recruitment measured after 5 hrs by Tango assay	B	BAO_0000219	cell-based format	Homo sapiens	None	None	U2OS	None				CHEMBL214	Serotonin 1a (5-HT1a) receptor	Homo sapiens	SINGLE PROTEIN	CHEMBL4665789	1	Scientific Literature	J Med Chem	2020	None	TIME = 5.0 hr	AGONIST
CHEMBL5087427		None	553.80	2	6.66	18	CCCCN1CCC(CCC(=O)c2ccc(N3CCN(CCCCc4c[nH]c5ccc(C#N)cc45)CC3)cc2)CC1	EC50	'='	25.0	nM	7.60			UO_0000065					0	CHEMBL5047396	Agonist activity at human 5-HT1A receptor expressed in HEK293 cells incubated for 60 mins by Eu-cAMP tracer based LANCE ultra cAMP assay	F	BAO_0000219	cell-based format	Homo sapiens	None	None	HEK293	None				CHEMBL214	Serotonin 1a (5-HT1a) receptor	Homo sapiens	SINGLE PROTEIN	CHEMBL5046241	1	Scientific Literature	Eur J Med Chem	2022	None	TIME = 1.0 hr	AGONIST
CHEMBL4875081		None	412.92	0	4.35	(+)-14l	COc1ccc(Cl)cc1[C@H]1C[C@@H]1CNCCCOc1ccc2ccc(=O)[nH]c2c1	EC50	'='	58.75	nM	7.23			UO_0000065					0	CHEMBL4842109	Partial agonist activity at 5HT1A receptor (unknown origin) expressed in HEK293T cells co-expressing Rluc8-tagged Galpahi1 preincubated for 2 mins with coelenterazine followed by compound addition and measured after 2 mins by BRET assay	F	BAO_0000219	cell-based format	Homo sapiens	None	None	HEK293T	None				CHEMBL214	Serotonin 1a (5-HT1a) receptor	Homo sapiens	SINGLE PROTEIN	CHEMBL4840367	1	Scientific Literature	J Med Chem	2021	None	TIME = 0.03333 hr	PARTIAL AGONIST
CHEMBL5085893		None	574.77	2	6.06	49	N#Cc1ccc2[nH]cc(CCCN3CCN(c4ccc(C(=O)CCC5CCN(Cc6cccnc6)CC5)cc4)CC3)c2c1	EC50	'='	26.0	nM	7.58			UO_0000065					0	CHEMBL5047396	Agonist activity at human 5-HT1A receptor expressed in HEK293 cells incubated for 60 mins by Eu-cAMP tracer based LANCE ultra cAMP assay	F	BAO_0000219	cell-based format	Homo sapiens	None	None	HEK293	None				CHEMBL214	Serotonin 1a (5-HT1a) receptor	Homo sapiens	SINGLE PROTEIN	CHEMBL5046241	1	Scientific Literature	Eur J Med Chem	2022	None	TIME = 1.0 hr	AGONIST
CHEMBL5094829		None	562.76	2	6.00	55	N#Cc1ccc2[nH]cc(CCCN3CCN(c4ccc(C(=O)CCC5CCN(Cc6cc[nH]c6)CC5)cc4)CC3)c2c1	EC50	'='	26.0	nM	7.58			UO_0000065					0	CHEMBL5047396	Agonist activity at human 5-HT1A receptor expressed in HEK293 cells incubated for 60 mins by Eu-cAMP tracer based LANCE ultra cAMP assay	F	BAO_0000219	cell-based format	Homo sapiens	None	None	HEK293	None				CHEMBL214	Serotonin 1a (5-HT1a) receptor	Homo sapiens	SINGLE PROTEIN	CHEMBL5046241	1	Scientific Literature	Eur J Med Chem	2022	None	TIME = 1.0 hr	AGONIST
CHEMBL4846823		None	383.92	0	4.08	21	CC1(CCCN2CCN(c3ccccn3)CC2)Cc2cc(Cl)ccc2C1=O	EC50	'='	2.74	nM	8.56			UO_0000065					0	CHEMBL4815633	Agonist activity at human 5-HT1A receptor expressed in HEK cell membranes incubated for 60 mins by [35S]GTPgammaS binding assay	F	BAO_0000249	cell membrane format	Homo sapiens	None	None	HEK	Membrane				CHEMBL214	Serotonin 1a (5-HT1a) receptor	Homo sapiens	SINGLE PROTEIN	CHEMBL4813955	1	Scientific Literature	Eur J Med Chem	2021	None	TIME = 1.0 hr	AGONIST
CHEMBL4760621		None	422.90	0	4.40	49	Cc1cccc(OCCNCC2(F)CCN(C(=O)c3ccc(F)c(Cl)c3)CC2)c1	EC50	'='	14.79	nM	7.83			UO_0000065					0	CHEMBL4670405	Biased agonist activity at human 5-HT1A receptor stably expressed in CHO-K1 cells assessed as inhibition of forskolin-induced cAMP accumulation after 40 mins by LANCE Ultra cAMP kit-based TR-FRET assay	F	BAO_0000219	cell-based format	Homo sapiens	None	None	CHO-K1	None				CHEMBL214	Serotonin 1a (5-HT1a) receptor	Homo sapiens	SINGLE PROTEIN	CHEMBL4665789	1	Scientific Literature	J Med Chem	2020	None	TIME = 0.6667 hr	AGONIST
CHEMBL4786067		None	438.90	0	4.10	38	COc1cccc(OCCNCC2(F)CCN(C(=O)c3ccc(F)c(Cl)c3)CC2)c1	EC50	'='	70.79	nM	7.15			UO_0000065					0	CHEMBL4670409	Biased agonist activity at human 5-HT1A receptor stably expressed in CHO-K1 cells co-expressing Galpha16/GPCR assessed as increase in calcium mobilization measured for 30 secs in presence of coelenterazine by aequorin-reporter gene based luminescence assay	F	BAO_0000219	cell-based format	Homo sapiens	None	None	CHO-K1	None				CHEMBL214	Serotonin 1a (5-HT1a) receptor	Homo sapiens	SINGLE PROTEIN	CHEMBL4665789	1	Scientific Literature	J Med Chem	2020	None	TIME = 0.008333 hr	AGONIST
CHEMBL4644500		None	437.57	0	3.32	S10	COc1cccn2c(=O)n(CCCCN3CCN(c4cccc5sccc45)CC3)nc12	EC50	'='	2.2	nM	8.66			UO_0000065					0	CHEMBL4619929	Agonist activity at 5HT1A receptor (unknown origin) by calcium-dye based FLIPR assay	F	BAO_0000357	single protein format	Homo sapiens	None	None	None	None				CHEMBL214	Serotonin 1a (5-HT1a) receptor	Homo sapiens	SINGLE PROTEIN	CHEMBL4619707	1	Scientific Literature	Bioorg Med Chem Lett	2020	None
CHEMBL4633397		None	426.52	0	2.85	S17	O=c1n(CCCCN2CCN(c3cccc4scnc34)CC2)nc2c(F)cccn12	EC50	'='	0.1	nM	10.00			UO_0000065					0	CHEMBL4619929	Agonist activity at 5HT1A receptor (unknown origin) by calcium-dye based FLIPR assay	F	BAO_0000357	single protein format	Homo sapiens	None	None	None	None				CHEMBL214	Serotonin 1a (5-HT1a) receptor	Homo sapiens	SINGLE PROTEIN	CHEMBL4619707	1	Scientific Literature	Bioorg Med Chem Lett	2020	None
CHEMBL4790303		None	476.64	1	5.22	FW01	O=C(CN1CCN(CCCc2c[nH]c3ccc(F)cc23)CC1)N(c1ccccc1)C1CCCCC1	EC50	'='	7.0	nM	8.15			UO_0000065					0	CHEMBL4686243	Agonist activity at recombinant 5HT1A receptor (unknown origin) expressed in CHO cell membrane assessed as [35S]GTPgammaS binding by liquid scintillation counting method	F	BAO_0000249	cell membrane format	Homo sapiens	None	None	CHO	Membrane				CHEMBL214	Serotonin 1a (5-HT1a) receptor	Homo sapiens	SINGLE PROTEIN	CHEMBL4680230	1	Scientific Literature	Eur J Med Chem	2020	None		AGONIST
CHEMBL2107510	ADATANSERIN HYDROCHLORIDE	-1.0	405.97	0	1.93	2	Cl.O=C(NCCN1CCN(c2ncccn2)CC1)C12CC3CC(CC(C3)C1)C2	EC50	'='	2.1	nM	8.68			UO_0000065	23.48	0.44	6.75	14.14	0	CHEMBL4625515	Partial agonist activity at recombinant human 5-HT1A expressed in CHO-K1 cells by pathhunter beta-arrestin assay	B	BAO_0000219	cell-based format	Homo sapiens	None	None	CHO-K1	None				CHEMBL214	Serotonin 1a (5-HT1a) receptor	Homo sapiens	SINGLE PROTEIN	CHEMBL4622953	1	Scientific Literature	Bioorg Med Chem Lett	2020	CHEMBL3307512
CHEMBL4760271		None	426.87	0	4.23	28	O=C(c1ccc(F)c(Cl)c1)N1CCC(F)(CNCCOc2ccccc2F)CC1	EC50	'='	18.2	nM	7.74			UO_0000065					0	CHEMBL4670405	Biased agonist activity at human 5-HT1A receptor stably expressed in CHO-K1 cells assessed as inhibition of forskolin-induced cAMP accumulation after 40 mins by LANCE Ultra cAMP kit-based TR-FRET assay	F	BAO_0000219	cell-based format	Homo sapiens	None	None	CHO-K1	None				CHEMBL214	Serotonin 1a (5-HT1a) receptor	Homo sapiens	SINGLE PROTEIN	CHEMBL4665789	1	Scientific Literature	J Med Chem	2020	None	TIME = 0.6667 hr	AGONIST
CHEMBL4750444		None	451.90	0	3.19	42	NC(=O)c1ccccc1OCCNCC1(F)CCN(C(=O)c2ccc(F)c(Cl)c2)CC1	EC50	'='	6.026	nM	8.22			UO_0000065					0	CHEMBL4670405	Biased agonist activity at human 5-HT1A receptor stably expressed in CHO-K1 cells assessed as inhibition of forskolin-induced cAMP accumulation after 40 mins by LANCE Ultra cAMP kit-based TR-FRET assay	F	BAO_0000219	cell-based format	Homo sapiens	None	None	CHO-K1	None				CHEMBL214	Serotonin 1a (5-HT1a) receptor	Homo sapiens	SINGLE PROTEIN	CHEMBL4665789	1	Scientific Literature	J Med Chem	2020	None	TIME = 0.6667 hr	AGONIST
CHEMBL4739908		None	426.87	0	4.23	29	O=C(c1ccc(F)c(Cl)c1)N1CCC(F)(CNCCOc2cccc(F)c2)CC1	EC50	'='	34.67	nM	7.46			UO_0000065	17.48	0.35	3.23	17.95	0	CHEMBL4670407	Biased agonist activity at Gal4-VP16 transcription factor linked human 5-HT1A receptor expressed in human U2OS cells assessed as induction of beta-arrestin2 recruitment measured after 5 hrs by Tango assay	B	BAO_0000219	cell-based format	Homo sapiens	None	None	U2OS	None				CHEMBL214	Serotonin 1a (5-HT1a) receptor	Homo sapiens	SINGLE PROTEIN	CHEMBL4665789	1	Scientific Literature	J Med Chem	2020	None	TIME = 5.0 hr	AGONIST
CHEMBL4752859		None	434.41	1	5.06	5b	CC(C)N(CCCN1CCN(c2cccc(Cl)c2Cl)CC1)C(=O)c1ccccc1	EC50	'='	46.1	nM	7.34			UO_0000065					0	CHEMBL4686221	Agonist activity at human 5H1A receptor expressed in HEK293 cells incubated for 60 mins by Eu-cAMP tracer based LANCE ultra cAMP assay	F	BAO_0000219	cell-based format	Homo sapiens	None	None	HEK293	None				CHEMBL214	Serotonin 1a (5-HT1a) receptor	Homo sapiens	SINGLE PROTEIN	CHEMBL4680230	1	Scientific Literature	Eur J Med Chem	2020	None	TIME = 1.0 hr	AGONIST
CHEMBL4757755		None	449.93	0	4.06	57	O=C(c1ccc(F)c(Cl)c1)N1CCC(F)(CNCCOc2cccc3c2CCN3)CC1	EC50	'='	0.01318	nM	10.88			UO_0000065					0	CHEMBL4670405	Biased agonist activity at human 5-HT1A receptor stably expressed in CHO-K1 cells assessed as inhibition of forskolin-induced cAMP accumulation after 40 mins by LANCE Ultra cAMP kit-based TR-FRET assay	F	BAO_0000219	cell-based format	Homo sapiens	None	None	CHO-K1	None				CHEMBL214	Serotonin 1a (5-HT1a) receptor	Homo sapiens	SINGLE PROTEIN	CHEMBL4665789	1	Scientific Literature	J Med Chem	2020	None	TIME = 0.6667 hr	AGONIST
CHEMBL4796345		None	437.92	0	4.13	45	CNc1cccc(OCCNCC2(F)CCN(C(=O)c3ccc(F)c(Cl)c3)CC2)c1	EC50	'='	0.08913	nM	10.05			UO_0000065	22.95	0.46	5.92	18.75	0	CHEMBL4670407	Biased agonist activity at Gal4-VP16 transcription factor linked human 5-HT1A receptor expressed in human U2OS cells assessed as induction of beta-arrestin2 recruitment measured after 5 hrs by Tango assay	B	BAO_0000219	cell-based format	Homo sapiens	None	None	U2OS	None				CHEMBL214	Serotonin 1a (5-HT1a) receptor	Homo sapiens	SINGLE PROTEIN	CHEMBL4665789	1	Scientific Literature	J Med Chem	2020	None	TIME = 5.0 hr	AGONIST
CHEMBL4757755		None	449.93	0	4.06	57	O=C(c1ccc(F)c(Cl)c1)N1CCC(F)(CNCCOc2cccc3c2CCN3)CC1	EC50	'='	0.005129	nM		Outside typical range		UO_0000065					0	CHEMBL4670407	Biased agonist activity at Gal4-VP16 transcription factor linked human 5-HT1A receptor expressed in human U2OS cells assessed as induction of beta-arrestin2 recruitment measured after 5 hrs by Tango assay	B	BAO_0000219	cell-based format	Homo sapiens	None	None	U2OS	None				CHEMBL214	Serotonin 1a (5-HT1a) receptor	Homo sapiens	SINGLE PROTEIN	CHEMBL4665789	1	Scientific Literature	J Med Chem	2020	None	TIME = 5.0 hr	AGONIST
CHEMBL4763837		None	466.58	0	3.72	6	O=C1NCC(=O)N(CCCCN2CCN(c3cccc4sccc34)CC2)c2cc(F)ccc21	EC50	'='	4.074	nM	8.39			UO_0000065					0	CHEMBL4708969	Agonist activity at 5-HT1A receptor (unknown origin) preincubated for 60 mins followed by addition of Eu-cAMP and measured after 60 mins by plate reader method	F	BAO_0000019	assay format	Homo sapiens	None	None	None	None				CHEMBL214	Serotonin 1a (5-HT1a) receptor	Homo sapiens	SINGLE PROTEIN	CHEMBL4706522	1	Scientific Literature	Eur J Med Chem	2020	None	TIME = 2.0 hr	AGONIST
CHEMBL4777098		None	462.62	0	3.92	11	CN1CC(=O)N(CCCCN2CCN(c3cccc4sccc34)CC2)c2ccccc2C1=O	EC50	'='	10.96	nM	7.96			UO_0000065					0	CHEMBL4708969	Agonist activity at 5-HT1A receptor (unknown origin) preincubated for 60 mins followed by addition of Eu-cAMP and measured after 60 mins by plate reader method	F	BAO_0000019	assay format	Homo sapiens	None	None	None	None				CHEMBL214	Serotonin 1a (5-HT1a) receptor	Homo sapiens	SINGLE PROTEIN	CHEMBL4706522	1	Scientific Literature	Eur J Med Chem	2020	None	TIME = 2.0 hr	AGONIST
CHEMBL4786067		None	438.90	0	4.10	38	COc1cccc(OCCNCC2(F)CCN(C(=O)c3ccc(F)c(Cl)c3)CC2)c1	EC50	'='	0.3981	nM	9.40			UO_0000065	21.42	0.43	5.30	18.50	0	CHEMBL4670403	Biased agonist activity at human 5-HT1A receptor stably expressed in CHO-K1 cells assessed as increase in ERK1/2 phosphorylation after 15 mins by Alphalisa assay	B	BAO_0000219	cell-based format	Homo sapiens	None	None	CHO-K1	None				CHEMBL214	Serotonin 1a (5-HT1a) receptor	Homo sapiens	SINGLE PROTEIN	CHEMBL4665789	1	Scientific Literature	J Med Chem	2020	None	TIME = 0.25 hr	AGONIST
CHEMBL39	SEROTONIN	3.0	176.22	0	1.37	Serotonin	NCCc1c[nH]c2ccc(O)cc12	EC50	'='	2.03	nM	8.69			UO_0000065					0	CHEMBL4815633	Agonist activity at human 5-HT1A receptor expressed in HEK cell membranes incubated for 60 mins by [35S]GTPgammaS binding assay	F	BAO_0000249	cell membrane format	Homo sapiens	None	None	HEK	Membrane				CHEMBL214	Serotonin 1a (5-HT1a) receptor	Homo sapiens	SINGLE PROTEIN	CHEMBL4813955	1	Scientific Literature	Eur J Med Chem	2021	None	TIME = 1.0 hr	AGONIST
CHEMBL230963		None	394.85	0	3.31	1; NLX-101, F15599	Cc1cnc(CNCC2(F)CCN(C(=O)c3ccc(F)c(Cl)c3)CC2)nc1	EC50	'='	4.677	nM	8.33			UO_0000065	21.10	0.42	5.02	14.33	1	CHEMBL4670403	Biased agonist activity at human 5-HT1A receptor stably expressed in CHO-K1 cells assessed as increase in ERK1/2 phosphorylation after 15 mins by Alphalisa assay	B	BAO_0000219	cell-based format	Homo sapiens	None	None	CHO-K1	None				CHEMBL214	Serotonin 1a (5-HT1a) receptor	Homo sapiens	SINGLE PROTEIN	CHEMBL4665789	1	Scientific Literature	J Med Chem	2020	None	TIME = 0.25 hr	AGONIST
CHEMBL4756233		None	447.91	0	4.57	56	O=C(c1ccc(F)c(Cl)c1)N1CCC(F)(CNCCOc2cccc3[nH]ccc23)CC1	EC50	'='	0.02951	nM	10.53			UO_0000065	23.51	0.46	5.96	18.36	0	CHEMBL4670403	Biased agonist activity at human 5-HT1A receptor stably expressed in CHO-K1 cells assessed as increase in ERK1/2 phosphorylation after 15 mins by Alphalisa assay	B	BAO_0000219	cell-based format	Homo sapiens	None	None	CHO-K1	None				CHEMBL214	Serotonin 1a (5-HT1a) receptor	Homo sapiens	SINGLE PROTEIN	CHEMBL4665789	1	Scientific Literature	J Med Chem	2020	None	TIME = 0.25 hr	AGONIST
CHEMBL4751777		None	438.90	0	4.10	36	COc1ccccc1OCCNCC1(F)CCN(C(=O)c2ccc(F)c(Cl)c2)CC1	EC50	'='	0.302	nM	9.52			UO_0000065					0	CHEMBL4670409	Biased agonist activity at human 5-HT1A receptor stably expressed in CHO-K1 cells co-expressing Galpha16/GPCR assessed as increase in calcium mobilization measured for 30 secs in presence of coelenterazine by aequorin-reporter gene based luminescence assay	F	BAO_0000219	cell-based format	Homo sapiens	None	None	CHO-K1	None				CHEMBL214	Serotonin 1a (5-HT1a) receptor	Homo sapiens	SINGLE PROTEIN	CHEMBL4665789	1	Scientific Literature	J Med Chem	2020	None	TIME = 0.008333 hr	AGONIST
CHEMBL4754651		None	366.51	0	3.15	5i	CCCN(CCCN1CCN(c2ccccn2)CC1)C(=O)c1ccccc1	EC50	'='	54.5	nM	7.26			UO_0000065					0	CHEMBL4686221	Agonist activity at human 5H1A receptor expressed in HEK293 cells incubated for 60 mins by Eu-cAMP tracer based LANCE ultra cAMP assay	F	BAO_0000219	cell-based format	Homo sapiens	None	None	HEK293	None				CHEMBL214	Serotonin 1a (5-HT1a) receptor	Homo sapiens	SINGLE PROTEIN	CHEMBL4680230	1	Scientific Literature	Eur J Med Chem	2020	None	TIME = 1.0 hr	AGONIST
CHEMBL4739908		None	426.87	0	4.23	29	O=C(c1ccc(F)c(Cl)c1)N1CCC(F)(CNCCOc2cccc(F)c2)CC1	EC50	'='	2.291	nM	8.64			UO_0000065	20.24	0.41	4.41	20.78	0	CHEMBL4670403	Biased agonist activity at human 5-HT1A receptor stably expressed in CHO-K1 cells assessed as increase in ERK1/2 phosphorylation after 15 mins by Alphalisa assay	B	BAO_0000219	cell-based format	Homo sapiens	None	None	CHO-K1	None				CHEMBL214	Serotonin 1a (5-HT1a) receptor	Homo sapiens	SINGLE PROTEIN	CHEMBL4665789	1	Scientific Literature	J Med Chem	2020	None	TIME = 0.25 hr	AGONIST
CHEMBL4760666		None	451.95	0	4.16	46	CN(C)c1cccc(OCCNCC2(F)CCN(C(=O)c3ccc(F)c(Cl)c3)CC2)c1	EC50	'='	60.26	nM	7.22			UO_0000065	15.98	0.32	3.06	16.11	0	CHEMBL4670407	Biased agonist activity at Gal4-VP16 transcription factor linked human 5-HT1A receptor expressed in human U2OS cells assessed as induction of beta-arrestin2 recruitment measured after 5 hrs by Tango assay	B	BAO_0000219	cell-based format	Homo sapiens	None	None	U2OS	None				CHEMBL214	Serotonin 1a (5-HT1a) receptor	Homo sapiens	SINGLE PROTEIN	CHEMBL4665789	1	Scientific Literature	J Med Chem	2020	None	TIME = 5.0 hr	AGONIST
CHEMBL4790600		None	478.97	0	4.81	55	CC1(C)Cc2cccc(OCCNCC3(F)CCN(C(=O)c4ccc(F)c(Cl)c4)CC3)c2O1	EC50	'='	53.7	nM	7.27			UO_0000065					0	CHEMBL4670409	Biased agonist activity at human 5-HT1A receptor stably expressed in CHO-K1 cells co-expressing Galpha16/GPCR assessed as increase in calcium mobilization measured for 30 secs in presence of coelenterazine by aequorin-reporter gene based luminescence assay	F	BAO_0000219	cell-based format	Homo sapiens	None	None	CHO-K1	None				CHEMBL214	Serotonin 1a (5-HT1a) receptor	Homo sapiens	SINGLE PROTEIN	CHEMBL4665789	1	Scientific Literature	J Med Chem	2020	None	TIME = 0.008333 hr	AGONIST
CHEMBL4636321		None	441.99	0	3.97	S6	O=c1n(CCCCN2CCN(c3cccc4sccc34)CC2)nc2c(Cl)cccn12	EC50	'='	12.1	nM	7.92			UO_0000065					0	CHEMBL4619929	Agonist activity at 5HT1A receptor (unknown origin) by calcium-dye based FLIPR assay	F	BAO_0000357	single protein format	Homo sapiens	None	None	None	None				CHEMBL214	Serotonin 1a (5-HT1a) receptor	Homo sapiens	SINGLE PROTEIN	CHEMBL4619707	1	Scientific Literature	Bioorg Med Chem Lett	2020	None
CHEMBL4644742		None	432.55	0	3.18	S11	N#Cc1cccc2nn(CCCCN3CCN(c4cccc5sccc45)CC3)c(=O)n12	EC50	'='	20.2	nM	7.70			UO_0000065					0	CHEMBL4619929	Agonist activity at 5HT1A receptor (unknown origin) by calcium-dye based FLIPR assay	F	BAO_0000357	single protein format	Homo sapiens	None	None	None	None				CHEMBL214	Serotonin 1a (5-HT1a) receptor	Homo sapiens	SINGLE PROTEIN	CHEMBL4619707	1	Scientific Literature	Bioorg Med Chem Lett	2020	None
CHEMBL4862890		None	410.49	0	4.23	(+)-14i	COc1ccc(F)cc1[C@H]1C[C@@H]1CNCCCCOc1ccc2ccc(=O)[nH]c2c1	EC50	'='	95.5	nM	7.02			UO_0000065					0	CHEMBL4842109	Partial agonist activity at 5HT1A receptor (unknown origin) expressed in HEK293T cells co-expressing Rluc8-tagged Galpahi1 preincubated for 2 mins with coelenterazine followed by compound addition and measured after 2 mins by BRET assay	F	BAO_0000219	cell-based format	Homo sapiens	None	None	HEK293T	None				CHEMBL214	Serotonin 1a (5-HT1a) receptor	Homo sapiens	SINGLE PROTEIN	CHEMBL4840367	1	Scientific Literature	J Med Chem	2021	None	TIME = 0.03333 hr	PARTIAL AGONIST
CHEMBL519266	RHYNCHOPHYLLINE	None	384.48	0	2.70	14; RIN	CC[C@H]1CN2CC[C@]3(C(=O)Nc4ccccc43)[C@@H]2C[C@@H]1/C(=C\OC)C(=O)OC	EC50	'='	17.42	ug.mL-1				UO_0000274					0	CHEMBL5232246	Agonist activity at 5HT1A (unknown origin) receptor	B	BAO_0000357	single protein format	Homo sapiens	None	None	None	None				CHEMBL214	Serotonin 1a (5-HT1a) receptor	Homo sapiens	SINGLE PROTEIN	CHEMBL5230142	1	Scientific Literature	Bioorg Med Chem	2021	None		AGONIST
CHEMBL5080984		None	576.79	2	6.39	37	N#Cc1ccc2[nH]cc(CCCCN3CCN(c4ccc(C(=O)CCC5CCN(Cc6cc[nH]c6)CC5)cc4)CC3)c2c1	EC50	'='	22.2	nM	7.65			UO_0000065					0	CHEMBL5047396	Agonist activity at human 5-HT1A receptor expressed in HEK293 cells incubated for 60 mins by Eu-cAMP tracer based LANCE ultra cAMP assay	F	BAO_0000219	cell-based format	Homo sapiens	None	None	HEK293	None				CHEMBL214	Serotonin 1a (5-HT1a) receptor	Homo sapiens	SINGLE PROTEIN	CHEMBL5046241	1	Scientific Literature	Eur J Med Chem	2022	None	TIME = 1.0 hr	AGONIST
CHEMBL4752833		None	443.32	0	4.75	30	O=C(c1ccc(Cl)c(Cl)c1)N1CCC(F)(CNCCOc2cccc(F)c2)CC1	EC50	'='	39.81	nM	7.40			UO_0000065					0	CHEMBL4670405	Biased agonist activity at human 5-HT1A receptor stably expressed in CHO-K1 cells assessed as inhibition of forskolin-induced cAMP accumulation after 40 mins by LANCE Ultra cAMP kit-based TR-FRET assay	F	BAO_0000219	cell-based format	Homo sapiens	None	None	CHO-K1	None				CHEMBL214	Serotonin 1a (5-HT1a) receptor	Homo sapiens	SINGLE PROTEIN	CHEMBL4665789	1	Scientific Literature	J Med Chem	2020	None	TIME = 0.6667 hr	AGONIST
CHEMBL4787394		None	378.52	0	3.15	5k	O=C(c1ccccc1)N(CCCN1CCN(c2ccccn2)CC1)CC1CC1	EC50	'='	24.9	nM	7.60			UO_0000065					0	CHEMBL4686221	Agonist activity at human 5H1A receptor expressed in HEK293 cells incubated for 60 mins by Eu-cAMP tracer based LANCE ultra cAMP assay	F	BAO_0000219	cell-based format	Homo sapiens	None	None	HEK293	None				CHEMBL214	Serotonin 1a (5-HT1a) receptor	Homo sapiens	SINGLE PROTEIN	CHEMBL4680230	1	Scientific Literature	Eur J Med Chem	2020	None	TIME = 1.0 hr	AGONIST
CHEMBL4790303		None	476.64	1	5.22	FW01	O=C(CN1CCN(CCCc2c[nH]c3ccc(F)cc23)CC1)N(c1ccccc1)C1CCCCC1	EC50	'='	7.0	nM	8.15			UO_0000065					0	CHEMBL4686221	Agonist activity at human 5H1A receptor expressed in HEK293 cells incubated for 60 mins by Eu-cAMP tracer based LANCE ultra cAMP assay	F	BAO_0000219	cell-based format	Homo sapiens	None	None	HEK293	None				CHEMBL214	Serotonin 1a (5-HT1a) receptor	Homo sapiens	SINGLE PROTEIN	CHEMBL4680230	1	Scientific Literature	Eur J Med Chem	2020	None	TIME = 1.0 hr	AGONIST
CHEMBL4862890		None	410.49	0	4.23	(+)-14i	COc1ccc(F)cc1[C@H]1C[C@@H]1CNCCCCOc1ccc2ccc(=O)[nH]c2c1	EC50	'='	95.94	nM	7.02			UO_0000065					0	CHEMBL4842109	Partial agonist activity at 5HT1A receptor (unknown origin) expressed in HEK293T cells co-expressing Rluc8-tagged Galpahi1 preincubated for 2 mins with coelenterazine followed by compound addition and measured after 2 mins by BRET assay	F	BAO_0000219	cell-based format	Homo sapiens	None	None	HEK293T	None				CHEMBL214	Serotonin 1a (5-HT1a) receptor	Homo sapiens	SINGLE PROTEIN	CHEMBL4840367	1	Scientific Literature	J Med Chem	2021	None	TIME = 0.03333 hr	PARTIAL AGONIST
CHEMBL5082250		None	587.81	2	7.06	5	N#Cc1ccc2[nH]cc(CCCCN3CCN(c4ccc(C(=O)CCC5CCN(Cc6ccccc6)CC5)cc4)CC3)c2c1	EC50	'='	58.6	nM	7.23			UO_0000065					0	CHEMBL5047396	Agonist activity at human 5-HT1A receptor expressed in HEK293 cells incubated for 60 mins by Eu-cAMP tracer based LANCE ultra cAMP assay	F	BAO_0000219	cell-based format	Homo sapiens	None	None	HEK293	None				CHEMBL214	Serotonin 1a (5-HT1a) receptor	Homo sapiens	SINGLE PROTEIN	CHEMBL5046241	1	Scientific Literature	Eur J Med Chem	2022	None	TIME = 1.0 hr	AGONIST
CHEMBL4863832		None	396.46	0	3.84	(+)-14j	COc1ccc(F)cc1[C@H]1C[C@@H]1CNCCCOc1ccc2ccc(=O)[nH]c2c1	EC50	'='	51.96	nM	7.28			UO_0000065					0	CHEMBL4842109	Partial agonist activity at 5HT1A receptor (unknown origin) expressed in HEK293T cells co-expressing Rluc8-tagged Galpahi1 preincubated for 2 mins with coelenterazine followed by compound addition and measured after 2 mins by BRET assay	F	BAO_0000219	cell-based format	Homo sapiens	None	None	HEK293T	None				CHEMBL214	Serotonin 1a (5-HT1a) receptor	Homo sapiens	SINGLE PROTEIN	CHEMBL4840367	1	Scientific Literature	J Med Chem	2021	None	TIME = 0.03333 hr	PARTIAL AGONIST
CHEMBL4862770		None	428.96	0	4.79	(+)-14k	COc1ccc(Cl)cc1[C@H]1C[C@@H]1CNCCCCOc1ccc2c(c1)NC(=O)CC2	EC50	'='	45.43	nM	7.34			UO_0000065					0	CHEMBL4842109	Partial agonist activity at 5HT1A receptor (unknown origin) expressed in HEK293T cells co-expressing Rluc8-tagged Galpahi1 preincubated for 2 mins with coelenterazine followed by compound addition and measured after 2 mins by BRET assay	F	BAO_0000219	cell-based format	Homo sapiens	None	None	HEK293T	None				CHEMBL214	Serotonin 1a (5-HT1a) receptor	Homo sapiens	SINGLE PROTEIN	CHEMBL4840367	1	Scientific Literature	J Med Chem	2021	None	TIME = 0.03333 hr	PARTIAL AGONIST
CHEMBL56	8-OH-DPAT	None	247.38	0	3.37	8-OH-DPAT	CCCN(CCC)C1CCc2cccc(O)c2C1	EC50	'='	3.3	nM	8.48			UO_0000065					0	CHEMBL5047396	Agonist activity at human 5-HT1A receptor expressed in HEK293 cells incubated for 60 mins by Eu-cAMP tracer based LANCE ultra cAMP assay	F	BAO_0000219	cell-based format	Homo sapiens	None	None	HEK293	None				CHEMBL214	Serotonin 1a (5-HT1a) receptor	Homo sapiens	SINGLE PROTEIN	CHEMBL5046241	1	Scientific Literature	Eur J Med Chem	2022	None	TIME = 1.0 hr	AGONIST
CHEMBL5088366		None	579.83	2	7.05	21	N#Cc1ccc2[nH]cc(CCCCN3CCN(c4ccc(C(=O)CCC5CCN(CC6CCCC6)CC5)cc4)CC3)c2c1	EC50	'='	49.82	nM	7.30			UO_0000065					0	CHEMBL5047396	Agonist activity at human 5-HT1A receptor expressed in HEK293 cells incubated for 60 mins by Eu-cAMP tracer based LANCE ultra cAMP assay	F	BAO_0000219	cell-based format	Homo sapiens	None	None	HEK293	None				CHEMBL214	Serotonin 1a (5-HT1a) receptor	Homo sapiens	SINGLE PROTEIN	CHEMBL5046241	1	Scientific Literature	Eur J Med Chem	2022	None	TIME = 1.0 hr	AGONIST
CHEMBL5080308		None	577.77	2	6.65	23	N#Cc1ccc2[nH]cc(CCCCN3CCN(c4ccc(C(=O)CCC5CCN(Cc6ccoc6)CC5)cc4)CC3)c2c1	EC50	'='	19.0	nM	7.72			UO_0000065					0	CHEMBL5047396	Agonist activity at human 5-HT1A receptor expressed in HEK293 cells incubated for 60 mins by Eu-cAMP tracer based LANCE ultra cAMP assay	F	BAO_0000219	cell-based format	Homo sapiens	None	None	HEK293	None				CHEMBL214	Serotonin 1a (5-HT1a) receptor	Homo sapiens	SINGLE PROTEIN	CHEMBL5046241	1	Scientific Literature	Eur J Med Chem	2022	None	TIME = 1.0 hr	AGONIST
CHEMBL5093872		None	605.80	2	7.20	26	N#Cc1ccc2[nH]cc(CCCCN3CCN(c4ccc(C(=O)CCC5CCN(Cc6ccccc6F)CC5)cc4)CC3)c2c1	EC50	'='	99.61	nM	7.00			UO_0000065					0	CHEMBL5047396	Agonist activity at human 5-HT1A receptor expressed in HEK293 cells incubated for 60 mins by Eu-cAMP tracer based LANCE ultra cAMP assay	F	BAO_0000219	cell-based format	Homo sapiens	None	None	HEK293	None				CHEMBL214	Serotonin 1a (5-HT1a) receptor	Homo sapiens	SINGLE PROTEIN	CHEMBL5046241	1	Scientific Literature	Eur J Med Chem	2022	None	TIME = 1.0 hr	AGONIST
CHEMBL5088919		None	588.80	2	6.45	35	N#Cc1ccc2[nH]cc(CCCCN3CCN(c4ccc(C(=O)CCC5CCN(Cc6cccnc6)CC5)cc4)CC3)c2c1	EC50	'='	22.0	nM	7.66			UO_0000065					0	CHEMBL5047396	Agonist activity at human 5-HT1A receptor expressed in HEK293 cells incubated for 60 mins by Eu-cAMP tracer based LANCE ultra cAMP assay	F	BAO_0000219	cell-based format	Homo sapiens	None	None	HEK293	None				CHEMBL214	Serotonin 1a (5-HT1a) receptor	Homo sapiens	SINGLE PROTEIN	CHEMBL5046241	1	Scientific Literature	Eur J Med Chem	2022	None	TIME = 1.0 hr	AGONIST
CHEMBL5082360		None	592.83	2	7.20	12	COc1ccc2[nH]cc(CCCCN3CCN(c4ccc(C(=O)CCC5CCN(Cc6ccccc6)CC5)cc4)CC3)c2c1	EC50	'='	28.3	nM	7.55			UO_0000065					0	CHEMBL5047396	Agonist activity at human 5-HT1A receptor expressed in HEK293 cells incubated for 60 mins by Eu-cAMP tracer based LANCE ultra cAMP assay	F	BAO_0000219	cell-based format	Homo sapiens	None	None	HEK293	None				CHEMBL214	Serotonin 1a (5-HT1a) receptor	Homo sapiens	SINGLE PROTEIN	CHEMBL5046241	1	Scientific Literature	Eur J Med Chem	2022	None	TIME = 1.0 hr	AGONIST
CHEMBL5077564		None	565.81	2	6.66	20	N#Cc1ccc2[nH]cc(CCCCN3CCN(c4ccc(C(=O)CCC5CCN(CC6CCC6)CC5)cc4)CC3)c2c1	EC50	'='	31.0	nM	7.51			UO_0000065					0	CHEMBL5047396	Agonist activity at human 5-HT1A receptor expressed in HEK293 cells incubated for 60 mins by Eu-cAMP tracer based LANCE ultra cAMP assay	F	BAO_0000219	cell-based format	Homo sapiens	None	None	HEK293	None				CHEMBL214	Serotonin 1a (5-HT1a) receptor	Homo sapiens	SINGLE PROTEIN	CHEMBL5046241	1	Scientific Literature	Eur J Med Chem	2022	None	TIME = 1.0 hr	AGONIST
CHEMBL5076629		None	599.82	2	6.84	3	N#Cc1ccc2[nH]cc(CCCCN3CCN(c4cccc5c4C(=O)C(CC4CCN(Cc6ccccc6)CC4)C5)CC3)c2c1	EC50	'='	36.0	nM	7.44			UO_0000065					0	CHEMBL5047396	Agonist activity at human 5-HT1A receptor expressed in HEK293 cells incubated for 60 mins by Eu-cAMP tracer based LANCE ultra cAMP assay	F	BAO_0000219	cell-based format	Homo sapiens	None	None	HEK293	None				CHEMBL214	Serotonin 1a (5-HT1a) receptor	Homo sapiens	SINGLE PROTEIN	CHEMBL5046241	1	Scientific Literature	Eur J Med Chem	2022	None	TIME = 1.0 hr	AGONIST
CHEMBL5087461		None	537.75	2	6.05	24	C=CCN1CCC(CCC(=O)c2ccc(N3CCN(CCCCc4c[nH]c5ccc(C#N)cc45)CC3)cc2)CC1	EC50	'='	8.6	nM	8.07			UO_0000065					0	CHEMBL5047396	Agonist activity at human 5-HT1A receptor expressed in HEK293 cells incubated for 60 mins by Eu-cAMP tracer based LANCE ultra cAMP assay	F	BAO_0000219	cell-based format	Homo sapiens	None	None	HEK293	None				CHEMBL214	Serotonin 1a (5-HT1a) receptor	Homo sapiens	SINGLE PROTEIN	CHEMBL5046241	1	Scientific Literature	Eur J Med Chem	2022	None	TIME = 1.0 hr	AGONIST
CHEMBL5072039		None	593.86	2	7.44	22	N#Cc1ccc2[nH]cc(CCCCN3CCN(c4ccc(C(=O)CCC5CCN(CC6CCCCC6)CC5)cc4)CC3)c2c1	EC50	'='	65.24	nM	7.18			UO_0000065					0	CHEMBL5047396	Agonist activity at human 5-HT1A receptor expressed in HEK293 cells incubated for 60 mins by Eu-cAMP tracer based LANCE ultra cAMP assay	F	BAO_0000219	cell-based format	Homo sapiens	None	None	HEK293	None				CHEMBL214	Serotonin 1a (5-HT1a) receptor	Homo sapiens	SINGLE PROTEIN	CHEMBL5046241	1	Scientific Literature	Eur J Med Chem	2022	None	TIME = 1.0 hr	AGONIST
CHEMBL5082836		None	573.79	2	6.67	43	N#Cc1ccc2[nH]cc(CCCN3CCN(c4ccc(C(=O)CCC5CCN(Cc6ccccc6)CC5)cc4)CC3)c2c1	EC50	'='	65.53	nM	7.18			UO_0000065					0	CHEMBL5047396	Agonist activity at human 5-HT1A receptor expressed in HEK293 cells incubated for 60 mins by Eu-cAMP tracer based LANCE ultra cAMP assay	F	BAO_0000219	cell-based format	Homo sapiens	None	None	HEK293	None				CHEMBL214	Serotonin 1a (5-HT1a) receptor	Homo sapiens	SINGLE PROTEIN	CHEMBL5046241	1	Scientific Literature	Eur J Med Chem	2022	None	TIME = 1.0 hr	AGONIST
CHEMBL5087351		None	620.84	2	6.97	14	COC(=O)c1ccc2[nH]cc(CCCCN3CCN(c4ccc(C(=O)CCC5CCN(Cc6ccccc6)CC5)cc4)CC3)c2c1	EC50	'='	22.4	nM	7.65			UO_0000065					0	CHEMBL5047396	Agonist activity at human 5-HT1A receptor expressed in HEK293 cells incubated for 60 mins by Eu-cAMP tracer based LANCE ultra cAMP assay	F	BAO_0000219	cell-based format	Homo sapiens	None	None	HEK293	None				CHEMBL214	Serotonin 1a (5-HT1a) receptor	Homo sapiens	SINGLE PROTEIN	CHEMBL5046241	1	Scientific Literature	Eur J Med Chem	2022	None	TIME = 1.0 hr	AGONIST
CHEMBL39	SEROTONIN	3.0	176.22	0	1.37	5-HT	NCCc1c[nH]c2ccc(O)cc12	EC50	'='	10.96	nM	7.96			UO_0000065					0	CHEMBL5146498	Agonist activity at human 5-HT1A receptor expressed in CHO-K1 cells assessed as inhibition of forskolin-induced cAMP production incubated for 40 mins by TR-FRET assay	F	BAO_0000219	cell-based format	Homo sapiens	None	None	CHO-K1	None				CHEMBL214	Serotonin 1a (5-HT1a) receptor	Homo sapiens	SINGLE PROTEIN	CHEMBL5143617	1	Scientific Literature	Eur J Med Chem	2022	None	TIME = 0.6667 hr	AGONIST
